# Supplementary material for: Fundamental properties of the mammalian innate immune system revealed by multispecies comparison of type I interferon responses
Source: PLoS Biol. 2017 Dec 18;15(12):e2004086. doi: 10.1371/journal.pbio.2004086 (PMC5747502; doi:10.1371/journal.pbio.2004086)
Supplement: S1 Data — This file contains the data used to plot Figures displayed in the manuscript. R code and separate files used as inputs for the R code are present as additional files. (XLSX) [file pbio.2004086.s012.xlsx]

## Sheet: Fig1A
Species	Ensembl ID	Gene Name	Log2FC	FDR
Human	ENSG00000169245	CXCL10	12.6018	0
Human	ENSG00000169248	CXCL11	12.2037	0
Human	ENSG00000134321	RSAD2	11.3544	0
Human	ENSG00000119922	IFIT2	10.6027	0
Human	ENSG00000157601	MX1	9.88854	0
Human	ENSG00000185745	IFIT1	9.50028	0
Human	ENSG00000135114	OASL	9.36349	0
Human	ENSG00000108700	CCL8	9.28682	0
Human	ENSG00000162654	GBP4	9.20392	0
Human	ENSG00000138755	CXCL9	9.1444	0
Human	ENSG00000010030	ETV7	9.02261	0
Human	ENSG00000134326	CMPK2	8.97698	0
Human	ENSG00000137959	IFI44L	8.6594	0
Human	ENSG00000225492	GBP1P1	8.42359	0
Human	ENSG00000119917	IFIT3	8.32462	0
Human	ENSG00000168062	BATF2	8.16934	0
Human	ENSG00000121858	TNFSF10	8.10481	0
Human	ENSG00000224289	IFIT6P	8.09073	0
Human	ENSG00000138646	HERC5	7.97965	0
Human	ENSG00000089127	OAS1	7.92537	0
Human	ENSG00000180616	SSTR2	7.89917	0
Human	ENSG00000224789	AC012363.4	7.82194	0
Human	ENSG00000131203	IDO1	7.77038	0
Human	ENSG00000183486	MX2	7.71729	0
Human	ENSG00000184979	USP18	7.71171	0
Human	ENSG00000115267	IFIH1	7.69481	0
Human	ENSG00000213512	GBP7	7.6102	6.36027e-40
Human	ENSG00000204010	IFIT1B	7.27822	0
Human	ENSG00000154451	GBP5	7.17501	0
Human	ENSG00000215515	IFIT1P1	6.99108	0
Human	ENSG00000222017	AC011997.1	6.95879	1.0776e-42
Human	ENSG00000107201	DDX58	6.95411	0
Human	ENSG00000133328	HRASLS2	6.87861	1.26117e-43
Human	ENSG00000187608	ISG15	6.83242	0
Human	ENSG00000102524	TNFSF13B	6.81052	0
Human	ENSG00000197445	C16orf47	6.77473	0
Human	ENSG00000226025	LGALS17A	6.65673	0
Human	ENSG00000111335	OAS2	6.5604	0
Human	ENSG00000171860	C3AR1	6.5086	0
Human	ENSG00000136514	RTP4	6.44559	0
Human	ENSG00000138642	HERC6	6.41497	0
Human	ENSG00000163568	AIM2	6.4007	0
Human	ENSG00000111331	OAS3	6.17899	0
Human	ENSG00000256262	USP30-AS1	6.12473	1.30321e-43
Human	ENSG00000141497	ZMYND15	5.98947	0
Human	ENSG00000120217	CD274	5.86303	0
Human	ENSG00000117228	GBP1	5.84744	0
Human	ENSG00000118946	PCDH17	5.83893	0
Human	ENSG00000116194	ANGPTL1	5.82433	0
Human	ENSG00000177409	SAMD9L	5.73309	0
Human	ENSG00000130589	HELZ2	5.66453	0
Human	ENSG00000262061	RP11-1260E13.4	5.65054	0
Human	ENSG00000137965	IFI44	5.64144	0
Human	ENSG00000164342	TLR3	5.62741	0
Human	ENSG00000179044	EXOC3L1	5.57234	2.49333e-41
Human	ENSG00000144596	GRIP2	5.51303	0
Human	ENSG00000133106	EPSTI1	5.45887	0
Human	ENSG00000174808	BTC	5.35076	0
Human	ENSG00000233705	SLC26A4-AS1	5.29136	0
Human	ENSG00000179583	CIITA	5.25977	0
Human	ENSG00000123685	BATF3	5.24234	0
Human	ENSG00000181381	DDX60L	5.2216	0
Human	ENSG00000236098	RP11-148B18.4	5.21004	4.86731e-27
Human	ENSG00000168280	KIF5C	5.20223	0
Human	ENSG00000172183	ISG20	5.20065	0
Human	ENSG00000173193	PARP14	5.13819	0
Human	ENSG00000168309	FAM107A	5.06233	0
Human	ENSG00000006210	CX3CL1	5.05812	9.11968e-33
Human	ENSG00000155629	PIK3AP1	5.04345	0
Human	ENSG00000196503	ARL9	4.99651	0
Human	ENSG00000132530	XAF1	4.99632	0
Human	ENSG00000270426	RP11-326I11.5	4.97273	3.5621e-42
Human	ENSG00000188290	HES4	4.92212	0
Human	ENSG00000185507	IRF7	4.85815	0
Human	ENSG00000004468	CD38	4.81787	4.34403e-44
Human	ENSG00000128335	APOL2	4.80897	1.18753e-40
Human	ENSG00000235750	KIAA0040	4.80117	1.6667e-41
Human	ENSG00000205413	SAMD9	4.80019	0
Human	ENSG00000137198	GMPR	4.79908	0
Human	ENSG00000128284	APOL3	4.7916	0
Human	ENSG00000134470	IL15RA	4.78273	0
Human	ENSG00000130303	BST2	4.77349	0
Human	ENSG00000232110	RP11-149I23.3	4.73794	1.94607e-33
Human	ENSG00000167207	NOD2	4.73659	0
Human	ENSG00000205045	SLFN12L	4.7311	8.9166e-41
Human	ENSG00000130775	THEMIS2	4.70663	0
Human	ENSG00000237276	ANO7P1	4.65844	0
Human	ENSG00000126709	IFI6	4.62191	0
Human	ENSG00000168961	LGALS9	4.57283	0
Human	ENSG00000272941	RP11-134L10.1	4.54494	0
Human	ENSG00000168394	TAP1	4.51065	0
Human	ENSG00000234362	AC104654.2	4.47222	2.31918e-31
Human	ENSG00000165731	RET	4.40559	0
Human	ENSG00000239713	APOBEC3G	4.38236	0
Human	ENSG00000106785	TRIM14	4.37034	0
Human	ENSG00000100346	CACNA1I	4.36157	3.01111e-33
Human	ENSG00000146006	LRRTM2	4.35648	2.34978e-29
Human	ENSG00000128394	APOBEC3F	4.3411	0
Human	ENSG00000128203	ASPHD2	4.33556	0
Human	ENSG00000168334	XIRP1	4.27549	0
Human	ENSG00000221963	APOL6	4.26191	0
Human	ENSG00000082074	FYB	4.25868	0
Human	ENSG00000059378	PARP12	4.21692	0
Human	ENSG00000140105	WARS	4.21652	0
Human	ENSG00000163644	PPM1K	4.21145	0
Human	ENSG00000185985	SLITRK2	4.19859	1.50911e-34
Human	ENSG00000117226	GBP3	4.1482	0
Human	ENSG00000147697	GSDMC	4.13681	7.37194e-32
Human	ENSG00000106560	GIMAP2	4.1336	0
Human	ENSG00000135604	STX11	4.13352	1.4013e-45
Human	ENSG00000196684	HSH2D	4.12686	4.20105e-24
Human	ENSG00000188313	PLSCR1	4.11412	0
Human	ENSG00000068079	IFI35	4.10312	0
Human	ENSG00000135899	SP110	4.07248	0
Human	ENSG00000137571	SLCO5A1	4.0487	7.81126e-38
Human	ENSG00000101347	SAMHD1	4.04093	0
Human	ENSG00000161921	CXCL16	4.02023	0
Human	ENSG00000138496	PARP9	4.01826	0
Human	ENSG00000131979	GCH1	4.01485	0
Human	ENSG00000173821	RNF213	3.94263	0
Human	ENSG00000108771	DHX58	3.93928	0
Human	ENSG00000137496	IL18BP	3.93443	3.0581e-26
Human	ENSG00000108688	CCL7	3.91386	0
Human	ENSG00000197536	C5orf56	3.91299	0
Human	ENSG00000146859	TMEM140	3.85839	0
Human	ENSG00000159314	ARHGAP27	3.85385	0
Human	ENSG00000137628	DDX60	3.85044	0
Human	ENSG00000077522	ACTN2	3.81748	3.49719e-30
Human	ENSG00000272669	RP3-508I15.21	3.79743	1.1398e-21
Human	ENSG00000138035	PNPT1	3.79186	0
Human	ENSG00000188820	FAM26F	3.79182	3.73667e-23
Human	ENSG00000229241	PNPT1P1	3.78933	0
Human	ENSG00000157111	TMEM171	3.7883	0
Human	ENSG00000185338	SOCS1	3.78497	0
Human	ENSG00000168404	MLKL	3.7783	0
Human	ENSG00000177721	ANXA2R	3.74861	3.99164e-38
Human	ENSG00000158457	TSPAN33	3.71833	3.69155e-22
Human	ENSG00000125347	IRF1	3.70883	0
Human	ENSG00000100342	APOL1	3.69554	0
Human	ENSG00000163840	DTX3L	3.68273	0
Human	ENSG00000196116	TDRD7	3.67927	0
Human	ENSG00000162645	GBP2	3.6698	0
Human	ENSG00000110446	SLC15A3	3.66876	0
Human	ENSG00000091137	SLC26A4	3.65907	1.3386e-38
Human	ENSG00000135363	LMO2	3.62651	0
Human	ENSG00000133401	PDZD2	3.61721	3.3747e-21
Human	ENSG00000272463	RP11-532F6.3	3.60443	8.88586e-27
Human	ENSG00000173762	CD7	3.59915	0
Human	ENSG00000162772	ATF3	3.58691	5.02315e-10
Human	ENSG00000132109	TRIM21	3.57279	0
Human	ENSG00000134716	CYP2J2	3.56118	1.81716e-27
Human	ENSG00000240065	PSMB9	3.52145	0
Human	ENSG00000172936	MYD88	3.5016	0
Human	ENSG00000203446	AC004988.1	3.49427	1.24294e-31
Human	ENSG00000140853	NLRC5	3.47782	0
Human	ENSG00000136492	BRIP1	3.4545	8.52019e-37
Human	ENSG00000141682	PMAIP1	3.4233	4.10985e-19
Human	ENSG00000133321	RARRES3	3.41966	0
Human	ENSG00000198133	TMEM229B	3.40097	0
Human	ENSG00000162687	KCNT2	3.38861	3.03184e-24
Human	ENSG00000123609	NMI	3.38011	0
Human	ENSG00000138670	RASGEF1B	3.37993	1.61409e-37
Human	ENSG00000183831	ANKRD45	3.3789	3.47734e-17
Human	ENSG00000105559	PLEKHA4	3.37615	0
Human	ENSG00000185880	TRIM69	3.36088	0
Human	ENSG00000100336	APOL4	3.35475	0
Human	ENSG00000151364	KCTD14	3.35451	1.4013e-45
Human	ENSG00000002549	LAP3	3.34996	0
Human	ENSG00000152689	RASGRP3	3.34471	7.34209e-13
Human	ENSG00000204267	TAP2	3.29872	0
Human	ENSG00000104951	IL4I1	3.28396	0
Human	ENSG00000198719	DLL1	3.27237	0
Human	ENSG00000213500	LAP3P2	3.25452	0
Human	ENSG00000135378	PRRG4	3.23324	2.33578e-26
Human	ENSG00000170542	SERPINB9	3.22186	9.46244e-26
Human	ENSG00000198963	RORB	3.21706	0
Human	ENSG00000204642	HLA-F	3.21247	0
Human	ENSG00000231187	RP11-38L15.3	3.19981	2.47564e-19
Human	ENSG00000142677	IL22RA1	3.14633	2.58935e-39
Human	ENSG00000137877	SPTBN5	3.12867	6.20164e-28
Human	ENSG00000134830	C5AR2	3.12454	3.61301e-22
Human	ENSG00000196092	PAX5	3.10638	2.9428e-17
Human	ENSG00000168016	TRANK1	3.10024	0
Human	ENSG00000213689	TREX1	3.09467	0
Human	ENSG00000116663	FBXO6	3.07928	0
Human	ENSG00000158714	SLAMF8	3.06996	3.66605e-17
Human	ENSG00000065060	UHRF1BP1	3.06113	0
Human	ENSG00000115339	GALNT3	3.05613	9.79279e-27
Human	ENSG00000105939	ZC3HAV1	3.05568	0
Human	ENSG00000185885	IFITM1	3.05096	0
Human	ENSG00000132256	TRIM5	3.03655	0
Human	ENSG00000164116	GUCY1A3	3.03353	8.60236e-07
Human	ENSG00000124201	ZNFX1	3.01712	0
Human	ENSG00000154760	SLFN13	3.01432	7.87293e-26
Human	ENSG00000055332	EIF2AK2	2.99012	0
Human	ENSG00000132274	TRIM22	2.97861	0
Human	ENSG00000130813	C19orf66	2.97152	0
Human	ENSG00000108691	CCL2	2.95176	0
Human	ENSG00000025708	TYMP	2.94418	0
Human	ENSG00000152778	IFIT5	2.92293	0
Human	ENSG00000178685	PARP10	2.92291	0
Human	ENSG00000155287	SLC25A28	2.92228	0
Human	ENSG00000112343	TRIM38	2.91905	0
Human	ENSG00000215068	AC025171.1	2.91459	1.4013e-45
Human	ENSG00000096968	JAK2	2.91196	9.37371e-24
Human	ENSG00000090339	ICAM1	2.90142	0
Human	ENSG00000168310	IRF2	2.89847	0
Human	ENSG00000141664	ZCCHC2	2.89307	0
Human	ENSG00000165949	IFI27	2.89041	0
Human	ENSG00000116514	RNF19B	2.8833	0
Human	ENSG00000254859	RP11-661A12.5	2.87718	6.49101e-18
Human	ENSG00000163565	IFI16	2.87499	0
Human	ENSG00000146411	SLC2A12	2.87244	4.67011e-23
Human	ENSG00000196517	SLC6A9	2.86917	5.71184e-20
Human	ENSG00000139832	RAB20	2.85982	2.3696e-42
Human	ENSG00000169255	B3GALNT1	2.85934	0
Human	ENSG00000120539	MASTL	2.85139	1.63693e-38
Human	ENSG00000241106	HLA-DOB	2.8503	6.52806e-21
Human	ENSG00000164136	IL15	2.83097	1.9911e-41
Human	ENSG00000070759	TESK2	2.83082	5.60519e-45
Human	ENSG00000140464	PML	2.81492	0
Human	ENSG00000137752	CASP1	2.80292	0
Human	ENSG00000243811	APOBEC3D	2.79112	6.90346e-36
Human	ENSG00000127954	STEAP4	2.78785	2.58424e-13
Human	ENSG00000242600	MBL1P	2.78539	1.09865e-15
Human	ENSG00000171049	FPR2	2.76407	1.11889e-13
Human	ENSG00000117461	PIK3R3	2.76135	0
Human	ENSG00000171509	RXFP1	2.76009	1.09161e-24
Human	ENSG00000182179	UBA7	2.75942	0
Human	ENSG00000137462	TLR2	2.75332	1.74928e-40
Human	ENSG00000184988	TMEM106A	2.74036	0
Human	ENSG00000205364	MT1M	2.73471	0
Human	ENSG00000138798	EGF	2.73387	1.81192e-12
Human	ENSG00000089041	P2RX7	2.73201	3.2058e-29
Human	ENSG00000204261	PSMB8-AS1	2.73039	1.29894e-32
Human	ENSG00000114127	XRN1	2.72604	0
Human	ENSG00000115271	GCA	2.72229	1.68012e-17
Human	ENSG00000003400	CASP10	2.71779	8.24936e-18
Human	ENSG00000177875	CCDC184	2.70335	3.23028e-32
Human	ENSG00000172613	RAD9A	2.69549	0
Human	ENSG00000266970	RP11-806H10.4	2.69278	7.05984e-15
Human	ENSG00000165923	AGBL2	2.68644	8.7374e-19
Human	ENSG00000115415	STAT1	2.68534	0
Human	ENSG00000213492	NT5C3AP1	2.68243	8.22039e-28
Human	ENSG00000060491	OGFR	2.67467	5.03923e-33
Human	ENSG00000149633	KIAA1755	2.6547	0
Human	ENSG00000273174	RP11-434H6.6	2.64429	2.19439e-18
Human	ENSG00000136114	THSD1	2.6441	0
Human	ENSG00000163251	FZD5	2.64045	6.24437e-28
Human	ENSG00000183153	GJD3	2.63937	2.00797e-26
Human	ENSG00000172716	SLFN11	2.63177	2.75137e-13
Human	ENSG00000141574	SECTM1	2.62519	0
Human	ENSG00000180628	PCGF5	2.60534	0
Human	ENSG00000078018	MAP2	2.58642	8.12303e-31
Human	ENSG00000151466	SCLT1	2.58357	9.42797e-39
Human	ENSG00000203797	DDO	2.56449	4.32332e-23
Human	ENSG00000173786	CNP	2.56139	0
Human	ENSG00000177989	ODF3B	2.55803	6.78214e-13
Human	ENSG00000140511	HAPLN3	2.55389	9.45422e-22
Human	ENSG00000156587	UBE2L6	2.54257	0
Human	ENSG00000122643	NT5C3A	2.54087	0
Human	ENSG00000253958	CLDN23	2.53801	4.09517e-21
Human	ENSG00000185015	CA13	2.52981	1.08569e-23
Human	ENSG00000137842	TMEM62	2.51768	4.2039e-45
Human	ENSG00000135077	HAVCR2	2.51382	1.45481e-26
Human	ENSG00000135148	TRAFD1	2.50785	0
Human	ENSG00000245556	SCAMP1-AS1	2.4974	3.65419e-34
Human	ENSG00000169946	ZFPM2	2.48563	8.06707e-17
Human	ENSG00000163131	CTSS	2.47966	0
Human	ENSG00000170581	STAT2	2.47324	0
Human	ENSG00000165259	HDX	2.4494	9.74227e-36
Human	ENSG00000185404	SP140L	2.4484	0
Human	ENSG00000187210	GCNT1	2.4399	1.09547e-26
Human	ENSG00000234883	MIR155HG	2.43865	2.12414e-16
Human	ENSG00000067066	SP100	2.43289	0
Human	ENSG00000105287	PRKD2	2.42487	0
Human	ENSG00000204540	PSORS1C1	2.42305	3.59446e-19
Human	ENSG00000072121	ZFYVE26	2.42126	0
Human	ENSG00000250133	HOXC-AS2	2.4177	8.35749e-38
Human	ENSG00000060718	COL11A1	2.41656	2.89096e-24
Human	ENSG00000153495	TEX29	2.40367	1.01585e-17
Human	ENSG00000146409	SLC18B1	2.39127	6.55069e-35
Human	ENSG00000166801	FAM111A	2.38915	1.42672e-35
Human	ENSG00000128652	HOXD3	2.38851	7.57266e-29
Human	ENSG00000114450	GNB4	2.37613	0
Human	ENSG00000179627	ZBTB42	2.37186	2.76094e-31
Human	ENSG00000204138	PHACTR4	2.3685	0
Human	ENSG00000107864	CPEB3	2.35521	2.05373e-18
Human	ENSG00000100226	GTPBP1	2.34518	0
Human	ENSG00000168779	SHOX2	2.34205	0
Human	ENSG00000204264	PSMB8	2.33906	0
Human	ENSG00000104432	IL7	2.33775	2.21054e-26
Human	ENSG00000038210	PI4K2B	2.33599	5.46506e-43
Human	ENSG00000158683	PKD1L1	2.33333	5.46056e-15
Human	ENSG00000129667	RHBDF2	2.32761	1.47056e-39
Human	ENSG00000269609	RPARP-AS1	2.32685	1.1782e-09
Human	ENSG00000137265	IRF4	2.32283	6.36486e-15
Human	ENSG00000103966	EHD4	2.31526	0
Human	ENSG00000234127	TRIM26	2.30203	0
Human	ENSG00000150510	FAM124A	2.28916	2.25508e-39
Human	ENSG00000175643	RMI2	2.28873	1.77701e-12
Human	ENSG00000076067	RBMS2	2.27527	4.75707e-25
Human	ENSG00000111801	BTN3A3	2.26003	0
Human	ENSG00000106100	NOD1	2.25728	2.99605e-35
Human	ENSG00000205220	PSMB10	2.24859	2.28218e-40
Human	ENSG00000154642	C21orf91	2.24225	1.21589e-24
Human	ENSG00000100490	CDKL1	2.24116	5.343e-22
Human	ENSG00000000971	CFH	2.22714	6.64975e-24
Human	ENSG00000013374	NUB1	2.22572	0
Human	ENSG00000196814	MVB12B	2.22119	8.44163e-34
Human	ENSG00000261884	CTC-479C5.12	2.22055	1.5468e-11
Human	ENSG00000121060	TRIM25	2.22031	0
Human	ENSG00000184292	TACSTD2	2.21937	9.3624e-17
Human	ENSG00000082175	PGR	2.21716	2.69759e-15
Human	ENSG00000244731	C4A	2.20879	1.81019e-10
Human	ENSG00000118777	ABCG2	2.20501	1.19291e-11
Human	ENSG00000145016	RUBCN	2.2018	0
Human	ENSG00000130224	LRCH2	2.20015	5.9391e-27
Human	ENSG00000229474	PATL2	2.19749	1.78549e-12
Human	ENSG00000176928	GCNT4	2.19699	5.10832e-15
Human	ENSG00000043143	JADE2	2.19354	0
Human	ENSG00000160888	IER2	2.1793	1.09007e-41
Human	ENSG00000112773	FAM46A	2.17678	3.46541e-42
Human	ENSG00000169871	TRIM56	2.17024	0
Human	ENSG00000213250	RBMS2P1	2.16813	8.11359e-27
Human	ENSG00000181126	HLA-V	2.16307	6.36455e-10
Human	ENSG00000170175	CHRNB1	2.16074	2.81039e-26
Human	ENSG00000078401	EDN1	2.13535	7.03683e-06
Human	ENSG00000135903	PAX3	2.12873	6.11244e-28
Human	ENSG00000111912	NCOA7	2.12395	1.13791e-10
Human	ENSG00000223960	AC009948.5	2.1199	1.31553e-19
Human	ENSG00000138190	EXOC6	2.07254	2.51952e-15
Human	ENSG00000237352	LINC01358	2.05845	2.14906e-09
Human	ENSG00000255150	EID3	2.05706	9.70659e-20
Human	ENSG00000120549	KIAA1217	2.05568	0.00136759
Human	ENSG00000151883	PARP8	2.05095	2.46522e-34
Human	ENSG00000172780	RAB43	2.04915	2.6121e-15
Human	ENSG00000167034	NKX3-1	2.04848	1.73431e-33
Human	ENSG00000204397	CARD16	2.04796	7.92896e-11
Human	ENSG00000155363	MOV10	2.04164	0
Human	ENSG00000171621	SPSB1	2.03901	1.67877e-40
Human	ENSG00000163132	MSX1	2.03202	1.23503e-05
Human	ENSG00000225855	RUSC1-AS1	2.0302	2.50334e-12
Human	ENSG00000213533	TMEM110	2.01876	7.49814e-13
Human	ENSG00000005059	CCDC109B	2.0164	2.48323e-31
Human	ENSG00000026950	BTN3A1	2.01078	1.28919e-27
Human	ENSG00000100784	RPS6KA5	2.0101	2.9779e-16
Human	ENSG00000125826	RBCK1	2.00395	0
Human	ENSG00000073331	ALPK1	1.99564	8.72318e-32
Human	ENSG00000160710	ADAR	1.98929	0
Human	ENSG00000170745	KCNS3	1.98905	1.91749e-29
Human	ENSG00000160013	PTGIR	1.98842	2.63361e-25
Human	ENSG00000117475	BLZF1	1.98841	7.79419e-37
Human	ENSG00000132792	CTNNBL1	1.98214	0
Human	ENSG00000172123	SLFN12	1.98003	8.47277e-14
Human	ENSG00000159871	LYPD5	1.97937	2.07099e-11
Human	ENSG00000247317	RP11-273G15.2	1.97424	1.71786e-25
Human	ENSG00000204147	ASAH2B	1.9699	2.82102e-10
Human	ENSG00000168497	SDPR	1.95729	7.82852e-16
Human	ENSG00000104518	GSDMD	1.94647	1.35616e-37
Human	ENSG00000133874	RNF122	1.94511	2.06998e-12
Human	ENSG00000119508	NR4A3	1.94172	6.98004e-20
Human	ENSG00000120526	NUDCD1	1.94119	1.48675e-36
Human	ENSG00000172296	SPTLC3	1.93863	1.91202e-19
Human	ENSG00000144655	CSRNP1	1.93716	1.26007e-33
Human	ENSG00000170522	ELOVL6	1.92866	1.45095e-30
Human	ENSG00000155158	TTC39B	1.92537	6.06644e-32
Human	ENSG00000253210	RP11-809O17.1	1.92311	2.14506e-13
Human	ENSG00000168899	VAMP5	1.921	6.62954e-42
Human	ENSG00000107798	LIPA	1.9187	1.40746e-41
Human	ENSG00000231235	RP11-75A9.1	1.91475	7.09527e-14
Human	ENSG00000214226	C17orf67	1.91293	4.01859e-17
Human	ENSG00000140022	STON2	1.91213	7.74717e-10
Human	ENSG00000087299	L2HGDH	1.91174	5.72621e-10
Human	ENSG00000135605	TEC	1.91078	4.1523e-12
Human	ENSG00000139531	SUOX	1.90577	9.74735e-19
Human	ENSG00000165806	CASP7	1.90418	6.5861e-44
Human	ENSG00000173221	GLRX	1.90411	8.88586e-27
Human	ENSG00000138792	ENPEP	1.90197	4.42891e-09
Human	ENSG00000197646	PDCD1LG2	1.89804	9.94054e-17
Human	ENSG00000108551	RASD1	1.89199	8.56465e-17
Human	ENSG00000121211	MND1	1.88967	1.26658e-08
Human	ENSG00000173083	HPSE	1.88229	1.62288e-15
Human	ENSG00000228035	RP4-663N10.1	1.88103	9.34955e-15
Human	ENSG00000151572	ANO4	1.87378	6.84934e-28
Human	ENSG00000079156	OSBPL6	1.87333	5.64972e-19
Human	ENSG00000020633	RUNX3	1.87246	2.88235e-39
Human	ENSG00000198879	SFMBT2	1.8633	6.10252e-13
Human	ENSG00000138135	CH25H	1.863	1.04335e-08
Human	ENSG00000165997	ARL5B	1.85788	9.23337e-15
Human	ENSG00000165359	DDX26B	1.85769	8.55645e-24
Human	ENSG00000170525	PFKFB3	1.85108	2.50417e-05
Human	ENSG00000021355	SERPINB1	1.84791	1.06206e-12
Human	ENSG00000187479	C11orf96	1.84367	1.09691e-29
Human	ENSG00000067221	STOML1	1.84331	3.84176e-28
Human	ENSG00000243649	CFB	1.83703	8.45761e-11
Human	ENSG00000267102	RP11-686D22.7	1.83037	1.36913e-15
Human	ENSG00000105509	HAS1	1.82893	4.20672e-16
Human	ENSG00000006747	SCIN	1.82752	2.18161e-13
Human	ENSG00000172493	AFF1	1.81934	3.03977e-38
Human	ENSG00000062598	ELMO2	1.80511	4.93257e-43
Human	ENSG00000178033	FAM26E	1.80191	7.58448e-07
Human	ENSG00000100911	PSME2	1.79193	1.166e-37
Human	ENSG00000183580	FBXL7	1.79106	3.70287e-38
Human	ENSG00000135074	ADAM19	1.78843	6.86213e-29
Human	ENSG00000136169	SETDB2	1.7877	4.27328e-23
Human	ENSG00000230795	HLA-K	1.78726	3.54721e-13
Human	ENSG00000197261	C6orf141	1.77881	2.64304e-11
Human	ENSG00000102921	N4BP1	1.77453	2.4171e-34
Human	ENSG00000166446	CDYL2	1.77254	2.59905e-29
Human	ENSG00000164674	SYTL3	1.76943	8.41219e-23
Human	ENSG00000118507	AKAP7	1.76924	1.1439e-17
Human	ENSG00000130066	SAT1	1.75911	2.7288e-14
Human	ENSG00000157657	ZNF618	1.7557	9.07913e-26
Human	ENSG00000124226	RNF114	1.75389	2.01367e-41
Human	ENSG00000137275	RIPK1	1.75281	2.86683e-38
Human	ENSG00000092820	EZR	1.75246	9.34012e-32
Human	ENSG00000162878	PKDCC	1.75213	2.70506e-24
Human	ENSG00000267547	RP11-686D22.4	1.74357	5.6388e-06
Human	ENSG00000164946	FREM1	1.74141	1.38653e-07
Human	ENSG00000137460	FHDC1	1.73565	1.07998e-07
Human	ENSG00000156500	FAM122C	1.73497	6.50951e-14
Human	ENSG00000139117	CPNE8	1.73416	3.47717e-21
Human	ENSG00000048028	USP28	1.73288	1.12625e-31
Human	ENSG00000081189	MEF2C	1.73135	1.97214e-06
Human	ENSG00000054654	SYNE2	1.73132	2.52911e-22
Human	ENSG00000184588	PDE4B	1.72973	1.80057e-11
Human	ENSG00000127311	HELB	1.72328	2.56604e-08
Human	ENSG00000116863	ADPRHL2	1.72168	2.06506e-21
Human	ENSG00000183023	SLC8A1	1.72026	1.18042e-16
Human	ENSG00000082438	COBLL1	1.71647	1.53969e-16
Human	ENSG00000142408	CACNG8	1.71221	4.0091e-07
Human	ENSG00000152527	PLEKHH2	1.70716	1.7401e-14
Human	ENSG00000118804	STBD1	1.70331	7.03899e-12
Human	ENSG00000164164	OTUD4	1.70199	1.77723e-33
Human	ENSG00000140396	NCOA2	1.69879	1.84663e-23
Human	ENSG00000227145	IL21-AS1	1.69502	1.34796e-09
Human	ENSG00000272760	RP11-5C23.1	1.69305	2.20002e-08
Human	ENSG00000123240	OPTN	1.69261	1.27508e-36
Human	ENSG00000168679	SLC16A4	1.6925	1.17776e-12
Human	ENSG00000167550	RHEBL1	1.6916	4.85625e-07
Human	ENSG00000092607	TBX15	1.68715	1.20103e-26
Human	ENSG00000271646	RP11-326I11.3	1.68699	7.29499e-10
Human	ENSG00000225131	PSME2P2	1.68616	2.52448e-16
Human	ENSG00000163823	CCR1	1.68512	1.19514e-13
Human	ENSG00000146776	ATXN7L1	1.6842	1.9112e-15
Human	ENSG00000114698	PLSCR4	1.67893	3.25836e-25
Human	ENSG00000116691	MIIP	1.67873	8.303e-22
Human	ENSG00000139083	ETV6	1.67597	8.46188e-22
Human	ENSG00000118976	OTUD4P1	1.6744	1.84238e-12
Human	ENSG00000204516	MICB	1.66591	2.22362e-09
Human	ENSG00000144645	OSBPL10	1.66564	4.11272e-10
Human	ENSG00000259856	RAB43P1	1.66133	1.01186e-09
Human	ENSG00000086061	DNAJA1	1.65989	6.66243e-37
Human	ENSG00000185753	CXorf38	1.65874	4.19808e-23
Human	ENSG00000127666	TICAM1	1.65806	9.48146e-28
Human	ENSG00000118495	PLAGL1	1.65159	4.0516e-32
Human	ENSG00000118990	GLRXP3	1.64938	1.62865e-07
Human	ENSG00000175084	DES	1.64744	4.96699e-15
Human	ENSG00000138166	DUSP5	1.64168	5.1813e-14
Human	ENSG00000196371	FUT4	1.6406	1.14075e-19
Human	ENSG00000067082	KLF6	1.63307	9.61395e-32
Human	ENSG00000108387	38231	1.63183	2.54906e-08
Human	ENSG00000164211	STARD4	1.62644	1.1145e-19
Human	ENSG00000180233	ZNRF2	1.62584	1.46315e-12
Human	ENSG00000224725	CEP57L1P1	1.62557	1.10459e-08
Human	ENSG00000185033	SEMA4B	1.62342	5.75833e-16
Human	ENSG00000163872	YEATS2	1.61029	3.83697e-35
Human	ENSG00000120899	PTK2B	1.60996	6.79387e-13
Human	ENSG00000113504	SLC12A7	1.60796	2.2814e-24
Human	ENSG00000141582	CBX4	1.60629	2.26713e-17
Human	ENSG00000140563	MCTP2	1.60366	2.25076e-08
Human	ENSG00000139668	WDFY2	1.60146	4.4429e-26
Human	ENSG00000176771	NCKAP5	1.60023	8.18254e-09
Human	ENSG00000101384	JAG1	1.59961	6.75324e-10
Human	ENSG00000099968	BCL2L13	1.59865	3.0252e-22
Human	ENSG00000100918	REC8	1.5963	5.0415e-10
Human	ENSG00000101596	SMCHD1	1.596	1.35076e-31
Human	ENSG00000204103	MAFB	1.59335	2.5375e-21
Human	ENSG00000136869	TLR4	1.59269	1.28816e-08
Human	ENSG00000123737	EXOSC9	1.59008	1.388e-24
Human	ENSG00000149798	CDC42EP2	1.58962	1.63977e-25
Human	ENSG00000231672	DIRC3	1.58954	1.69234e-05
Human	ENSG00000141441	GAREM1	1.58766	4.98703e-13
Human	ENSG00000102081	FMR1	1.5875	1.38362e-23
Human	ENSG00000197142	ACSL5	1.58672	2.31162e-14
Human	ENSG00000228510	RP11-339B21.8	1.58412	2.43897e-06
Human	ENSG00000152749	GPR180	1.58104	1.78181e-16
Human	ENSG00000206190	ATP10A	1.5802	1.62871e-29
Human	ENSG00000014138	POLA2	1.57649	1.8147e-22
Human	ENSG00000114166	KAT2B	1.57631	1.71329e-23
Human	ENSG00000117707	PROX1	1.57607	4.15774e-07
Human	ENSG00000140557	ST8SIA2	1.5753	1.58093e-06
Human	ENSG00000140280	LYSMD2	1.57499	1.92062e-13
Human	ENSG00000204592	HLA-E	1.57341	3.09245e-35
Human	ENSG00000172432	GTPBP2	1.56892	4.23554e-27
Human	ENSG00000166889	PATL1	1.56577	9.42002e-32
Human	ENSG00000237807	RP11-400K9.4	1.56295	2.18325e-09
Human	ENSG00000184584	TMEM173	1.56202	4.22481e-27
Human	ENSG00000170340	B3GNT2	1.56031	5.48815e-23
Human	ENSG00000271605	MILR1	1.55518	1.36315e-06
Human	ENSG00000143384	MCL1	1.55409	4.88898e-34
Human	ENSG00000174059	CD34	1.55347	1.24367e-09
Human	ENSG00000050344	NFE2L3	1.55043	5.4847e-09
Human	ENSG00000110057	UNC93B1	1.54798	2.30779e-19
Human	ENSG00000166750	SLFN5	1.54658	5.58056e-26
Human	ENSG00000164430	MB21D1	1.54577	3.01188e-11
Human	ENSG00000110218	PANX1	1.54099	2.61015e-28
Human	ENSG00000101017	CD40	1.53994	1.93404e-18
Human	ENSG00000151470	C4orf33	1.53867	3.24133e-13
Human	ENSG00000166263	STXBP4	1.5371	7.07669e-14
Human	ENSG00000187583	PLEKHN1	1.5308	1.29446e-09
Human	ENSG00000104067	TJP1	1.52987	7.18235e-25
Human	ENSG00000238000	RP11-274E7.2	1.52821	2.45955e-13
Human	ENSG00000254470	AP5B1	1.52267	5.82643e-17
Human	ENSG00000163162	RNF149	1.51624	1.34349e-27
Human	ENSG00000162777	DENND2D	1.51577	8.4349e-14
Human	ENSG00000213928	IRF9	1.51481	1.13747e-12
Human	ENSG00000107262	BAG1	1.51437	5.23761e-24
Human	ENSG00000179021	C3orf38	1.5138	2.69915e-12
Human	ENSG00000058866	DGKG	1.51189	9.5851e-06
Human	ENSG00000159231	CBR3	1.51144	2.65394e-25
Human	ENSG00000105327	BBC3	1.51048	8.93348e-13
Human	ENSG00000266947	RP11-799D4.4	1.50622	4.44272e-07
Human	ENSG00000003402	CFLAR	1.50615	3.17616e-31
Human	ENSG00000232370	AF241726.2	1.5022	3.00644e-06
Human	ENSG00000198087	CD2AP	1.49947	5.09662e-21
Human	ENSG00000129355	CDKN2D	1.49727	5.24505e-14
Human	ENSG00000008735	MAPK8IP2	1.49708	2.01649e-06
Human	ENSG00000156140	ADAMTS3	1.49659	1.83176e-11
Human	ENSG00000214106	PAXIP1-AS2	1.49558	3.71828e-15
Human	ENSG00000223722	RP11-467L13.5	1.49417	1.49349e-18
Human	ENSG00000197971	MBP	1.49385	2.36723e-15
Human	ENSG00000215007	DNAJA1P3	1.49043	1.73101e-16
Human	ENSG00000113441	LNPEP	1.48989	2.49031e-14
Human	ENSG00000162981	FAM84A	1.48972	7.5897e-10
Human	ENSG00000114439	BBX	1.48821	3.21786e-25
Human	ENSG00000163638	ADAMTS9	1.48778	1.10025e-07
Human	ENSG00000214269	LGMNP1	1.4829	7.50798e-13
Human	ENSG00000244694	PTCHD4	1.48239	3.19994e-07
Human	ENSG00000142961	MOB3C	1.48219	2.74077e-19
Human	ENSG00000170684	ZNF296	1.48146	4.51526e-05
Human	ENSG00000146872	TLK2	1.47917	1.9931e-18
Human	ENSG00000182575	NXPH3	1.47815	2.72605e-10
Human	ENSG00000064012	CASP8	1.47744	2.79275e-15
Human	ENSG00000230715	RP11-274B21.4	1.47706	6.14486e-08
Human	ENSG00000227199	ST7-AS1	1.47585	1.44432e-07
Human	ENSG00000143344	RGL1	1.47311	9.42924e-06
Human	ENSG00000107736	CDH23	1.46917	4.84069e-07
Human	ENSG00000166128	RAB8B	1.469	8.97565e-19
Human	ENSG00000139921	TMX1	1.4684	3.26393e-24
Human	ENSG00000198108	CHSY3	1.4656	6.04231e-11
Human	ENSG00000258461	RP11-164J13.1	1.46379	2.32535e-06
Human	ENSG00000196369	SRGAP2B	1.45487	2.55034e-12
Human	ENSG00000184371	CSF1	1.4515	9.70576e-24
Human	ENSG00000182107	TMEM30B	1.44605	8.91352e-08
Human	ENSG00000063180	CA11	1.44578	9.82009e-08
Human	ENSG00000139318	DUSP6	1.44257	6.16467e-17
Human	ENSG00000257178	RP11-357H14.16	1.44198	9.92372e-06
Human	ENSG00000100600	LGMN	1.44117	3.57472e-25
Human	ENSG00000136051	KIAA1033	1.43952	7.98972e-21
Human	ENSG00000041353	RAB27B	1.43706	2.94322e-08
Human	ENSG00000196739	COL27A1	1.4367	3.92366e-17
Human	ENSG00000184838	PRR16	1.43619	2.3587e-18
Human	ENSG00000163874	ZC3H12A	1.43229	1.80962e-13
Human	ENSG00000155367	PPM1J	1.43202	9.32393e-07
Human	ENSG00000226049	TLK2P1	1.43037	1.24367e-09
Human	ENSG00000133313	CNDP2	1.42974	1.88484e-25
Human	ENSG00000123610	TNFAIP6	1.42886	2.21281e-18
Human	ENSG00000174749	C4orf32	1.42857	7.32498e-15
Human	ENSG00000164327	RICTOR	1.42448	1.46965e-16
Human	ENSG00000228672	PROB1	1.42377	4.99093e-05
Human	ENSG00000221914	PPP2R2A	1.42317	7.67229e-22
Human	ENSG00000135052	GOLM1	1.42242	1.74662e-24
Human	ENSG00000092421	SEMA6A	1.42189	9.36095e-06
Human	ENSG00000198355	PIM3	1.42047	9.44246e-10
Human	ENSG00000082458	DLG3	1.41753	1.47038e-15
Human	ENSG00000144802	NFKBIZ	1.4169	1.45726e-10
Human	ENSG00000136874	STX17	1.41337	1.25509e-14
Human	ENSG00000152784	PRDM8	1.40763	7.7183e-21
Human	ENSG00000234745	HLA-B	1.40672	5.46435e-27
Human	ENSG00000101680	LAMA1	1.40532	8.23855e-11
Human	ENSG00000147509	RGS20	1.40213	1.89427e-15
Human	ENSG00000157557	ETS2	1.40198	1.34095e-22
Human	ENSG00000166546	BEAN1	1.40089	1.96668e-09
Human	ENSG00000106346	USP42	1.40007	1.97965e-18
Human	ENSG00000148498	PARD3	1.39388	2.15853e-22
Human	ENSG00000183137	CEP57L1	1.39266	3.81419e-14
Human	ENSG00000246582	RP11-1149O23.3	1.39013	7.99882e-06
Human	ENSG00000111859	NEDD9	1.38523	0.00713013
Human	ENSG00000188157	AGRN	1.3842	5.34469e-09
Human	ENSG00000261189	RP3-512B11.3	1.38411	8.73771e-07
Human	ENSG00000136244	IL6	1.3827	1.54618e-05
Human	ENSG00000185722	ANKFY1	1.37852	1.33816e-26
Human	ENSG00000076108	BAZ2A	1.37397	1.47363e-26
Human	ENSG00000173175	ADCY5	1.37187	7.62779e-08
Human	ENSG00000162840	MT2P1	1.37005	7.10096e-13
Human	ENSG00000134363	FST	1.36777	3.92939e-07
Human	ENSG00000163545	NUAK2	1.36595	2.44585e-06
Human	ENSG00000272711	RP11-259N19.1	1.36429	5.09674e-14
Human	ENSG00000104213	PDGFRL	1.36363	2.21859e-09
Human	ENSG00000136689	IL1RN	1.36322	3.30744e-15
Human	ENSG00000126368	NR1D1	1.36314	3.44881e-15
Human	ENSG00000269959	SPACA6P-AS	1.36278	3.17315e-05
Human	ENSG00000184014	DENND5A	1.36199	5.67652e-25
Human	ENSG00000108679	LGALS3BP	1.35953	2.63369e-19
Human	ENSG00000122068	FYTTD1	1.35943	2.63361e-25
Human	ENSG00000173960	UBXN2A	1.35758	1.35388e-18
Human	ENSG00000169136	ATF5	1.35461	2.53485e-22
Human	ENSG00000126778	SIX1	1.3525	3.2906e-16
Human	ENSG00000120910	PPP3CC	1.3524	2.62974e-18
Human	ENSG00000080561	MID2	1.35156	1.04425e-11
Human	ENSG00000206341	HLA-H	1.35116	9.04047e-19
Human	ENSG00000236562	RP11-396M11.1	1.35111	1.3593e-07
Human	ENSG00000169860	P2RY1	1.35094	3.50222e-06
Human	ENSG00000122417	ODF2L	1.35011	1.62699e-13
Human	ENSG00000138741	TRPC3	1.34842	2.22583e-05
Human	ENSG00000163171	CDC42EP3	1.34702	3.15139e-13
Human	ENSG00000115159	GPD2	1.34355	3.57222e-20
Human	ENSG00000149218	ENDOD1	1.34196	5.34854e-15
Human	ENSG00000108984	MAP2K6	1.34055	0.0044778
Human	ENSG00000102699	PARP4	1.33807	2.68153e-23
Human	ENSG00000113594	LIFR	1.33793	2.9428e-17
Human	ENSG00000125148	MT2A	1.33733	1.72136e-24
Human	ENSG00000221869	CEBPD	1.33172	1.61265e-10
Human	ENSG00000169432	SCN9A	1.3313	8.59929e-09
Human	ENSG00000176102	CSTF3	1.3303	9.86994e-18
Human	ENSG00000225377	NRSN2-AS1	1.32982	3.97233e-06
Human	ENSG00000075234	TTC38	1.32576	4.88299e-20
Human	ENSG00000215218	UBE2QL1	1.32539	5.39231e-07
Human	ENSG00000164308	ERAP2	1.32402	4.86359e-15
Human	ENSG00000092330	TINF2	1.32347	3.14735e-19
Human	ENSG00000054690	PLEKHH1	1.32166	0.000110674
Human	ENSG00000121274	PAPD5	1.32055	1.7773e-17
Human	ENSG00000108669	CYTH1	1.31998	1.88656e-18
Human	ENSG00000101574	METTL4	1.31994	1.44295e-13
Human	ENSG00000213626	LBH	1.31947	3.12827e-11
Human	ENSG00000139597	N4BP2L1	1.31892	6.06985e-07
Human	ENSG00000142583	SLC2A5	1.3187	1.71966e-09
Human	ENSG00000166289	PLEKHF1	1.31868	5.38817e-16
Human	ENSG00000001629	ANKIB1	1.31843	4.42675e-24
Human	ENSG00000106588	PSMA2	1.31836	8.90098e-09
Human	ENSG00000197927	C2orf27A	1.31829	9.04932e-07
Human	ENSG00000102034	ELF4	1.31728	4.95125e-22
Human	ENSG00000173039	RELA	1.31685	8.49905e-20
Human	ENSG00000240694	PNMA2	1.31486	1.33667e-05
Human	ENSG00000139180	NDUFA9	1.31294	1.80268e-13
Human	ENSG00000162496	DHRS3	1.31016	8.40075e-18
Human	ENSG00000188060	RAB42	1.3066	8.77253e-08
Human	ENSG00000118515	SGK1	1.30349	7.79068e-20
Human	ENSG00000106829	TLE4	1.30283	6.38015e-17
Human	ENSG00000196954	CASP4	1.30205	9.92567e-18
Human	ENSG00000236015	AC011290.5	1.29837	6.83578e-07
Human	ENSG00000198604	BAZ1A	1.29809	1.07123e-21
Human	ENSG00000142611	PRDM16	1.29428	7.13168e-06
Human	ENSG00000176473	WDR25	1.29397	1.16683e-14
Human	ENSG00000165507	C10orf10	1.29389	4.50105e-09
Human	ENSG00000130202	PVRL2	1.29301	1.66969e-15
Human	ENSG00000143376	SNX27	1.29256	9.28715e-17
Human	ENSG00000263013	RP11-876N24.5	1.29172	9.08838e-05
Human	ENSG00000214425	LRRC37A4P	1.28758	3.82572e-07
Human	ENSG00000107816	LZTS2	1.28459	2.01611e-16
Human	ENSG00000091656	ZFHX4	1.28188	0.0014414
Human	ENSG00000148175	STOM	1.28182	3.12592e-19
Human	ENSG00000103241	FOXF1	1.28177	8.0142e-10
Human	ENSG00000242574	HLA-DMB	1.28158	0.00169073
Human	ENSG00000263934	SNORD3A	1.28143	0.00391786
Human	ENSG00000137947	GTF2B	1.28041	4.49801e-13
Human	ENSG00000137573	SULF1	1.2796	4.64474e-20
Human	ENSG00000028116	VRK2	1.27843	1.04042e-16
Human	ENSG00000245025	RP11-875O11.1	1.27519	6.33157e-08
Human	ENSG00000138675	FGF5	1.27238	4.48682e-06
Human	ENSG00000115183	TANC1	1.27202	0.01275
Human	ENSG00000197381	ADARB1	1.27154	1.58165e-10
Human	ENSG00000115602	IL1RL1	1.27138	0.00502521
Human	ENSG00000160767	FAM189B	1.27074	1.17053e-16
Human	ENSG00000166165	CKB	1.26993	2.94115e-14
Human	ENSG00000041988	THAP3	1.26639	1.12316e-14
Human	ENSG00000196456	ZNF775	1.26285	1.18081e-11
Human	ENSG00000189114	BLOC1S3	1.25963	1.17793e-14
Human	ENSG00000135655	USP15	1.25926	6.67448e-17
Human	ENSG00000137200	CMTR1	1.25519	7.43322e-19
Human	ENSG00000153029	MR1	1.24987	9.12384e-17
Human	ENSG00000257122	RRN3P3	1.24893	3.2147e-09
Human	ENSG00000114529	C3orf52	1.24882	1.07929e-08
Human	ENSG00000134758	RNF138	1.24718	3.31121e-10
Human	ENSG00000230191	RP4-725G10.3	1.24677	3.27083e-05
Human	ENSG00000175730	BAK1P1	1.24623	4.92169e-06
Human	ENSG00000151611	MMAA	1.24214	6.83935e-10
Human	ENSG00000180592	SKIDA1	1.2406	4.16104e-05
Human	ENSG00000101224	CDC25B	1.23883	2.76127e-17
Human	ENSG00000011566	MAP4K3	1.23836	2.56604e-08
Human	ENSG00000159399	HK2	1.23796	8.6621e-22
Human	ENSG00000174564	IL20RB	1.23597	5.99301e-09
Human	ENSG00000248323	LUCAT1	1.23425	2.681e-07
Human	ENSG00000119986	AVPI1	1.23341	1.33585e-12
Human	ENSG00000150630	VEGFC	1.23311	2.83576e-09
Human	ENSG00000196843	ARID5A	1.23102	1.56138e-15
Human	ENSG00000116668	SWT1	1.22993	6.62153e-08
Human	ENSG00000167772	ANGPTL4	1.22865	1.36278e-19
Human	ENSG00000158773	USF1	1.22783	1.27816e-16
Human	ENSG00000160233	LRRC3	1.22657	1.00795e-06
Human	ENSG00000139618	BRCA2	1.22561	0.00390765
Human	ENSG00000105894	PTN	1.2247	7.65226e-11
Human	ENSG00000140548	ZNF710	1.22163	6.93951e-13
Human	ENSG00000050405	LIMA1	1.21652	4.99583e-21
Human	ENSG00000112139	MDGA1	1.21649	3.05123e-14
Human	ENSG00000100084	HIRA	1.21515	2.99421e-09
Human	ENSG00000159873	CCDC117	1.2145	2.16897e-09
Human	ENSG00000112297	AIM1	1.21393	5.43016e-11
Human	ENSG00000148400	NOTCH1	1.21377	3.84819e-15
Human	ENSG00000143390	RFX5	1.21374	2.55537e-13
Human	ENSG00000143013	LMO4	1.21057	2.26843e-18
Human	ENSG00000126947	ARMCX1	1.20827	1.36419e-13
Human	ENSG00000102547	CAB39L	1.20791	3.09348e-13
Human	ENSG00000163935	SFMBT1	1.20537	1.59053e-09
Human	ENSG00000163635	ATXN7	1.20459	4.5321e-14
Human	ENSG00000105339	DENND3	1.2039	5.38451e-18
Human	ENSG00000009780	FAM76A	1.20386	1.40747e-12
Human	ENSG00000204525	HLA-C	1.20371	2.60356e-19
Human	ENSG00000120533	ENY2	1.20362	2.99326e-15
Human	ENSG00000146425	DYNLT1	1.20342	2.12128e-18
Human	ENSG00000104154	SLC30A4	1.20228	3.14049e-09
Human	ENSG00000253882	RP11-61L23.2	1.20074	4.86312e-07
Human	ENSG00000111266	DUSP16	1.19964	6.36141e-10
Human	ENSG00000171223	JUNB	1.19948	2.45911e-12
Human	ENSG00000205659	LIN52	1.19899	2.97435e-07
Human	ENSG00000171729	TMEM51	1.19828	3.57494e-08
Human	ENSG00000062194	GPBP1	1.19811	1.00032e-13
Human	ENSG00000110852	CLEC2B	1.19656	1.48163e-13
Human	ENSG00000127951	FGL2	1.19425	4.99447e-05
Human	ENSG00000185201	IFITM2	1.19348	1.42972e-20
Human	ENSG00000139410	SDSL	1.19345	8.85796e-08
Human	ENSG00000140459	CYP11A1	1.19023	3.97672e-06
Human	ENSG00000263648	RP11-471L13.3	1.18957	2.15307e-07
Human	ENSG00000161692	DBF4B	1.18844	4.77937e-08
Human	ENSG00000139350	NEDD1	1.18536	1.65681e-11
Human	ENSG00000006062	MAP3K14	1.18436	6.39952e-08
Human	ENSG00000137449	CPEB2	1.1843	1.19514e-13
Human	ENSG00000112308	C6orf62	1.18391	1.39438e-13
Human	ENSG00000073756	PTGS2	1.18373	4.53517e-09
Human	ENSG00000183943	PRKX	1.18241	3.17695e-11
Human	ENSG00000185499	MUC1	1.18065	6.38408e-07
Human	ENSG00000112679	DUSP22	1.18005	1.94133e-12
Human	ENSG00000100596	SPTLC2	1.17966	5.36895e-19
Human	ENSG00000103490	PYCARD	1.17964	1.91634e-09
Human	ENSG00000196358	NTNG2	1.17828	1.18237e-09
Human	ENSG00000185614	FAM212A	1.17745	4.53579e-06
Human	ENSG00000109436	TBC1D9	1.17606	2.7652e-17
Human	ENSG00000026103	FAS	1.17586	9.36667e-13
Human	ENSG00000144118	RALB	1.17552	2.7402e-19
Human	ENSG00000157693	C9orf91	1.17421	4.38118e-10
Human	ENSG00000237406	NDUFA9P1	1.17397	1.83245e-08
Human	ENSG00000169085	C8orf46	1.17265	0.00141662
Human	ENSG00000163697	APBB2	1.171	2.58679e-16
Human	ENSG00000165304	MELK	1.17036	1.37706e-07
Human	ENSG00000115216	NRBP1	1.16919	8.03292e-20
Human	ENSG00000235316	DUSP8P5	1.16776	4.00537e-06
Human	ENSG00000144959	NCEH1	1.16235	1.21274e-11
Human	ENSG00000163694	RBM47	1.16131	3.46141e-07
Human	ENSG00000198517	MAFK	1.16113	1.89737e-09
Human	ENSG00000105639	JAK3	1.15835	1.5006e-08
Human	ENSG00000136451	VEZF1	1.158	1.9916e-13
Human	ENSG00000162944	RFTN2	1.15789	5.35464e-07
Human	ENSG00000029153	ARNTL2	1.15781	9.93966e-13
Human	ENSG00000169228	RAB24	1.15732	3.71326e-07
Human	ENSG00000120690	ELF1	1.15669	4.04829e-11
Human	ENSG00000223773	CD99P1	1.15646	3.46619e-07
Human	ENSG00000138650	PCDH10	1.15549	0.00233384
Human	ENSG00000145349	CAMK2D	1.1542	7.43282e-14
Human	ENSG00000104321	TRPA1	1.1542	1.95039e-05
Human	ENSG00000197077	KIAA1671	1.15379	3.78002e-05
Human	ENSG00000160753	RUSC1	1.15253	2.57335e-15
Human	ENSG00000134627	PIWIL4	1.15245	7.8199e-07
Human	ENSG00000231925	TAPBP	1.15133	2.47741e-17
Human	ENSG00000112576	CCND3	1.1511	1.09708e-15
Human	ENSG00000159784	FAM131B	1.14935	1.27187e-10
Human	ENSG00000170379	TCAF2	1.14906	5.46448e-06
Human	ENSG00000116711	PLA2G4A	1.14891	4.53286e-12
Human	ENSG00000131943	C19orf12	1.14723	1.11068e-13
Human	ENSG00000135709	KIAA0513	1.14604	2.79432e-15
Human	ENSG00000116574	RHOU	1.14583	1.00471e-05
Human	ENSG00000228612	HK2P1	1.14519	1.14655e-09
Human	ENSG00000096060	FKBP5	1.14492	6.97207e-11
Human	ENSG00000261644	RP11-327F22.2	1.14293	2.14631e-05
Human	ENSG00000204632	HLA-G	1.14235	7.58528e-11
Human	ENSG00000136213	CHST12	1.1401	2.14002e-12
Human	ENSG00000144891	AGTR1	1.13858	6.45623e-06
Human	ENSG00000105321	CCDC9	1.13703	1.71115e-11
Human	ENSG00000047634	SCML1	1.13662	1.72551e-10
Human	ENSG00000104973	MED25	1.13528	4.18281e-13
Human	ENSG00000175879	HOXD8	1.1344	2.82393e-08
Human	ENSG00000067182	TNFRSF1A	1.13315	1.79393e-17
Human	ENSG00000188993	LRRC66	1.1298	0.000373635
Human	ENSG00000180891	CUEDC1	1.12762	7.67045e-13
Human	ENSG00000227813	RP1-180M12.1	1.12746	9.1979e-05
Human	ENSG00000186806	VSIG10L	1.12705	3.46457e-09
Human	ENSG00000187257	RSBN1L	1.12632	9.004e-10
Human	ENSG00000030110	BAK1	1.12621	2.61347e-10
Human	ENSG00000163297	ANTXR2	1.12552	5.10153e-18
Human	ENSG00000104320	NBN	1.12401	4.44385e-14
Human	ENSG00000163376	KBTBD8	1.12153	0.000152336
Human	ENSG00000138785	INTS12	1.12119	1.37488e-12
Human	ENSG00000149131	SERPING1	1.1203	1.0457e-14
Human	ENSG00000182742	HOXB4	1.11956	8.48045e-10
Human	ENSG00000092098	RNF31	1.11624	4.17335e-09
Human	ENSG00000153147	SMARCA5	1.11598	3.94682e-17
Human	ENSG00000188375	H3F3C	1.1128	1.02203e-07
Human	ENSG00000261971	MMP25-AS1	1.11073	1.92405e-05
Human	ENSG00000166532	RIMKLB	1.11032	1.01186e-09
Human	ENSG00000166278	C2	1.11006	2.03047e-06
Human	ENSG00000158321	AUTS2	1.10739	3.59386e-06
Human	ENSG00000172738	TMEM217	1.10219	0.000148792
Human	ENSG00000173200	PARP15	1.09775	0.000261126
Human	ENSG00000181722	ZBTB20	1.09769	1.2754e-05
Human	ENSG00000137962	ARHGAP29	1.09655	2.92443e-08
Human	ENSG00000184898	RBM43	1.09654	2.75294e-09
Human	ENSG00000158406	HIST1H4H	1.0963	2.11431e-05
Human	ENSG00000119669	IRF2BPL	1.09549	2.44827e-13
Human	ENSG00000008130	NADK	1.09459	4.55004e-13
Human	ENSG00000105402	NAPA	1.09457	3.85848e-17
Human	ENSG00000198089	SFI1	1.09288	1.58774e-09
Human	ENSG00000168405	CMAHP	1.0874	1.40356e-07
Human	ENSG00000164220	F2RL2	1.08697	0.000712984
Human	ENSG00000171943	SRGAP2C	1.08663	0.000113305
Human	ENSG00000160219	GAB3	1.0865	3.90448e-05
Human	ENSG00000033178	UBA6	1.08454	5.20521e-11
Human	ENSG00000152518	ZFP36L2	1.08276	2.6121e-15
Human	ENSG00000160932	LY6E	1.08246	8.26823e-17
Human	ENSG00000127328	RAB3IP	1.08136	0.000412414
Human	ENSG00000097033	SH3GLB1	1.08128	8.11122e-14
Human	ENSG00000227890	PSMA2P3	1.08096	2.66472e-06
Human	ENSG00000008086	CDKL5	1.07882	9.15029e-07
Human	ENSG00000100505	TRIM9	1.07879	1.00082e-05
Human	ENSG00000131941	RHPN2	1.07842	0.00700499
Human	ENSG00000258376	RP4-647C14.2	1.07811	0.000831949
Human	ENSG00000168398	BDKRB2	1.07725	3.62829e-11
Human	ENSG00000156232	WHAMM	1.07539	1.74399e-08
Human	ENSG00000142089	IFITM3	1.07472	3.16983e-14
Human	ENSG00000140406	MESDC1	1.07444	2.84492e-06
Human	ENSG00000135211	TMEM60	1.07424	1.74322e-09
Human	ENSG00000102871	TRADD	1.07351	5.21306e-10
Human	ENSG00000253669	KB-1732A1.1	1.07342	0.000206547
Human	ENSG00000167528	ZNF641	1.07277	9.28253e-09
Human	ENSG00000075131	TIPIN	1.07268	1.03999e-06
Human	ENSG00000210151	MT-TS1	1.07249	0.000184343
Human	ENSG00000171132	PRKCE	1.07239	2.28916e-10
Human	ENSG00000023445	BIRC3	1.0722	2.62372e-05
Human	ENSG00000064763	FAR2	1.07169	3.66343e-10
Human	ENSG00000186063	AIDA	1.07051	3.11466e-13
Human	ENSG00000163249	CCNYL1	1.06756	2.99434e-09
Human	ENSG00000163932	PRKCD	1.06633	0.000121465
Human	ENSG00000127191	TRAF2	1.05979	7.4285e-07
Human	ENSG00000122257	RBBP6	1.05887	1.11889e-13
Human	ENSG00000126785	RHOJ	1.05463	0.00142436
Human	ENSG00000170385	SLC30A1	1.05247	2.0956e-13
Human	ENSG00000188001	TPRG1	1.0523	0.00162169
Human	ENSG00000095794	CREM	1.05066	2.0065e-08
Human	ENSG00000034677	RNF19A	1.04909	1.16043e-09
Human	ENSG00000069011	PITX1	1.04855	0.000702218
Human	ENSG00000248394	FOSL1P1	1.04654	0.0172556
Human	ENSG00000130164	LDLR	1.04584	2.81133e-11
Human	ENSG00000110090	CPT1A	1.04539	7.50798e-13
Human	ENSG00000124785	NRN1	1.04516	9.62099e-13
Human	ENSG00000164307	ERAP1	1.04499	2.13874e-11
Human	ENSG00000245571	AP001258.4	1.04442	0.00010669
Human	ENSG00000136147	PHF11	1.04279	1.28327e-09
Human	ENSG00000255874	LINC00346	1.0415	0.00119675
Human	ENSG00000157800	SLC37A3	1.04114	1.34952e-11
Human	ENSG00000175895	PLEKHF2	1.04109	1.60728e-05
Human	ENSG00000146374	RSPO3	1.04087	2.04598e-10
Human	ENSG00000168994	PXDC1	1.04003	1.7451e-15
Human	ENSG00000119782	FKBP1B	1.03998	4.3627e-05
Human	ENSG00000099860	GADD45B	1.03969	2.38359e-11
Human	ENSG00000263391	AL512428.1	1.03794	0.00403967
Human	ENSG00000129226	CD68	1.03792	0.0001046
Human	ENSG00000112941	PAPD7	1.0376	2.75037e-10
Human	ENSG00000138378	STAT4	1.03577	0.000123451
Human	ENSG00000148832	PAOX	1.03423	4.17894e-06
Human	ENSG00000152413	HOMER1	1.03377	3.01868e-06
Human	ENSG00000267680	ZNF224	1.03341	1.54857e-10
Human	ENSG00000183615	FAM167B	1.03334	6.28874e-05
Human	ENSG00000151320	AKAP6	1.0332	0.000179621
Human	ENSG00000230154	AC018463.4	1.03175	0.00296379
Human	ENSG00000196776	CD47	1.03116	9.0714e-12
Human	ENSG00000250474	WBP1LP2	1.02908	0.000699201
Human	ENSG00000095637	SORBS1	1.029	0.00264135
Human	ENSG00000155313	USP25	1.02629	4.73336e-13
Human	ENSG00000116977	LGALS8	1.02364	1.19972e-11
Human	ENSG00000101236	RNF24	1.0234	1.23308e-14
Human	ENSG00000158122	AAED1	1.02312	6.53145e-09
Human	ENSG00000125841	NRSN2	1.02275	9.02025e-12
Human	ENSG00000091831	ESR1	1.02231	0.00647004
Human	ENSG00000259001	RPPH1	1.02146	0.00320905
Human	ENSG00000236229	VEZF1P1	1.02128	0.000448002
Human	ENSG00000005810	MYCBP2	1.02023	6.83028e-15
Human	ENSG00000197121	PGAP1	1.01902	2.66042e-09
Human	ENSG00000145147	SLIT2	1.01899	4.62151e-10
Human	ENSG00000142920	AZIN2	1.01846	1.2524e-07
Human	ENSG00000101577	LPIN2	1.01694	6.74498e-13
Human	ENSG00000137101	CD72	1.01664	3.15893e-05
Human	ENSG00000136715	SAP130	1.01661	1.07444e-09
Human	ENSG00000242732	RGAG4	1.01631	4.14212e-11
Human	ENSG00000183386	FHL3	1.01575	2.94366e-10
Human	ENSG00000041357	PSMA4	1.01408	1.36842e-12
Human	ENSG00000104375	STK3	1.01316	8.58183e-09
Human	ENSG00000182957	SPATA13	1.01133	5.07355e-13
Human	ENSG00000085831	TTC39A	1.00973	0.00271933
Human	ENSG00000196628	TCF4	1.00882	8.35445e-06
Human	ENSG00000196141	SPATS2L	1.00836	3.67124e-14
Human	ENSG00000123992	DNPEP	1.00781	6.93506e-11
Human	ENSG00000111254	AKAP3	1.00772	0.00181722
Human	ENSG00000132475	H3F3B	1.00624	5.57964e-14
Human	ENSG00000198900	TOP1	1.00482	9.60864e-13
Human	ENSG00000132357	CARD6	1.00264	0.00115757
Human	ENSG00000266907	AC006116.22	1.00008	0.00317474
Human	ENSG00000183840	GPR39	0.999383	0.00175038
Human	ENSG00000159208	CIART	0.998182	3.52033e-06
Human	ENSG00000204406	MBD5	0.997598	4.65318e-09
Human	ENSG00000169660	HEXDC	0.996224	6.2138e-05
Human	ENSG00000197019	SERTAD1	0.995238	1.13925e-10
Human	ENSG00000243701	DUBR	0.992153	4.99093e-05
Human	ENSG00000177191	B3GNT8	0.99152	1.14541e-06
Human	ENSG00000219201	RP11-181C21.4	0.991216	4.8256e-07
Human	ENSG00000161091	MFSD12	0.989874	3.81674e-11
Human	ENSG00000173218	VANGL1	0.989825	5.92592e-12
Human	ENSG00000248927	CTD-2334D19.1	0.989389	0.0016224
Human	ENSG00000130962	PRRG1	0.987895	2.0617e-09
Human	ENSG00000197093	GAL3ST4	0.987204	3.76113e-06
Human	ENSG00000226380	AC058791.1	0.987149	0.000159595
Human	ENSG00000250959	GLUD1P3	0.986934	0.00155034
Human	ENSG00000111913	FAM65B	0.986514	5.33801e-09
Human	ENSG00000205885	C1RL-AS1	0.9854	2.62023e-08
Human	ENSG00000257433	RP1-197B17.3	0.985025	0.00223967
Human	ENSG00000144843	ADPRH	0.984561	3.6222e-06
Human	ENSG00000178860	MSC	0.982595	5.28662e-10
Human	ENSG00000269439	CTD-3131K8.2	0.982516	0.000281439
Human	ENSG00000168685	IL7R	0.980877	0.0274082
Human	ENSG00000125398	SOX9	0.979128	5.10179e-05
Human	ENSG00000205730	ITPRIPL2	0.978988	4.55752e-13
Human	ENSG00000183621	ZNF438	0.977786	1.46464e-05
Human	ENSG00000047648	ARHGAP6	0.974724	3.71607e-07
Human	ENSG00000269069	CTC-471F3.5	0.97451	8.82128e-05
Human	ENSG00000008056	SYN1	0.973584	0.0013874
Human	ENSG00000197442	MAP3K5	0.972282	6.77934e-10
Human	ENSG00000229230	MT1P3	0.971939	1.28086e-05
Human	ENSG00000250742	RP11-834C11.4	0.969863	6.95437e-07
Human	ENSG00000148429	USP6NL	0.966652	5.73771e-09
Human	ENSG00000113369	ARRDC3	0.966355	0.000218308
Human	ENSG00000182704	TSKU	0.96627	3.02887e-12
Human	ENSG00000125952	MAX	0.965544	5.18156e-10
Human	ENSG00000149289	ZC3H12C	0.964548	3.64308e-07
Human	ENSG00000156869	FRRS1	0.964252	0.000643522
Human	ENSG00000076356	PLXNA2	0.962685	7.07656e-09
Human	ENSG00000170775	GPR37	0.962555	2.30173e-05
Human	ENSG00000229657	RP11-494K3.2	0.960097	0.000253729
Human	ENSG00000118503	TNFAIP3	0.958982	1.07952e-09
Human	ENSG00000177575	CD163	0.958678	0.000603399
Human	ENSG00000267390	RP11-635N19.1	0.958149	0.00403811
Human	ENSG00000125818	PSMF1	0.957269	2.17409e-11
Human	ENSG00000110492	MDK	0.956889	2.27303e-08
Human	ENSG00000240583	AQP1	0.951376	8.60236e-07
Human	ENSG00000138760	SCARB2	0.951144	6.91025e-11
Human	ENSG00000136826	KLF4	0.950964	8.26398e-08
Human	ENSG00000150667	FSIP1	0.950495	0.00246048
Human	ENSG00000153790	C7orf31	0.949174	0.000254232
Human	ENSG00000236088	COX10-AS1	0.948824	2.84524e-05
Human	ENSG00000112531	QKI	0.947693	4.92505e-13
Human	ENSG00000136643	RPS6KC1	0.947492	2.99748e-11
Human	ENSG00000068024	HDAC4	0.943953	2.37779e-07
Human	ENSG00000175048	ZDHHC14	0.943823	1.73406e-08
Human	ENSG00000166250	CLMP	0.943543	1.2105e-12
Human	ENSG00000185947	ZNF267	0.942267	9.80896e-06
Human	ENSG00000110931	CAMKK2	0.942078	4.96994e-11
Human	ENSG00000183929	DUSP5P1	0.94207	0.00144038
Human	ENSG00000158042	MRPL17	0.941474	2.06321e-10
Human	ENSG00000167705	RILP	0.94079	1.06884e-05
Human	ENSG00000105835	NAMPT	0.939984	2.68964e-08
Human	ENSG00000143036	SLC44A3	0.939716	0.00382928
Human	ENSG00000204427	ABHD16A	0.939643	0.00453117
Human	ENSG00000169249	ZRSR2	0.938644	3.84119e-07
Human	ENSG00000070731	ST6GALNAC2	0.938418	0.0111187
Human	ENSG00000160216	AGPAT3	0.937148	4.69639e-10
Human	ENSG00000084628	NKAIN1	0.933173	0.00382853
Human	ENSG00000017427	IGF1	0.929486	0.00679458
Human	ENSG00000127603	MACF1	0.929237	3.40154e-11
Human	ENSG00000261737	RP4-612B15.3	0.92863	0.00816929
Human	ENSG00000120156	TEK	0.928221	0.00628248
Human	ENSG00000124357	NAGK	0.92649	4.56535e-12
Human	ENSG00000205629	LCMT1	0.926442	1.12745e-07
Human	ENSG00000241781	AL161626.1	0.926149	7.84707e-10
Human	ENSG00000260641	RP11-1299A16.3	0.925476	0.000130534
Human	ENSG00000230266	XXYLT1-AS2	0.923743	0.000568573
Human	ENSG00000147416	ATP6V1B2	0.92339	1.52e-09
Human	ENSG00000229644	NAMPTP1	0.920101	3.16144e-05
Human	ENSG00000113494	PRLR	0.919698	0.027457
Human	ENSG00000122420	PTGFR	0.919499	5.08871e-05
Human	ENSG00000185262	UBALD2	0.919255	9.82601e-08
Human	ENSG00000091129	NRCAM	0.918914	1.8181e-05
Human	ENSG00000115461	IGFBP5	0.918542	3.73675e-07
Human	ENSG00000158796	DEDD	0.918184	1.45516e-10
Human	ENSG00000168610	STAT3	0.91696	2.39488e-12
Human	ENSG00000204622	HLA-J	0.915928	0.00843554
Human	ENSG00000198160	MIER1	0.915249	1.6461e-07
Human	ENSG00000240857	RDH14	0.914997	5.39055e-06
Human	ENSG00000143952	VPS54	0.91497	6.00685e-09
Human	ENSG00000164171	ITGA2	0.914968	1.01293e-12
Human	ENSG00000138759	FRAS1	0.914067	4.84983e-07
Human	ENSG00000164463	CREBRF	0.914058	0.000255824
Human	ENSG00000138018	EPT1	0.913941	5.03095e-08
Human	ENSG00000170915	PAQR8	0.911878	2.97765e-06
Human	ENSG00000241026	CTD-2036J7.1	0.910052	0.0033293
Human	ENSG00000099204	ABLIM1	0.90989	0.000216944
Human	ENSG00000163412	EIF4E3	0.909837	5.00784e-05
Human	ENSG00000171444	MCC	0.909751	1.02146e-05
Human	ENSG00000199024	MIR103A2	0.90817	0.00124576
Human	ENSG00000185215	TNFAIP2	0.90756	1.11851e-08
Human	ENSG00000170222	ADPRM	0.907427	1.54579e-05
Human	ENSG00000126351	THRA	0.905707	9.44806e-09
Human	ENSG00000136436	CALCOCO2	0.905328	1.34147e-11
Human	ENSG00000270780	RP4-590F24.1	0.90493	0.0347791
Human	ENSG00000130489	SCO2	0.901678	3.57645e-06
Human	ENSG00000237380	HOXD-AS2	0.901311	0.00233045
Human	ENSG00000181788	SIAH2	0.901268	2.76366e-08
Human	ENSG00000146350	TBC1D32	0.90099	0.000197828
Human	ENSG00000083097	DOPEY1	0.900324	1.758e-06
Human	ENSG00000259976	RP11-553L6.5	0.89886	0.000400753
Human	ENSG00000171877	FRMD5	0.898634	2.07378e-05
Human	ENSG00000186354	C9orf47	0.898482	0.00154072
Human	ENSG00000157873	TNFRSF14	0.896642	3.42088e-09
Human	ENSG00000146373	RNF217	0.896152	1.39476e-07
Human	ENSG00000171051	FPR1	0.895049	0.00403847
Human	ENSG00000160097	FNDC5	0.894557	0.00258505
Human	ENSG00000264063	MIR3687-2	0.894161	0.0360655
Human	ENSG00000197448	GSTK1	0.89251	1.44865e-11
Human	ENSG00000136770	DNAJC1	0.890572	2.78696e-09
Human	ENSG00000109680	TBC1D19	0.888784	2.4726e-06
Human	ENSG00000129465	RIPK3	0.887187	7.05891e-07
Human	ENSG00000243753	HLA-L	0.886493	0.000362096
Human	ENSG00000116670	MAD2L2	0.886482	3.0166e-08
Human	ENSG00000178927	C17orf62	0.886	4.72198e-07
Human	ENSG00000014164	ZC3H3	0.885239	5.6355e-06
Human	ENSG00000173917	HOXB2	0.883362	7.4379e-08
Human	ENSG00000024048	UBR2	0.882997	1.27557e-09
Human	ENSG00000038274	MAT2B	0.881408	2.0323e-06
Human	ENSG00000152582	SPEF2	0.880711	0.00124587
Human	ENSG00000106591	MRPL32	0.879275	2.81746e-08
Human	ENSG00000157214	STEAP2	0.878727	1.53996e-06
Human	ENSG00000184384	MAML2	0.878183	1.04961e-07
Human	ENSG00000162433	AK4	0.878125	9.69032e-08
Human	ENSG00000156345	CDK20	0.878113	5.25478e-07
Human	ENSG00000138640	FAM13A	0.877745	9.04932e-07
Human	ENSG00000107897	ACBD5	0.87705	4.54046e-06
Human	ENSG00000014914	MTMR11	0.874599	6.53145e-09
Human	ENSG00000164236	ANKRD33B	0.874444	0.0034625
Human	ENSG00000187951	ARHGAP11B	0.87372	0.000432979
Human	ENSG00000254702	CTD-2651C21.3	0.873405	0.00124587
Human	ENSG00000156875	MFSD14A	0.87243	4.9654e-08
Human	ENSG00000266876	RP11-1148O4.1	0.871126	0.00411802
Human	ENSG00000211448	DIO2	0.870928	0.00468158
Human	ENSG00000180530	NRIP1	0.868867	5.60942e-07
Human	ENSG00000237931	CLIC4P3	0.868411	0.000172047
Human	ENSG00000214922	HLA-F-AS1	0.867194	0.0041492
Human	ENSG00000173706	HEG1	0.866819	3.46331e-11
Human	ENSG00000119673	ACOT2	0.865213	1.16008e-06
Human	ENSG00000073169	SELO	0.864512	5.2221e-06
Human	ENSG00000100567	PSMA3	0.862982	4.66403e-08
Human	ENSG00000100852	ARHGAP5	0.862372	2.95069e-09
Human	ENSG00000231312	AC007246.3	0.857913	0.00160624
Human	ENSG00000075643	MOCOS	0.857625	4.64527e-06
Human	ENSG00000233117	LINC00702	0.85699	1.98193e-05
Human	ENSG00000169155	ZBTB43	0.85496	3.65601e-07
Human	ENSG00000162714	ZNF496	0.851213	7.81295e-06
Human	ENSG00000197905	TEAD4	0.850392	1.85029e-05
Human	ENSG00000143554	SLC27A3	0.849089	0.000623702
Human	ENSG00000065427	KARS	0.849009	4.04553e-10
Human	ENSG00000160223	ICOSLG	0.846589	0.000475132
Human	ENSG00000100731	PCNX	0.846565	5.40983e-10
Human	ENSG00000077254	USP33	0.846515	6.71693e-08
Human	ENSG00000262962	KARSP3	0.846331	0.00315109
Human	ENSG00000129467	ADCY4	0.843946	6.84361e-06
Human	ENSG00000083799	CYLD	0.843544	3.93462e-09
Human	ENSG00000155465	SLC7A7	0.843178	7.77825e-06
Human	ENSG00000153827	TRIP12	0.843088	4.33118e-09
Human	ENSG00000180817	PPA1	0.841718	1.00755e-07
Human	ENSG00000149932	TMEM219	0.839635	3.75056e-09
Human	ENSG00000168785	TSPAN5	0.839016	1.41056e-09
Human	ENSG00000170852	KBTBD2	0.838835	1.7508e-06
Human	ENSG00000186470	BTN3A2	0.836785	5.47652e-07
Human	ENSG00000241839	PLEKHO2	0.836362	3.65171e-07
Human	ENSG00000141068	KSR1	0.835742	1.24527e-05
Human	ENSG00000137767	SQRDL	0.834781	3.53751e-09
Human	ENSG00000204217	BMPR2	0.833701	7.06941e-09
Human	ENSG00000213694	S1PR3	0.832818	3.05752e-08
Human	ENSG00000107290	SETX	0.832303	3.10307e-10
Human	ENSG00000171791	BCL2	0.832197	0.0229014
Human	ENSG00000163683	SMIM14	0.832119	5.29135e-08
Human	ENSG00000115947	ORC4	0.830685	3.34298e-05
Human	ENSG00000101966	XIAP	0.830063	3.22267e-06
Human	ENSG00000257405	RP11-609L23.2	0.829903	0.0133905
Human	ENSG00000159840	ZYX	0.82974	1.23604e-07
Human	ENSG00000233608	TWIST2	0.829639	2.65934e-09
Human	ENSG00000104312	RIPK2	0.829443	3.29613e-07
Human	ENSG00000128849	CGNL1	0.829261	0.00316774
Human	ENSG00000159450	TCHH	0.829228	0.0228058
Human	ENSG00000102572	STK24	0.829047	1.39511e-09
Human	ENSG00000220884	MESTP1	0.828863	0.0092587
Human	ENSG00000128052	KDR	0.828139	0.000269577
Human	ENSG00000135926	TMBIM1	0.826971	8.52415e-10
Human	ENSG00000132669	RIN2	0.826866	2.11513e-08
Human	ENSG00000153976	HS3ST3A1	0.825806	1.69401e-05
Human	ENSG00000203814	HIST2H2BF	0.825394	0.0206235
Human	ENSG00000054282	SDCCAG8	0.825266	1.90114e-06
Human	ENSG00000146281	PM20D2	0.825222	0.0044778
Human	ENSG00000148841	ITPRIP	0.824101	1.00306e-09
Human	ENSG00000164305	CASP3	0.824095	2.65872e-06
Human	ENSG00000164329	PAPD4	0.824054	4.68514e-07
Human	ENSG00000082269	FAM135A	0.823754	2.19178e-05
Human	ENSG00000131779	PEX11B	0.823308	2.3156e-07
Human	ENSG00000163633	C4orf36	0.821832	0.0019562
Human	ENSG00000135164	DMTF1	0.821595	1.05307e-06
Human	ENSG00000233929	MT1XP1	0.821497	0.00822329
Human	ENSG00000169715	MT1E	0.821203	2.23444e-07
Human	ENSG00000116001	TIA1	0.82112	8.10193e-07
Human	ENSG00000136098	NEK3	0.820331	0.000336959
Human	ENSG00000090776	EFNB1	0.820301	0.00124587
Human	ENSG00000197102	DYNC1H1	0.819852	4.76795e-10
Human	ENSG00000177000	MTHFR	0.818339	3.13398e-07
Human	ENSG00000134668	SPOCD1	0.818208	3.40901e-09
Human	ENSG00000187097	ENTPD5	0.81701	1.51119e-06
Human	ENSG00000141447	OSBPL1A	0.816957	9.13601e-09
Human	ENSG00000189319	FAM53B	0.816778	0.000778928
Human	ENSG00000255399	TBX5-AS1	0.816745	1.90758e-05
Human	ENSG00000109606	DHX15	0.815674	4.67958e-10
Human	ENSG00000141837	CACNA1A	0.815672	1.19286e-06
Human	ENSG00000120833	SOCS2	0.815644	1.30851e-07
Human	ENSG00000196182	STK40	0.813306	4.7844e-08
Human	ENSG00000213024	NUP62	0.812871	2.96099e-08
Human	ENSG00000132670	PTPRA	0.811374	1.74828e-09
Human	ENSG00000073146	MOV10L1	0.811368	0.00644399
Human	ENSG00000069974	RAB27A	0.810157	3.02113e-05
Human	ENSG00000166888	STAT6	0.810026	1.47136e-07
Human	ENSG00000101986	ABCD1	0.809533	3.63561e-05
Human	ENSG00000145362	ANK2	0.80873	3.11252e-08
Human	ENSG00000186088	GSAP	0.808424	0.0213466
Human	ENSG00000071051	NCK2	0.807669	9.8637e-06
Human	ENSG00000216285	RP11-490H24.5	0.805907	0.0100776
Human	ENSG00000151702	FLI1	0.805905	0.000602309
Human	ENSG00000166741	NNMT	0.804489	1.02105e-09
Human	ENSG00000173702	MUC13	0.804379	0.00874621
Human	ENSG00000080854	IGSF9B	0.801847	0.00888311
Human	ENSG00000153234	NR4A2	0.800875	0.00954839
Human	ENSG00000133943	C14orf159	0.800583	8.59238e-07
Human	ENSG00000107968	MAP3K8	0.799375	0.000248069
Human	ENSG00000115904	SOS1	0.799065	4.21171e-08
Human	ENSG00000128342	LIF	0.798713	0.00179792
Human	ENSG00000143337	TOR1AIP1	0.797599	4.26696e-08
Human	ENSG00000103449	SALL1	0.797229	7.01858e-08
Human	ENSG00000163322	FAM175A	0.797135	1.15248e-05
Human	ENSG00000155090	KLF10	0.794994	3.93462e-09
Human	ENSG00000107438	PDLIM1	0.794846	8.66797e-09
Human	ENSG00000136630	HLX	0.794577	2.36376e-05
Human	ENSG00000230918	AC008063.2	0.792815	0.00115046
Human	ENSG00000135503	ACVR1B	0.792645	2.98464e-07
Human	ENSG00000141452	C18orf8	0.792309	2.53865e-06
Human	ENSG00000100888	CHD8	0.790957	1.47271e-08
Human	ENSG00000123595	RAB9A	0.79026	2.29797e-07
Human	ENSG00000139192	TAPBPL	0.788543	6.8447e-05
Human	ENSG00000196782	MAML3	0.788369	5.52475e-06
Human	ENSG00000164951	PDP1	0.786972	1.16837e-05
Human	ENSG00000167565	SERTAD3	0.786618	5.76043e-05
Human	ENSG00000165156	ZHX1	0.786231	2.8433e-07
Human	ENSG00000188026	RILPL1	0.786059	1.97474e-05
Human	ENSG00000030066	NUP160	0.785422	2.0601e-07
Human	ENSG00000242588	RP11-274B21.14	0.783961	0.000514017
Human	ENSG00000129515	SNX6	0.783898	1.66901e-07
Human	ENSG00000004799	PDK4	0.783645	3.21419e-05
Human	ENSG00000148339	SLC25A25	0.78323	0.000142272
Human	ENSG00000198964	SGMS1	0.782666	6.99595e-05
Human	ENSG00000042062	FAM65C	0.782069	5.56308e-06
Human	ENSG00000078053	AMPH	0.781214	5.67549e-06
Human	ENSG00000068400	GRIPAP1	0.780943	4.17878e-06
Human	ENSG00000236739	CLIC4P1	0.780886	0.000473232
Human	ENSG00000136848	DAB2IP	0.780636	1.20944e-08
Human	ENSG00000230097	ME2P1	0.780562	0.00967693
Human	ENSG00000184497	TMEM255B	0.780562	4.14169e-05
Human	ENSG00000169118	CSNK1G1	0.779856	1.23503e-05
Human	ENSG00000184557	SOCS3	0.77962	2.45404e-05
Human	ENSG00000228695	CES1P1	0.777976	0.00460299
Human	ENSG00000108039	XPNPEP1	0.777634	7.83621e-08
Human	ENSG00000162946	DISC1	0.774299	0.00380728
Human	ENSG00000177426	TGIF1	0.773411	9.05545e-06
Human	ENSG00000179104	TMTC2	0.77286	0.000859037
Human	ENSG00000134259	NGF	0.772131	0.00936889
Human	ENSG00000121281	ADCY7	0.771806	4.73605e-07
Human	ENSG00000139718	SETD1B	0.771521	3.58479e-07
Human	ENSG00000075790	BCAP29	0.771209	4.13476e-06
Human	ENSG00000075426	FOSL2	0.770936	1.36001e-05
Human	ENSG00000125430	HS3ST3B1	0.769908	5.07186e-07
Human	ENSG00000169499	PLEKHA2	0.769826	0.00312477
Human	ENSG00000117360	PRPF3	0.769226	5.33981e-07
Human	ENSG00000165948	IFI27L1	0.76684	3.18038e-05
Human	ENSG00000030419	IKZF2	0.766454	0.00169677
Human	ENSG00000159228	CBR1	0.765937	2.79616e-06
Human	ENSG00000102349	KLF8	0.765502	0.0395198
Human	ENSG00000116954	RRAGC	0.76413	5.58355e-08
Human	ENSG00000169504	CLIC4	0.763932	7.96847e-07
Human	ENSG00000239776	AC079949.1	0.762851	3.94967e-07
Human	ENSG00000158470	B4GALT5	0.7611	4.00423e-06
Human	ENSG00000186765	FSCN2	0.758885	0.0445469
Human	ENSG00000251136	RP11-37B2.1	0.7583	0.0140254
Human	ENSG00000151014	NOCT	0.75755	0.00720795
Human	ENSG00000176845	METRNL	0.756617	1.63693e-07
Human	ENSG00000129028	THAP10	0.756479	0.0224749
Human	ENSG00000176406	RIMS2	0.756433	0.0146409
Human	ENSG00000144445	KANSL1L	0.755343	0.0220019
Human	ENSG00000198382	UVRAG	0.755082	7.67174e-05
Human	ENSG00000134324	LPIN1	0.754684	3.78103e-07
Human	ENSG00000066084	DIP2B	0.75409	5.39684e-07
Human	ENSG00000108094	CUL2	0.753788	1.02172e-06
Human	ENSG00000258563	PSMA3P	0.753723	0.0188073
Human	ENSG00000157514	TSC22D3	0.75366	2.87434e-05
Human	ENSG00000181143	MUC16	0.753311	0.00755116
Human	ENSG00000261716	RP11-196G18.22	0.752919	0.00126214
Human	ENSG00000177917	ARL6IP6	0.752337	0.000108969
Human	ENSG00000126264	HCST	0.750902	0.0447771
Human	ENSG00000100739	BDKRB1	0.749884	0.00685642
Human	ENSG00000187498	COL4A1	0.746002	4.5252e-08
Human	ENSG00000178723	GLULP4	0.745597	0.00176061
Human	ENSG00000139567	ACVRL1	0.745508	5.01716e-08
Human	ENSG00000234277	CTD-2090I13.1	0.745456	0.0195182
Human	ENSG00000163660	CCNL1	0.745236	8.57357e-07
Human	ENSG00000179604	CDC42EP4	0.743886	7.97039e-06
Human	ENSG00000150991	UBC	0.743608	2.55022e-07
Human	ENSG00000136026	CKAP4	0.741448	1.38734e-08
Human	ENSG00000124216	SNAI1	0.740179	0.00137523
Human	ENSG00000151748	SAV1	0.740161	0.000282145
Human	ENSG00000267920	SNX6P1	0.739444	0.000643522
Human	ENSG00000107863	ARHGAP21	0.739107	1.76044e-08
Human	ENSG00000139990	DCAF5	0.737383	7.67304e-08
Human	ENSG00000213064	SFT2D2	0.737313	1.21583e-05
Human	ENSG00000065054	SLC9A3R2	0.737205	1.37706e-05
Human	ENSG00000120837	NFYB	0.737194	4.64068e-05
Human	ENSG00000170396	ZNF804A	0.736606	0.00309936
Human	ENSG00000267248	CTD-2319I12.4	0.736541	0.0145759
Human	ENSG00000231290	APCDD1L-AS1	0.736342	0.000928853
Human	ENSG00000177606	JUN	0.736177	1.37874e-06
Human	ENSG00000092010	PSME1	0.735793	4.95049e-08
Human	ENSG00000198814	GK	0.735539	3.37163e-05
Human	ENSG00000256594	RP11-705C15.2	0.73529	0.0235147
Human	ENSG00000205763	RP9P	0.734691	0.000314293
Human	ENSG00000261635	RP11-618N24.1	0.733528	0.0141653
Human	ENSG00000254087	LYN	0.732526	0.000565543
Human	ENSG00000224470	ATXN1L	0.731265	3.44999e-06
Human	ENSG00000241316	SUCLG2-AS1	0.731045	0.0112884
Human	ENSG00000253785	CTC-308K20.3	0.730157	0.00121933
Human	ENSG00000198839	ZNF277	0.73003	0.000819319
Human	ENSG00000119138	KLF9	0.729799	0.000241376
Human	ENSG00000168818	STX18	0.729535	2.30173e-05
Human	ENSG00000077458	FAM76B	0.729266	0.00087338
Human	ENSG00000243302	RP11-274B21.2	0.728708	0.00814202
Human	ENSG00000244509	APOBEC3C	0.728273	8.87747e-08
Human	ENSG00000110925	CSRNP2	0.728032	6.24097e-07
Human	ENSG00000108001	EBF3	0.727294	2.6535e-06
Human	ENSG00000139218	SCAF11	0.727091	1.9727e-06
Human	ENSG00000108021	FAM208B	0.726733	1.60718e-07
Human	ENSG00000205208	C4orf46	0.726666	0.0113237
Human	ENSG00000235609	AF127936.9	0.725697	0.00963058
Human	ENSG00000143499	SMYD2	0.725467	5.52272e-06
Human	ENSG00000172216	CEBPB	0.724474	1.5276e-05
Human	ENSG00000128285	MCHR1	0.724472	0.0331126
Human	ENSG00000075945	KIFAP3	0.724116	2.84863e-06
Human	ENSG00000158711	ELK4	0.723871	9.16716e-05
Human	ENSG00000206503	HLA-A	0.723772	4.44726e-07
Human	ENSG00000106605	BLVRA	0.723462	1.09325e-05
Human	ENSG00000101003	GINS1	0.723365	0.0121324
Human	ENSG00000132780	NASP	0.722838	5.36298e-06
Human	ENSG00000135048	TMEM2	0.722634	0.00455893
Human	ENSG00000143891	GALM	0.721691	0.00010171
Human	ENSG00000110497	AMBRA1	0.721183	6.33612e-05
Human	ENSG00000106415	GLCCI1	0.720923	0.000650277
Human	ENSG00000148356	LRSAM1	0.720841	7.12649e-05
Human	ENSG00000056972	TRAF3IP2	0.719756	3.25608e-07
Human	ENSG00000128016	ZFP36	0.719547	0.000197219
Human	ENSG00000196911	KPNA5	0.718537	0.00345078
Human	ENSG00000184232	OAF	0.71853	1.24168e-06
Human	ENSG00000008517	IL32	0.718518	0.00019608
Human	ENSG00000270978	RP11-54C4.2	0.717638	0.0161242
Human	ENSG00000171823	FBXL14	0.716948	0.000134665
Human	ENSG00000147654	EBAG9	0.716745	0.000395329
Human	ENSG00000183801	OLFML1	0.716608	6.50256e-06
Human	ENSG00000147050	KDM6A	0.716477	1.68406e-05
Human	ENSG00000109046	WSB1	0.716428	6.22501e-06
Human	ENSG00000121486	TRMT1L	0.715601	0.00111516
Human	ENSG00000177674	AGTRAP	0.7139	5.10968e-05
Human	ENSG00000174137	FAM53A	0.713404	0.0430688
Human	ENSG00000107957	SH3PXD2A	0.71306	3.19506e-07
Human	ENSG00000121064	SCPEP1	0.71187	2.77976e-07
Human	ENSG00000196187	TMEM63A	0.711727	2.86673e-05
Human	ENSG00000023909	GCLM	0.710356	0.00017215
Human	ENSG00000165030	NFIL3	0.710289	4.81144e-05
Human	ENSG00000256043	CTSO	0.710047	9.27849e-06
Human	ENSG00000174021	GNG5	0.708667	7.86438e-06
Human	ENSG00000047644	WWC3	0.708411	0.000166765
Human	ENSG00000155962	CLIC2	0.706339	0.00192226
Human	ENSG00000230079	STK24P1	0.70593	0.00467298
Human	ENSG00000082212	ME2	0.705473	6.14834e-05
Human	ENSG00000115504	EHBP1	0.705422	2.78575e-05
Human	ENSG00000214717	ZBED1	0.704812	3.33987e-07
Human	ENSG00000164920	OSR2	0.704743	1.63665e-07
Human	ENSG00000115525	ST3GAL5	0.704244	0.000198166
Human	ENSG00000157483	MYO1E	0.703107	1.9557e-07
Human	ENSG00000172239	PAIP1	0.70297	4.40081e-06
Human	ENSG00000140750	ARHGAP17	0.702213	5.45061e-06
Human	ENSG00000065882	TBC1D1	0.701717	3.42012e-06
Human	ENSG00000108950	FAM20A	0.701286	1.34659e-05
Human	ENSG00000162924	REL	0.70125	0.0220996
Human	ENSG00000233461	RP11-295G20.2	0.701217	0.0417441
Human	ENSG00000250613	RP11-136I13.1	0.699564	0.0311504
Human	ENSG00000148143	ZNF462	0.697591	5.55649e-05
Human	ENSG00000187513	GJA4	0.6973	0.0194475
Human	ENSG00000158163	DZIP1L	0.69677	0.000141211
Human	ENSG00000163877	SNIP1	0.695429	0.000230372
Human	ENSG00000174004	NRROS	0.695355	0.0118794
Human	ENSG00000178075	GRAMD1C	0.695336	0.00686342
Human	ENSG00000213047	DENND1B	0.695326	0.00298039
Human	ENSG00000103978	TMEM87A	0.694269	5.30209e-05
Human	ENSG00000145780	FEM1C	0.693824	0.000389934
Human	ENSG00000159459	UBR1	0.69377	0.00422144
Human	ENSG00000114019	AMOTL2	0.693645	6.34906e-07
Human	ENSG00000124688	MAD2L1BP	0.69354	8.17325e-06
Human	ENSG00000064886	CHI3L2	0.693028	0.00881629
Human	ENSG00000138867	GUCD1	0.692387	4.16044e-07
Human	ENSG00000118707	TGIF2	0.691915	0.0228562
Human	ENSG00000197182	MIRLET7BHG	0.691329	0.00181178
Human	ENSG00000165527	ARF6	0.691014	3.92774e-06
Human	ENSG00000107929	LARP4B	0.690622	6.51323e-06
Human	ENSG00000119699	TGFB3	0.69028	0.003318
Human	ENSG00000005175	RPAP3	0.690209	2.87434e-05
Human	ENSG00000145779	TNFAIP8	0.687976	0.0145289
Human	ENSG00000005302	MSL3	0.687714	1.31418e-05
Human	ENSG00000163064	EN1	0.687119	0.00108127
Human	ENSG00000163702	IL17RC	0.6871	2.86984e-05
Human	ENSG00000153487	ING1	0.686471	0.000192205
Human	ENSG00000255397	AC022182.2	0.685901	0.00640984
Human	ENSG00000183337	BCOR	0.6847	4.63289e-06
Human	ENSG00000214013	GANC	0.683684	1.46464e-05
Human	ENSG00000214380	RP11-457K10.2	0.683053	0.0352063
Human	ENSG00000121236	TRIM6	0.682846	0.029016
Human	ENSG00000183696	UPP1	0.682099	7.26691e-05
Human	ENSG00000143924	EML4	0.68188	0.00019762
Human	ENSG00000184227	ACOT1	0.68185	0.0068485
Human	ENSG00000272767	JMJD1C-AS1	0.681146	0.0279105
Human	ENSG00000085365	SCAMP1	0.680954	7.11019e-05
Human	ENSG00000125779	PANK2	0.680577	2.19982e-05
Human	ENSG00000177485	ZBTB33	0.680143	6.58091e-05
Human	ENSG00000138835	RGS3	0.678609	9.488e-07
Human	ENSG00000182310	SPACA6	0.67835	0.00339549
Human	ENSG00000076053	RBM7	0.678136	0.000628741
Human	ENSG00000178078	STAP2	0.675183	0.00171456
Human	ENSG00000135821	GLUL	0.673191	2.18485e-06
Human	ENSG00000204682	CASC10	0.673172	0.00654225
Human	ENSG00000186654	PRR5	0.673169	0.00132876
Human	ENSG00000136111	TBC1D4	0.671135	5.66813e-05
Human	ENSG00000184058	TBX1	0.671008	0.000129997
Human	ENSG00000124795	DEK	0.67034	0.00193831
Human	ENSG00000181649	PHLDA2	0.670076	0.000357449
Human	ENSG00000155252	PI4K2A	0.668576	5.79428e-06
Human	ENSG00000267534	S1PR2	0.668498	0.00294921
Human	ENSG00000135111	TBX3	0.667337	1.88048e-06
Human	ENSG00000020577	SAMD4A	0.666678	3.07877e-06
Human	ENSG00000154930	ACSS1	0.666589	0.00295909
Human	ENSG00000002745	WNT16	0.665765	0.000384805
Human	ENSG00000270788	PDLIM1P1	0.665745	0.00579136
Human	ENSG00000124214	STAU1	0.664031	8.06118e-07
Human	ENSG00000082898	XPO1	0.663506	3.94302e-06
Human	ENSG00000163755	HPS3	0.663459	0.00706635
Human	ENSG00000176046	NUPR1	0.662234	0.000119944
Human	ENSG00000159256	MORC3	0.661712	7.3799e-05
Human	ENSG00000121879	PIK3CA	0.661481	0.000380619
Human	ENSG00000111727	HCFC2	0.660965	0.000274437
Human	ENSG00000187688	TRPV2	0.660487	9.15101e-06
Human	ENSG00000151338	MIPOL1	0.659675	0.00908588
Human	ENSG00000134531	EMP1	0.65934	1.76001e-05
Human	ENSG00000125844	RRBP1	0.658551	8.57214e-05
Human	ENSG00000151726	ACSL1	0.658415	5.69488e-06
Human	ENSG00000176907	C8orf4	0.658161	0.0103289
Human	ENSG00000107854	TNKS2	0.658124	1.44603e-05
Human	ENSG00000262246	CORO7	0.657886	0.0176661
Human	ENSG00000106034	CPED1	0.657498	9.32972e-06
Human	ENSG00000151327	FAM177A1	0.655922	4.11153e-05
Human	ENSG00000177738	CTD-2201E18.3	0.655627	0.00523228
Human	ENSG00000102218	RP2	0.655407	0.000248069
Human	ENSG00000179750	APOBEC3B	0.653622	0.0155311
Human	ENSG00000117318	ID3	0.653107	1.06004e-05
Human	ENSG00000084676	NCOA1	0.652752	8.07757e-05
Human	ENSG00000006695	COX10	0.652591	0.00109338
Human	ENSG00000167601	AXL	0.652223	8.77505e-07
Human	ENSG00000257704	INAFM1	0.651644	0.00663811
Human	ENSG00000086065	CHMP5	0.651128	6.74104e-06
Human	ENSG00000112137	PHACTR1	0.65084	0.0203096
Human	ENSG00000229696	KARSP1	0.650479	0.0147737
Human	ENSG00000176148	TCP11L1	0.650222	0.000160076
Human	ENSG00000167703	SLC43A2	0.650206	0.000395329
Human	ENSG00000163029	SMC6	0.650144	0.000206547
Human	ENSG00000261136	RP11-37C7.3	0.650137	0.047658
Human	ENSG00000095485	CWF19L1	0.649905	0.000394148
Human	ENSG00000164309	CMYA5	0.648408	0.00463295
Human	ENSG00000198113	TOR4A	0.647929	0.0066228
Human	ENSG00000090975	PITPNM2	0.646977	0.00168727
Human	ENSG00000110330	BIRC2	0.646806	0.000200437
Human	ENSG00000132879	FBXO44	0.646565	0.000232249
Human	ENSG00000182511	FES	0.645154	0.000652452
Human	ENSG00000106571	GLI3	0.644948	0.000165034
Human	ENSG00000143842	SOX13	0.644791	0.00134187
Human	ENSG00000223427	AC016716.1	0.644199	0.0357395
Human	ENSG00000102786	INTS6	0.643828	0.000111674
Human	ENSG00000131737	KRT34	0.643508	0.00294837
Human	ENSG00000107551	RASSF4	0.643155	0.00471036
Human	ENSG00000181481	RNF135	0.642584	0.000166422
Human	ENSG00000172059	KLF11	0.642315	0.000185469
Human	ENSG00000117758	STX12	0.64041	1.77096e-05
Human	ENSG00000258128	MKRN9P	0.63989	0.0337728
Human	ENSG00000166016	ABTB2	0.639428	0.00460116
Human	ENSG00000164054	SHISA5	0.639271	7.42717e-06
Human	ENSG00000125378	BMP4	0.639256	0.00521359
Human	ENSG00000145476	CYP4V2	0.639118	0.000817867
Human	ENSG00000177542	SLC25A22	0.637886	0.000841367
Human	ENSG00000196083	IL1RAP	0.637736	0.00104842
Human	ENSG00000198742	SMURF1	0.637535	5.93829e-05
Human	ENSG00000120075	HOXB5	0.637438	0.00060411
Human	ENSG00000218418	RP11-296E7.1	0.637412	0.000571779
Human	ENSG00000257564	RP11-123M21.2	0.636608	0.0215334
Human	ENSG00000167173	C15orf39	0.635703	0.000197769
Human	ENSG00000111731	C2CD5	0.635212	0.00102031
Human	ENSG00000134294	SLC38A2	0.635093	0.00205301
Human	ENSG00000162627	SNX7	0.634925	0.000132684
Human	ENSG00000133136	GNG5P2	0.634607	0.00723067
Human	ENSG00000261786	RP4-555D20.2	0.634172	0.00260901
Human	ENSG00000204520	MICA	0.634126	4.47034e-05
Human	ENSG00000177335	C8orf31	0.633918	0.0142015
Human	ENSG00000148110	MFSD14B	0.633848	8.34426e-06
Human	ENSG00000148700	ADD3	0.633484	3.92607e-06
Human	ENSG00000150457	LATS2	0.633118	6.64874e-05
Human	ENSG00000177034	MTX3	0.632782	0.00480516
Human	ENSG00000137312	FLOT1	0.631908	3.94946e-05
Human	ENSG00000165914	TTC7B	0.630926	0.000255778
Human	ENSG00000138606	SHF	0.630491	0.0298139
Human	ENSG00000189266	PNRC2	0.630462	5.35681e-05
Human	ENSG00000176386	CDC26	0.629782	0.00185875
Human	ENSG00000241058	NSUN6	0.629572	0.0301313
Human	ENSG00000021762	OSBPL5	0.628262	6.83917e-05
Human	ENSG00000137936	BCAR3	0.627916	0.000322121
Human	ENSG00000161642	ZNF385A	0.627036	0.00979528
Human	ENSG00000243679	RP11-274B21.3	0.626765	0.0253009
Human	ENSG00000101000	PROCR	0.626334	1.95039e-05
Human	ENSG00000100292	HMOX1	0.625283	0.000128492
Human	ENSG00000177614	PGBD5	0.624309	0.0152303
Human	ENSG00000250492	INTS6P1	0.623915	0.017572
Human	ENSG00000079616	KIF22	0.623123	0.00059819
Human	ENSG00000167977	KCTD5	0.622616	0.0013874
Human	ENSG00000146112	PPP1R18	0.622121	0.000234942
Human	ENSG00000100147	CCDC134	0.621934	0.0198458
Human	ENSG00000100320	RBFOX2	0.621714	3.91585e-05
Human	ENSG00000125354	38961	0.621236	0.000107351
Human	ENSG00000133606	MKRN1	0.620405	1.05044e-05
Human	ENSG00000160145	KALRN	0.619774	0.00277287
Human	ENSG00000112685	EXOC2	0.619558	0.000133769
Human	ENSG00000139687	RB1	0.619266	0.00044084
Human	ENSG00000159110	IFNAR2	0.618528	0.00129545
Human	ENSG00000163512	AZI2	0.617376	0.000721817
Human	ENSG00000132478	UNK	0.616764	0.000225973
Human	ENSG00000154359	LONRF1	0.616088	0.0221332
Human	ENSG00000115325	DOK1	0.615873	0.00036691
Human	ENSG00000061938	TNK2	0.615446	0.00137523
Human	ENSG00000166444	ST5	0.614595	4.30688e-05
Human	ENSG00000131446	MGAT1	0.614135	1.15803e-05
Human	ENSG00000215284	RP11-198M15.1	0.614122	0.00345039
Human	ENSG00000186076	RP11-887P2.3	0.613685	0.00626214
Human	ENSG00000115598	IL1RL2	0.613603	0.0139628
Human	ENSG00000065243	PKN2	0.613463	0.00020251
Human	ENSG00000124151	NCOA3	0.612146	0.000114089
Human	ENSG00000259721	RP11-758N13.1	0.61213	0.0205194
Human	ENSG00000135837	CEP350	0.612045	0.000682449
Human	ENSG00000028137	TNFRSF1B	0.611971	0.00124732
Human	ENSG00000008311	AASS	0.611543	0.00376864
Human	ENSG00000158315	RHBDL2	0.61121	0.0447304
Human	ENSG00000133028	SCO1	0.611159	0.000342529
Human	ENSG00000166452	AKIP1	0.610916	0.000767358
Human	ENSG00000268034	AC005795.1	0.610354	0.00676259
Human	ENSG00000163069	SGCB	0.609537	3.41431e-05
Human	ENSG00000198933	TBKBP1	0.60921	0.000607582
Human	ENSG00000169258	GPRIN1	0.609064	0.00262384
Human	ENSG00000130522	JUND	0.608734	0.000228635
Human	ENSG00000079215	SLC1A3	0.60825	0.0013874
Human	ENSG00000162520	SYNC	0.60649	0.000582665
Human	ENSG00000213463	SYNJ2BP	0.606126	0.00221546
Human	ENSG00000061918	GUCY1B3	0.604426	0.0137383
Human	ENSG00000189058	APOD	0.604089	0.000699201
Human	ENSG00000135587	SMPD2	0.603479	0.00201484
Human	ENSG00000207870	MIR221	0.603399	0.0354026
Human	ENSG00000141971	MVB12A	0.603213	0.000491557
Human	ENSG00000116675	DNAJC6	0.603206	0.0249198
Human	ENSG00000188811	NHLRC3	0.603185	0.00488401
Human	ENSG00000107779	BMPR1A	0.602817	0.000108969
Human	ENSG00000184675	AMER1	0.602699	0.00471881
Human	ENSG00000151136	BTBD11	0.602695	0.0265002
Human	ENSG00000178719	GRINA	0.602397	5.9312e-05
Human	ENSG00000112763	BTN2A1	0.602378	0.000279662
Human	ENSG00000103196	CRISPLD2	0.60199	8.27351e-05
Human	ENSG00000130787	HIP1R	0.601899	0.000577451
Human	ENSG00000153214	TMEM87B	0.600211	8.41752e-05
Human	ENSG00000120129	DUSP1	0.59887	0.000117831
Human	ENSG00000136141	LRCH1	0.597808	0.000594676
Human	ENSG00000120063	GNA13	0.596598	0.00059668
Human	ENSG00000172345	STARD5	0.596342	0.00204628
Human	ENSG00000174032	SLC25A30	0.595887	0.000863616
Human	ENSG00000178695	KCTD12	0.595584	0.00123261
Human	ENSG00000109390	NDUFC1	0.59376	0.00198598
Human	ENSG00000198945	L3MBTL3	0.593747	0.00251637
Human	ENSG00000215414	PSMA6P1	0.592816	0.00497668
Human	ENSG00000137393	RNF144B	0.591878	0.0447917
Human	ENSG00000148926	ADM	0.591156	4.35807e-05
Human	ENSG00000164877	MICALL2	0.590755	0.0167483
Human	ENSG00000260231	JHDM1D-AS1	0.590581	0.00817238
Human	ENSG00000088280	ASAP3	0.589623	0.000213067
Human	ENSG00000129566	TEP1	0.589538	0.000137768
Human	ENSG00000139163	ETNK1	0.589065	0.00122282
Human	ENSG00000163328	GPR155	0.589046	0.0232631
Human	ENSG00000100949	RABGGTA	0.588541	0.000895312
Human	ENSG00000259431	THTPA	0.587203	0.0192069
Human	ENSG00000213719	CLIC1	0.586838	4.41649e-05
Human	ENSG00000139182	CLSTN3	0.586776	0.00116511
Human	ENSG00000152061	RABGAP1L	0.586456	0.000739867
Human	ENSG00000160602	NEK8	0.585537	0.0362354
Human	ENSG00000173889	PHC3	0.585477	0.000299053
Human	ENSG00000132481	TRIM47	0.58465	0.00204628
Human	ENSG00000196405	EVL	0.584645	0.00028003
Human	ENSG00000253223	RP11-409C19.2	0.584628	0.0313877
Human	ENSG00000106484	MEST	0.58432	0.00354713
Human	ENSG00000198060	38412	0.583663	0.00116384
Human	ENSG00000139998	RAB15	0.583624	0.00549681
Human	ENSG00000146278	PNRC1	0.583406	0.00257413
Human	ENSG00000151694	ADAM17	0.581765	0.000276227
Human	ENSG00000234684	SDCBP2-AS1	0.581337	0.0283569
Human	ENSG00000095951	HIVEP1	0.581146	0.000561302
Human	ENSG00000116205	TCEANC2	0.581131	0.00257413
Human	ENSG00000137145	DENND4C	0.580856	0.00294837
Human	ENSG00000114405	C3orf14	0.580321	0.00730047
Human	ENSG00000104325	DECR1	0.580237	0.000256899
Human	ENSG00000111224	PARP11	0.580108	0.0194382
Human	ENSG00000166710	B2M	0.580054	4.79929e-05
Human	ENSG00000204389	HSPA1A	0.579726	0.00131405
Human	ENSG00000080815	PSEN1	0.579599	0.000119944
Human	ENSG00000220785	MTMR9LP	0.579057	0.00514076
Human	ENSG00000142733	MAP3K6	0.578362	0.00706635
Human	ENSG00000130749	ZC3H4	0.577988	0.000943949
Human	ENSG00000175054	ATR	0.577916	0.000691162
Human	ENSG00000189143	CLDN4	0.57785	0.0190926
Human	ENSG00000096696	DSP	0.576388	0.00096713
Human	ENSG00000184678	HIST2H2BE	0.575266	0.00181328
Human	ENSG00000109220	CHIC2	0.574761	0.00506997
Human	ENSG00000163701	IL17RE	0.572964	0.0498214
Human	ENSG00000116815	CD58	0.572938	0.00923272
Human	ENSG00000247095	MIR210HG	0.572224	0.0363667
Human	ENSG00000168591	TMUB2	0.57155	0.000220132
Human	ENSG00000181192	DHTKD1	0.570226	0.00183542
Human	ENSG00000132963	POMP	0.569917	0.000122393
Human	ENSG00000167995	BEST1	0.569331	0.00877577
Human	ENSG00000155099	TMEM55A	0.569072	0.00269743
Human	ENSG00000184182	UBE2F	0.568982	0.00389169
Human	ENSG00000197323	TRIM33	0.568172	0.000873612
Human	ENSG00000113360	DROSHA	0.567471	0.000363478
Human	ENSG00000084070	SMAP2	0.566983	0.0019562
Human	ENSG00000085449	WDFY1	0.566649	6.17168e-05
Human	ENSG00000226742	HSBP1L1	0.566588	0.00264389
Human	ENSG00000079308	TNS1	0.565282	0.000331447
Human	ENSG00000154429	CCSAP	0.565205	0.0119698
Human	ENSG00000132952	USPL1	0.564969	0.00205585
Human	ENSG00000100902	PSMA6	0.56469	0.0170066
Human	ENSG00000171843	MLLT3	0.564218	0.0218084
Human	ENSG00000144791	LIMD1	0.564135	0.00179064
Human	ENSG00000170381	SEMA3E	0.563786	0.04346
Human	ENSG00000188706	ZDHHC9	0.563659	8.68829e-05
Human	ENSG00000175592	FOSL1	0.563585	0.000408647
Human	ENSG00000100558	PLEK2	0.562701	0.0220313
Human	ENSG00000132294	EFR3A	0.562141	6.5837e-05
Human	ENSG00000185345	PARK2	0.561781	0.0488038
Human	ENSG00000143178	TBX19	0.560892	0.0496836
Human	ENSG00000072786	STK10	0.560477	0.000346611
Human	ENSG00000136783	NIPSNAP3A	0.559956	0.00385649
Human	ENSG00000118162	KPTN	0.559876	0.00987768
Human	ENSG00000117143	UAP1	0.558486	0.000973341
Human	ENSG00000143772	ITPKB	0.55848	0.00876179
Human	ENSG00000073578	SDHA	0.558114	6.21503e-05
Human	ENSG00000068120	COASY	0.557913	0.00147594
Human	ENSG00000162819	BROX	0.557815	0.00287778
Human	ENSG00000144857	BOC	0.557397	0.000175722
Human	ENSG00000188483	IER5L	0.556572	0.00724689
Human	ENSG00000143079	CTTNBP2NL	0.556057	0.00050282
Human	ENSG00000232533	AC093673.5	0.555956	0.00253434
Human	ENSG00000111728	ST8SIA1	0.555825	0.0421067
Human	ENSG00000142632	ARHGEF19	0.554321	0.00735413
Human	ENSG00000159202	UBE2Z	0.55395	4.64068e-05
Human	ENSG00000068305	MEF2A	0.552869	0.00154072
Human	ENSG00000162729	IGSF8	0.551973	0.00739895
Human	ENSG00000080345	RIF1	0.550965	0.00080213
Human	ENSG00000135900	MRPL44	0.550913	0.00166119
Human	ENSG00000105404	RABAC1	0.550898	0.000198166
Human	ENSG00000100324	TAB1	0.550628	0.00155919
Human	ENSG00000176095	IP6K1	0.549269	0.000111873
Human	ENSG00000196196	HRCT1	0.548684	0.0440456
Human	ENSG00000100219	XBP1	0.548494	0.00104304
Human	ENSG00000214274	ANG	0.548371	0.0482799
Human	ENSG00000065320	NTN1	0.548019	0.00171966
Human	ENSG00000176438	SYNE3	0.546064	0.0112833
Human	ENSG00000157168	NRG1	0.544805	0.0208722
Human	ENSG00000143867	OSR1	0.54465	0.00796816
Human	ENSG00000145819	ARHGAP26	0.544364	0.0084935
Human	ENSG00000174977	AC026271.5	0.544059	0.0081626
Human	ENSG00000130758	MAP3K10	0.543817	0.0170336
Human	ENSG00000166068	SPRED1	0.543566	0.0223137
Human	ENSG00000156804	FBXO32	0.543316	0.00392429
Human	ENSG00000175602	CCDC85B	0.543004	0.00537475
Human	ENSG00000018408	WWTR1	0.542938	0.000294715
Human	ENSG00000109099	PMP22	0.542849	0.000231259
Human	ENSG00000120802	TMPO	0.542343	0.0160484
Human	ENSG00000153179	RASSF3	0.542296	0.016742
Human	ENSG00000170545	SMAGP	0.541486	0.00315649
Human	ENSG00000087903	RFX2	0.54128	0.00361998
Human	ENSG00000231313	CLIC1P1	0.541238	0.00489313
Human	ENSG00000164038	SLC9B2	0.540294	0.000385863
Human	ENSG00000080200	CRYBG3	0.540257	0.0320758
Human	ENSG00000100354	TNRC6B	0.540177	0.00326626
Human	ENSG00000138433	CIR1	0.539645	0.00463295
Human	ENSG00000261614	CSDAP1	0.539545	0.0217351
Human	ENSG00000120093	HOXB3	0.539254	0.000515672
Human	ENSG00000081803	CADPS2	0.539179	0.0192505
Human	ENSG00000164330	EBF1	0.538585	0.021125
Human	ENSG00000113273	ARSB	0.538505	0.00145416
Human	ENSG00000111737	RAB35	0.538442	0.000595629
Human	ENSG00000196998	WDR45	0.538128	0.000821121
Human	ENSG00000170365	SMAD1	0.53721	0.00869112
Human	ENSG00000114315	HES1	0.537092	0.0458799
Human	ENSG00000171992	SYNPO	0.536926	0.00247133
Human	ENSG00000235444	PSMB3P2	0.536536	0.0246275
Human	ENSG00000100209	HSCB	0.536418	0.0115358
Human	ENSG00000122042	UBL3	0.536067	0.00459214
Human	ENSG00000138172	CALHM2	0.536041	0.000216665
Human	ENSG00000148344	PTGES	0.535555	0.000471395
Human	ENSG00000197265	GTF2E2	0.535327	0.00154524
Human	ENSG00000196422	PPP1R26	0.534789	0.0254666
Human	ENSG00000135776	ABCB10	0.534443	0.00318591
Human	ENSG00000269765	CTB-187L3.1	0.534212	0.049157
Human	ENSG00000186283	TOR3A	0.534029	0.00181328
Human	ENSG00000204388	HSPA1B	0.533639	0.0342185
Human	ENSG00000253276	CCDC71L	0.533603	0.00628476
Human	ENSG00000172831	CES2	0.533159	0.000718446
Human	ENSG00000205302	SNX2	0.532735	0.000719604
Human	ENSG00000086619	ERO1B	0.531844	0.0416917
Human	ENSG00000090530	P3H2	0.53117	0.0182771
Human	ENSG00000162595	DIRAS3	0.530406	0.0299785
Human	ENSG00000104368	PLAT	0.529897	0.000247807
Human	ENSG00000077782	FGFR1	0.529451	0.000278325
Human	ENSG00000164647	STEAP1	0.529316	0.00458978
Human	ENSG00000119522	DENND1A	0.529169	0.00383792
Human	ENSG00000166387	PPFIBP2	0.529117	0.00960922
Human	ENSG00000082996	RNF13	0.527499	0.00236606
Human	ENSG00000136560	TANK	0.527239	0.00120976
Human	ENSG00000206418	RAB12	0.526958	0.00209477
Human	ENSG00000141646	SMAD4	0.526299	0.00129338
Human	ENSG00000197312	DDI2	0.525866	0.00307159
Human	ENSG00000166925	TSC22D4	0.524907	0.00342726
Human	ENSG00000196639	HRH1	0.523508	0.0274082
Human	ENSG00000133466	C1QTNF6	0.523435	0.00190461
Human	ENSG00000189067	LITAF	0.522955	0.000412059
Human	ENSG00000133794	ARNTL	0.522927	0.0133407
Human	ENSG00000172766	NAA16	0.522698	0.0100155
Human	ENSG00000185022	MAFF	0.522176	0.00631639
Human	ENSG00000124782	RREB1	0.522029	0.00202385
Human	ENSG00000188643	S100A16	0.521628	0.000284949
Human	ENSG00000172348	RCAN2	0.521169	0.00196978
Human	ENSG00000134769	DTNA	0.520839	0.00281118
Human	ENSG00000166886	NAB2	0.520638	0.000433656
Human	ENSG00000127884	ECHS1	0.519614	0.000550883
Human	ENSG00000106392	C1GALT1	0.519322	0.00783057
Human	ENSG00000134121	CHL1	0.519272	0.0203675
Human	ENSG00000139178	C1RL	0.518724	0.00060411
Human	ENSG00000121900	TMEM54	0.518295	0.00956819
Human	ENSG00000105656	ELL	0.517465	0.00582765
Human	ENSG00000123104	ITPR2	0.517464	0.0107121
Human	ENSG00000143850	PLEKHA6	0.516016	0.0254959
Human	ENSG00000164096	C4orf3	0.515875	0.00204593
Human	ENSG00000115839	RAB3GAP1	0.515384	0.000294626
Human	ENSG00000148737	TCF7L2	0.515173	0.00888507
Human	ENSG00000198951	NAGA	0.515146	0.00119675
Human	ENSG00000134371	CDC73	0.514769	0.00121329
Human	ENSG00000107672	NSMCE4A	0.514227	0.0162468
Human	ENSG00000134046	MBD2	0.51402	0.00135593
Human	ENSG00000186510	CLCNKA	0.513672	0.04649
Human	ENSG00000125384	PTGER2	0.513318	0.00114904
Human	ENSG00000113578	FGF1	0.513293	0.0284776
Human	ENSG00000106524	ANKMY2	0.512637	0.00340854
Human	ENSG00000164548	TRA2A	0.511729	0.0013768
Human	ENSG00000099991	CABIN1	0.510224	0.00229488
Human	ENSG00000170142	UBE2E1	0.509769	0.000915229
Human	ENSG00000156515	HK1	0.509437	0.000357449
Human	ENSG00000169926	KLF13	0.508731	0.000632931
Human	ENSG00000106608	URGCP	0.508683	0.00673703
Human	ENSG00000117114	ADGRL2	0.508596	0.00109889
Human	ENSG00000103061	SLC7A6OS	0.50779	0.00422584
Human	ENSG00000109332	UBE2D3	0.507244	0.000467994
Human	ENSG00000114978	MOB1A	0.506901	0.000704407
Human	ENSG00000113583	C5orf15	0.506877	0.000885343
Human	ENSG00000170802	FOXN2	0.506448	0.0212475
Human	ENSG00000135722	FBXL8	0.506273	0.0405077
Human	ENSG00000184378	ACTRT3	0.506071	0.0387526
Human	ENSG00000133639	BTG1	0.506043	0.00296567
Human	ENSG00000101665	SMAD7	0.504962	0.00087338
Human	ENSG00000171813	PWWP2B	0.504585	0.0352931
Human	ENSG00000060138	YBX3	0.504082	0.000955644
Human	ENSG00000149294	NCAM1	0.503677	0.038012
Human	ENSG00000019582	CD74	0.503059	0.00772992
Human	ENSG00000152332	UHMK1	0.502738	0.00120309
Human	ENSG00000117600	PLPPR4	0.502088	0.00999272
Human	ENSG00000136048	DRAM1	0.502071	0.00187061
Human	ENSG00000107140	TESK1	0.501231	0.018051
Human	ENSG00000135047	CTSL	0.501001	0.000753315
Human	ENSG00000119537	KDSR	0.500136	0.00190796
Human	ENSG00000100906	NFKBIA	0.499931	0.0012334
Human	ENSG00000079819	EPB41L2	0.499751	0.00291372
Human	ENSG00000155744	FAM126B	0.498983	0.0244834
Human	ENSG00000107077	KDM4C	0.498135	0.00816336
Human	ENSG00000150867	PIP4K2A	0.497786	0.00307159
Human	ENSG00000106617	PRKAG2	0.496748	0.0134582
Human	ENSG00000180957	PITPNB	0.495708	0.0012439
Human	ENSG00000169992	NLGN2	0.494648	0.00122098
Human	ENSG00000172977	KAT5	0.494367	0.00351557
Human	ENSG00000023171	GRAMD1B	0.494021	0.00681091
Human	ENSG00000141543	EIF4A3	0.492573	0.000778928
Human	ENSG00000113916	BCL6	0.492206	0.00449463
Human	ENSG00000133424	LARGE	0.492043	0.00525807
Human	ENSG00000169418	NPR1	0.490709	0.0116915
Human	ENSG00000130479	MAP1S	0.490247	0.022622
Human	ENSG00000175183	CSRP2	0.489799	0.0306909
Human	ENSG00000008441	NFIX	0.489617	0.000528514
Human	ENSG00000102780	DGKH	0.489597	0.0141863
Human	ENSG00000159200	RCAN1	0.489411	0.013726
Human	ENSG00000159733	ZFYVE28	0.48934	0.0242758
Human	ENSG00000111252	SH2B3	0.489272	0.00154524
Human	ENSG00000086589	RBM22	0.488218	0.00609675
Human	ENSG00000142599	RERE	0.486282	0.00398526
Human	ENSG00000159884	CCDC107	0.485024	0.0109378
Human	ENSG00000121067	SPOP	0.484776	0.00438729
Human	ENSG00000044459	CNTLN	0.483493	0.0486823
Human	ENSG00000197632	SERPINB2	0.482676	0.00140001
Human	ENSG00000111321	LTBR	0.482669	0.00489163
Human	ENSG00000104412	EMC2	0.482039	0.015623
Human	ENSG00000117280	RAB29	0.481088	0.00391092
Human	ENSG00000145555	MYO10	0.480902	0.00131202
Human	ENSG00000198736	MSRB1	0.480591	0.00987203
Human	ENSG00000179833	SERTAD2	0.480297	0.00551405
Human	ENSG00000196072	BLOC1S2	0.480249	0.01232
Human	ENSG00000197324	LRP10	0.480037	0.000891501
Human	ENSG00000101825	MXRA5	0.479725	0.00125488
Human	ENSG00000170955	PRKCDBP	0.47852	0.00162169
Human	ENSG00000167157	PRRX2	0.478363	0.00418092
Human	ENSG00000102575	ACP5	0.476894	0.0116788
Human	ENSG00000147889	CDKN2A	0.476452	0.0324064
Human	ENSG00000171155	C1GALT1C1	0.476399	0.00908743
Human	ENSG00000104228	TRIM35	0.476329	0.0170482
Human	ENSG00000197555	SIPA1L1	0.475693	0.00285555
Human	ENSG00000175573	C11orf68	0.475685	0.00229882
Human	ENSG00000143575	HAX1	0.475395	0.00300909
Human	ENSG00000101972	STAG2	0.474779	0.00886079
Human	ENSG00000112276	BVES	0.473751	0.004766
Human	ENSG00000136052	SLC41A2	0.473663	0.0393319
Human	ENSG00000104635	SLC39A14	0.472913	0.00327209
Human	ENSG00000234518	PTGES3P1	0.472626	0.0190657
Human	ENSG00000103642	LACTB	0.472471	0.0247061
Human	ENSG00000110108	TMEM109	0.471501	0.00299591
Human	ENSG00000188015	S100A3	0.470412	0.0349594
Human	ENSG00000011422	PLAUR	0.4704	0.00212783
Human	ENSG00000136758	YME1L1	0.469438	0.0021714
Human	ENSG00000235863	B3GALT4	0.46881	0.0295637
Human	ENSG00000175550	DRAP1	0.468488	0.00723237
Human	ENSG00000166326	TRIM44	0.468032	0.00269218
Human	ENSG00000104964	AES	0.467736	0.00962418
Human	ENSG00000164379	FOXQ1	0.467708	0.0285765
Human	ENSG00000196975	ANXA4	0.467615	0.00163362
Human	ENSG00000183726	TMEM50A	0.467315	0.00155745
Human	ENSG00000011243	AKAP8L	0.467306	0.00873217
Human	ENSG00000183624	HMCES	0.466803	0.00934937
Human	ENSG00000151849	CENPJ	0.466507	0.0410286
Human	ENSG00000138600	SPPL2A	0.466199	0.00695821
Human	ENSG00000118197	DDX59	0.465868	0.0229174
Human	ENSG00000149541	B3GAT3	0.465613	0.0140043
Human	ENSG00000162545	CAMK2N1	0.46518	0.00183978
Human	ENSG00000136040	PLXNC1	0.465057	0.0043948
Human	ENSG00000134285	FKBP11	0.465055	0.0130614
Human	ENSG00000065613	SLK	0.464874	0.00291122
Human	ENSG00000121390	PSPC1	0.46451	0.00432817
Human	ENSG00000138119	MYOF	0.464404	0.00103403
Human	ENSG00000159023	EPB41	0.463216	0.037021
Human	ENSG00000187634	SAMD11	0.463107	0.00276174
Human	ENSG00000100644	HIF1A	0.462881	0.00304013
Human	ENSG00000165322	ARHGAP12	0.46116	0.0147176
Human	ENSG00000179152	TCAIM	0.460598	0.0349502
Human	ENSG00000150961	SEC24D	0.459749	0.00548572
Human	ENSG00000158290	CUL4B	0.459526	0.00666322
Human	ENSG00000013364	MVP	0.459041	0.00558056
Human	ENSG00000152457	DCLRE1C	0.458612	0.0263622
Human	ENSG00000143147	GPR161	0.458326	0.0285915
Human	ENSG00000204256	BRD2	0.458006	0.00155919
Human	ENSG00000176842	IRX5	0.45798	0.0386697
Human	ENSG00000157106	SMG1	0.45698	0.00184352
Human	ENSG00000143549	TPM3	0.456841	0.00119911
Human	ENSG00000085832	EPS15	0.45657	0.00524402
Human	ENSG00000137216	TMEM63B	0.456536	0.00642558
Human	ENSG00000004897	CDC27	0.456178	0.00776351
Human	ENSG00000165029	ABCA1	0.456111	0.00383888
Human	ENSG00000142197	DOPEY2	0.456105	0.00902748
Human	ENSG00000144476	ACKR3	0.45584	0.0165191
Human	ENSG00000125968	ID1	0.455454	0.00311473
Human	ENSG00000174705	SH3PXD2B	0.454759	0.00139116
Human	ENSG00000136986	DERL1	0.453427	0.0042003
Human	ENSG00000115594	IL1R1	0.45328	0.00367704
Human	ENSG00000171246	NPTX1	0.45321	0.00345009
Human	ENSG00000102763	VWA8	0.452863	0.0340513
Human	ENSG00000100418	DESI1	0.452295	0.00544624
Human	ENSG00000115762	PLEKHB2	0.452044	0.00432567
Human	ENSG00000117020	AKT3	0.452005	0.00484972
Human	ENSG00000133398	MED10	0.451654	0.0174232
Human	ENSG00000154640	BTG3	0.451263	0.00993097
Human	ENSG00000147010	SH3KBP1	0.451198	0.00171373
Human	ENSG00000136925	TSTD2	0.450598	0.0121681
Human	ENSG00000128789	PSMG2	0.45029	0.0144766
Human	ENSG00000107175	CREB3	0.449898	0.00633737
Human	ENSG00000186480	INSIG1	0.449728	0.016185
Human	ENSG00000151366	NDUFC2	0.449608	0.0338005
Human	ENSG00000128563	PRKRIP1	0.448907	0.0171172
Human	ENSG00000136100	VPS36	0.44864	0.0163903
Human	ENSG00000034510	TMSB10	0.448285	0.00316774
Human	ENSG00000126561	STAT5A	0.447999	0.0153643
Human	ENSG00000159403	C1R	0.447126	0.00613926
Human	ENSG00000105829	BET1	0.446744	0.0231523
Human	ENSG00000185608	MRPL40	0.446042	0.0138309
Human	ENSG00000094631	HDAC6	0.445956	0.0122375
Human	ENSG00000033627	ATP6V0A1	0.445625	0.00837184
Human	ENSG00000135535	CD164	0.444209	0.00591181
Human	ENSG00000118564	FBXL5	0.442339	0.0271537
Human	ENSG00000116871	MAP7D1	0.441742	0.014375
Human	ENSG00000184743	ATL3	0.441548	0.0118886
Human	ENSG00000136717	BIN1	0.4412	0.0182771
Human	ENSG00000065923	SLC9A7	0.44083	0.0421503
Human	ENSG00000119632	IFI27L2	0.440456	0.0102265
Human	ENSG00000151617	EDNRA	0.440186	0.035485
Human	ENSG00000115977	AAK1	0.440127	0.0422239
Human	ENSG00000100258	LMF2	0.439508	0.0175883
Human	ENSG00000225968	ELFN1	0.43931	0.0113496
Human	ENSG00000006451	RALA	0.438923	0.007384
Human	ENSG00000108219	TSPAN14	0.438907	0.0202942
Human	ENSG00000145354	CISD2	0.437978	0.035101
Human	ENSG00000135596	MICAL1	0.437169	0.00532998
Human	ENSG00000110719	TCIRG1	0.437116	0.0104514
Human	ENSG00000109610	SOD3	0.436151	0.0319516
Human	ENSG00000181045	SLC26A11	0.435953	0.0301864
Human	ENSG00000023318	ERP44	0.435624	0.00551405
Human	ENSG00000172292	CERS6	0.43475	0.0312546
Human	ENSG00000117362	APH1A	0.434485	0.00580778
Human	ENSG00000145623	OSMR	0.433756	0.00393295
Human	ENSG00000166949	SMAD3	0.433511	0.00347653
Human	ENSG00000162885	B3GALNT2	0.433006	0.037441
Human	ENSG00000174718	KIAA1551	0.432444	0.0290141
Human	ENSG00000166923	GREM1	0.431289	0.0030989
Human	ENSG00000136859	ANGPTL2	0.430958	0.00432567
Human	ENSG00000105221	AKT2	0.430757	0.00460185
Human	ENSG00000115020	PIKFYVE	0.430477	0.0191952
Human	ENSG00000135318	NT5E	0.429939	0.00835618
Human	ENSG00000123130	ACOT9	0.429781	0.0118753
Human	ENSG00000172530	BANP	0.429083	0.044354
Human	ENSG00000130956	HABP4	0.428279	0.0126204
Human	ENSG00000145687	SSBP2	0.428208	0.0219533
Human	ENSG00000119139	TJP2	0.427479	0.00425192
Human	ENSG00000088298	EDEM2	0.427266	0.0075809
Human	ENSG00000144647	POMGNT2	0.426039	0.037322
Human	ENSG00000106299	WASL	0.42597	0.0133905
Human	ENSG00000111058	ACSS3	0.425954	0.0354492
Human	ENSG00000100225	FBXO7	0.425458	0.0048083
Human	ENSG00000101004	NINL	0.424908	0.0450769
Human	ENSG00000181804	SLC9A9	0.423715	0.014274
Human	ENSG00000143398	PIP5K1A	0.423602	0.00887581
Human	ENSG00000245532	NEAT1	0.4235	0.0181813
Human	ENSG00000115935	WIPF1	0.423421	0.00454433
Human	ENSG00000167994	RAB3IL1	0.423224	0.0241287
Human	ENSG00000054267	ARID4B	0.422531	0.0281342
Human	ENSG00000066135	KDM4A	0.422497	0.0088859
Human	ENSG00000137413	TAF8	0.422354	0.0314414
Human	ENSG00000116127	ALMS1	0.42168	0.0289294
Human	ENSG00000122786	CALD1	0.420887	0.00328548
Human	ENSG00000140157	NIPA2	0.420788	0.0112094
Human	ENSG00000163531	NFASC	0.419242	0.00524567
Human	ENSG00000163788	SNRK	0.419093	0.0312546
Human	ENSG00000176953	NFATC2IP	0.419004	0.012819
Human	ENSG00000131873	CHSY1	0.418751	0.0210309
Human	ENSG00000105643	ARRDC2	0.417524	0.0199749
Human	ENSG00000136813	KIAA0368	0.416713	0.00490025
Human	ENSG00000064932	SBNO2	0.416403	0.0301838
Human	ENSG00000134871	COL4A2	0.413834	0.00784049
Human	ENSG00000157191	NECAP2	0.413574	0.00536956
Human	ENSG00000143774	GUK1	0.412893	0.00820255
Human	ENSG00000059758	CDK17	0.4127	0.0128775
Human	ENSG00000136231	IGF2BP3	0.412251	0.0255762
Human	ENSG00000143106	PSMA5	0.411585	0.0103875
Human	ENSG00000101294	HM13	0.410643	0.00838558
Human	ENSG00000116747	TROVE2	0.410336	0.0377263
Human	ENSG00000058799	YIPF1	0.410292	0.0266703
Human	ENSG00000135842	FAM129A	0.410059	0.0137997
Human	ENSG00000165389	SPTSSA	0.407631	0.0281476
Human	ENSG00000092964	DPYSL2	0.407552	0.00975337
Human	ENSG00000134575	ACP2	0.406708	0.0207552
Human	ENSG00000157216	SSBP3	0.406681	0.00950803
Human	ENSG00000168264	IRF2BP2	0.406623	0.0269071
Human	ENSG00000080189	SLC35C2	0.405665	0.0152252
Human	ENSG00000130313	PGLS	0.40537	0.0291724
Human	ENSG00000122515	ZMIZ2	0.405018	0.0318329
Human	ENSG00000120675	DNAJC15	0.404246	0.0474881
Human	ENSG00000136156	ITM2B	0.403274	0.0156905
Human	ENSG00000157827	FMNL2	0.402854	0.0156905
Human	ENSG00000231389	HLA-DPA1	0.402187	0.045865
Human	ENSG00000136279	DBNL	0.401924	0.0343856
Human	ENSG00000175073	VCPIP1	0.401797	0.0351867
Human	ENSG00000119383	PPP2R4	0.401745	0.0100535
Human	ENSG00000131507	NDFIP1	0.401708	0.0223438
Human	ENSG00000087074	PPP1R15A	0.401507	0.0395292
Human	ENSG00000196943	NOP9	0.401268	0.0422727
Human	ENSG00000137575	SDCBP	0.401109	0.0256165
Human	ENSG00000197081	IGF2R	0.399206	0.00592229
Human	ENSG00000138246	DNAJC13	0.399062	0.0121619
Human	ENSG00000129003	VPS13C	0.397681	0.0196635
Human	ENSG00000152818	UTRN	0.397234	0.00787879
Human	ENSG00000163320	CGGBP1	0.396684	0.0292249
Human	ENSG00000124356	STAMBP	0.396605	0.0391724
Human	ENSG00000182463	TSHZ2	0.396043	0.0458799
Human	ENSG00000087157	PGS1	0.396038	0.0204141
Human	ENSG00000011376	LARS2	0.395733	0.0277064
Human	ENSG00000154803	FLCN	0.394518	0.0217218
Human	ENSG00000006530	AGK	0.394434	0.0319875
Human	ENSG00000136205	TNS3	0.394413	0.0331517
Human	ENSG00000213699	SLC35F6	0.393312	0.023279
Human	ENSG00000149577	SIDT2	0.393142	0.0131451
Human	ENSG00000251705	RNA5-8SP6	0.392979	0.014419
Human	ENSG00000198561	CTNND1	0.392076	0.00845491
Human	ENSG00000147044	CASK	0.391587	0.0299785
Human	ENSG00000178202	KDELC2	0.390436	0.0285915
Human	ENSG00000116793	PHTF1	0.388702	0.0373866
Human	ENSG00000152558	TMEM123	0.387947	0.0373866
Human	ENSG00000143815	LBR	0.386832	0.0370709
Human	ENSG00000116667	C1orf21	0.386656	0.0354146
Human	ENSG00000143382	ADAMTSL4	0.386351	0.0238882
Human	ENSG00000099917	MED15	0.38633	0.0217509
Human	ENSG00000008294	SPAG9	0.385309	0.00826353
Human	ENSG00000134287	ARF3	0.385076	0.0123586
Human	ENSG00000144468	RHBDD1	0.385047	0.0373888
Human	ENSG00000151414	NEK7	0.384982	0.0481148
Human	ENSG00000163634	THOC7	0.384289	0.033574
Human	ENSG00000141562	NARF	0.382553	0.031759
Human	ENSG00000111885	MAN1A1	0.382237	0.0135483
Human	ENSG00000128245	YWHAH	0.382227	0.0127254
Human	ENSG00000057252	SOAT1	0.380291	0.0380907
Human	ENSG00000185591	SP1	0.378973	0.0210328
Human	ENSG00000105856	HBP1	0.377288	0.0417431
Human	ENSG00000197818	SLC9A8	0.376973	0.0464925
Human	ENSG00000107984	DKK1	0.374639	0.0273209
Human	ENSG00000124486	USP9X	0.37426	0.023812
Human	ENSG00000083896	YTHDC1	0.372744	0.0293239
Human	ENSG00000074219	TEAD2	0.370802	0.0365293
Human	ENSG00000177469	PTRF	0.370355	0.0113238
Human	ENSG00000148908	RGS10	0.369595	0.0380493
Human	ENSG00000138688	KIAA1109	0.369166	0.0223686
Human	ENSG00000076685	NT5C2	0.369017	0.0231726
Human	ENSG00000166347	CYB5A	0.368324	0.04645
Human	ENSG00000068697	LAPTM4A	0.367657	0.0290141
Human	ENSG00000176170	SPHK1	0.367638	0.0360509
Human	ENSG00000116774	OLFML3	0.36746	0.013131
Human	ENSG00000132694	ARHGEF11	0.367199	0.0293722
Human	ENSG00000143537	ADAM15	0.366948	0.0468168
Human	ENSG00000139926	FRMD6	0.366375	0.0365007
Human	ENSG00000182326	C1S	0.365885	0.012875
Human	ENSG00000164125	FAM198B	0.365614	0.0436575
Human	ENSG00000215193	PEX26	0.364836	0.0337464
Human	ENSG00000187231	SESTD1	0.364292	0.0408304
Human	ENSG00000125651	GTF2F1	0.3636	0.0304117
Human	ENSG00000125304	TM9SF2	0.362246	0.0216217
Human	ENSG00000112096	SOD2	0.362179	0.0338425
Human	ENSG00000141424	SLC39A6	0.361478	0.0192926
Human	ENSG00000171055	FEZ2	0.361453	0.0342185
Human	ENSG00000213853	EMP2	0.361214	0.0213751
Human	ENSG00000173918	C1QTNF1	0.359717	0.0295265
[truncated: 20,305 more rows]

## Sheet: Fig1C
	Human	Rat	Cow	Sheep	Pig	Horse	Dog	Fruit bat	Microbat	Chicken
Human	NA	0.033419	0.0310945	0.0252324	0.0826737	0.00818331	0.0136986	0.0303384	0.0309859	0.0219146
Rat	-0.0314465	NA	0.0309735	0.00997506	0.0343949	0.011583	0.00983607	0.0316832	0.0363128	0.0252427
Cow	-0.03	-0.0132275	NA	0.145199	0.0628853	0.0105263	0.0241692	0.0451977	0.0234375	0.0203327
Sheep	-0.0430416	-0.032	-0.0820046	NA	0.0552632	0.0042735	0.025	0.0333333	0.021021	0.0265306
Pig	-0.114767	-0.0253807	-0.0781697	-0.0564054	NA	0.0242718	0.0271084	0.0543981	0.0320781	0.0503432
Horse	-0.0100604	-0.0114286	-0.0041841	-0.029661	-0.0070922	NA	0.0217391	0.00887574	0.0209424	0.0143678
Dog	-0.00637959	-0.00983607	-0.0162602	-0.00819672	-0.0184426	0	NA	0.015625	0.0421941	0.00507614
Fruit bat	-0.0368421	-0.0251142	-0.0517928	-0.0400802	-0.0685302	-0.0167224	-0.020979	NA	0.0343249	0.020202
Mircobat	-0.0123023	-0.0283401	-0.0160772	-0.0292208	-0.0217865	-0.00925926	-0.00420168	-0.0161725	NA	0.0178971
Chicken	-0.019774	-0.015544	-0.0155556	-0.0223714	-0.0539262	0	-0.0159151	-0.0196078	-0.0282132	NA

## Sheet: Fig1D
Species	dim1	dim2	IFN
Dog	1.34647	0.41176	C2
Dog	1.35465	0.358193	C2
Dog	1.35121	0.384724	C2
Cow	-0.205781	-0.113639	C2
Cow	-0.211351	-0.110044	C2
Cow	-0.0696888	-0.0951967	C2
Cow	-0.251243	-0.0571028	C2
Horse	0.148537	-0.382664	C2
Horse	0.384939	-0.205006	C2
Horse	0.370946	-0.411009	C2
Human	-0.509604	0.420778	C2
Human	-0.537306	0.382656	C2
Human	-0.450402	0.374949	C2
Microbat	0.109707	-0.858958	C2
Microbat	0.0615765	-0.805471	C2
Microbat	0.156996	-0.773525	C2
Microbat	0.220508	-0.858282	C2
Sheep	-0.406988	0.065834	C2
Sheep	-0.395557	0.148782	C2
Sheep	-0.438624	0.0959089	C2
Fruit bat	0.764311	0.264684	C2
Fruit bat	0.735489	0.306461	C2
Fruit bat	0.756364	0.294597	C2
Rat	-0.447727	-0.599461	C2
Rat	-0.666554	-0.544771	C2
Rat	-0.631381	-0.641198	C2
Pig	-0.409344	0.81897	C2
Pig	-0.744987	0.729769	C2
Pig	-0.753045	0.75947	C2
Pig	-0.632127	0.638792	C2

## Sheet: Fig1E
Gene name	Human	Rat	Cow	Sheep	Pig	Horse	Dog	Fruit bat	Microbat	Chicken
InterferomeMean	1.39214	1.0491	1.48485	1.35644	1.304	1.8155	1.47748	1.50645	1.61636	1.17169
RSAD2	11.3544	12.1942	13.5465	11.0631	12.8831	7.64992	12.6728	14.0444	11.503	12.8753
MX1	9.88854	10.5473	8.74933	7.26829	6.59033	10.0556	13.5942	6.00599	7.07104	10.6415
IFIT2	10.6027	7.26388	11.472	8.59231	11.3181	9.1239	9.89235	13.8972	8.99478	12.6622
IFIT3	8.32462	11.9437	11.6222	7.22946	10.3543	10.8513	10.6191	13.3887	6.81812	12.6622
OAS1	7.92537	11.3862	10.0757	8.19787	8.76146	5.21373	5.64133	7.68509	7.86099	10.5693
PARP12	4.21692	3.97863	4.35683	4.49779	4.78275	3.80673	2.53296	6.65802	3.12487	4.21183
EIF2AK2	2.99012	3.70304	3.96946	3.832	4.09828	4.08358	3.06888	3.22809	3.60523	4.76629
PML	2.81492	2.09592	4.33254	3.77429	4.43659	3.00765	1.59034	3.27667	3.40861	3.44275
ZC3HAV1	3.05568	1.54554	2.06908	2.54684	3.86213	5.68404	2.81493	2.26394	2.10022	5.211
ADAR	1.98929	2.31603	2.61702	2.46452	3.08523	2.81108	1.76942	3.15907	2.05549	2.49867
SAT1	1.75911	0.30378	2.65191	1.92562	3.74486	0.471806	0.632995	2.55971	1.30597	0.816628
MOV10	2.04164	2.71072	2.22069	2.92331	2.67659	1.24567	1.34805	0.947819	2.9796	4.52782
MORC3	0.661712	0.800632	1.78667	1.13327	3.2058	0.883676	0.659032	3.62321	1.62347	1.46178
SHISA5	0.639271	0.780228	1.6036	0.81286	1.12415	0.795549	0.440862	1.27586	0.912619	0.408876
NLRC5	3.47782	6.70703	4.74516	6.63538	7.99217	4.6219	4.13299	8.41311	3.01854	1.81663
TAP1	4.51065	3.70725	4.52994	3.99289	4.82381	2.86199	2.08407	4.75339	3.61703	3.50174
TAP2	3.29872	2.42599	2.18806	2.80165	3.40508	2.14768	1.72556	4.11717	2.81799	3.06115
HLA	1.54374	1.50972	2.16257	0.826378	1.77591	1.33918	0.760255	1.17854	2.09269	1.03662
B2M	0.580054	1.47947	1.98292	1.01476	1.88987	2.00683	2.87866	2.10192	1.56399	1.29863
TAPBPL	0.788543	1.26337	1.43131	1.53866	2.88621	1.66851	0.914746	2.29083	3.59072	2.99216
ERAP1	1.04499	0.575074	2.54223	1.57545	1.83204	1.9392	1.19949	1.32093	1.66926	2.75577
TAPBP	1.15133	2.73964	0.961092	1.34643	1.61473	0.894532	1.35483	1.79167	2.39513	0.793903
RFX5	1.21374	0.771625	1.59595	1.23712	3.03441	0.896167	0.467609	2.07453	0.969768	0.832083
TNFSF10	8.10481	3.4538	8.02174	10.285	5.6982	6.04175	2.25221	3.09057	5.84907	1.17565
IL15RA	4.78273	3.02679	2.55094	1.6448	4.81368	3.25802	0.453529	5.47547	4.29388	2.59267
RICTOR	1.42448	0.554229	2.08023	0.947236	1.24829	0.505229	0.515614	2.41038	0.745143	0.343808
CD47	1.03116	0.517936	0.780684	1.52593	1.43463	0.82234	0.375854	1.27629	0.740765	0.719475
IRF7	4.85815	7.77354	5.15421	5.93606	6.11931	8.26099	10.6876	7.39086	6.49775	4.70221
DHX58	3.93928	7.01638	7.31231	3.53217	7.11793	8.9211	6.77055	9.84765	7.31921	4.72684
IFIH1	7.69481	5.71554	8.74764	5.7369	5.88366	8.94261	4.04626	7.05183	7.03784	4.80903
TLR3	5.62741	3.53761	2.03434	1.66412	3.18123	7.88406	3.79463	4.31413	4.03966	6.55142
TRIM25	2.22031	2.92616	3.24029	3.12978	3.90741	4.08809	1.62065	2.83999	2.4291	3.676
STAT1	2.68534	3.11165	2.43718	2.72147	3.8399	2.29344	2.0262	3.62424	3.31893	4.07592
STAT2	2.47324	4.65948	2.84844	2.70967	4.18943	3.34329	1.80739	3.48434	3.09665	3.87499
IRF1	3.70883	0.949064	3.47676	2.54856	5.09705	2.20229	0.85462	3.53291	2.07198	4.50441
MYD88	3.5016	0.575121	0.424337	0.756902	1.88177	1.72245	2.06377	0.604592	0.740264	1.65252
USP25	1.02629	1.93474	1.30234	0.824295	1.52846	1.72687	0.859393	2.2228	2.35986	1.45964
RNF114	1.75389	1.38729	2.10407	1.82239	0.815034	1.46194	0.336131	1.39516	2.49362	0.356929
AZI2	0.617376	0.332731	0.886276	1.10101	0.682334	0.455971	0.597431	1.90355	0.555157	0.455137
USP18	7.71171	8.07762	7.76144	4.62876	6.07168	9.16155	11.1149	11.1598	5.89376	6.24633
PARP14	5.13819	4.43502	4.69157	5.71396	10.3488	3.95535	5.71096	6.9567	5.31481	5.61268
CD274	5.86303	2.70782	4.92666	4.5231	7.71815	6.43291	1.8924	9.22972	3.43795	4.53761
SOCS1	3.78497	1.45397	5.61443	4.90871	6.71101	2.19765	6.14162	7.29723	3.89447	3.02308
TRIM21	3.57279	4.86014	5.04642	3.73954	4.32525	3.70005	2.02357	2.48047	3.55333	1.69167
IFI35	4.10312	3.4344	3.07317	0.949956	2.36388	4.7152	4.65485	3.51985	2.7166	3.0405
NMI	3.38011	2.68486	2.28992	2.1044	4.00961	3.0976	0.646853	3.19073	3.00677	3.24474
TRAFD1	2.50785	2.14972	1.17323	2.3809	1.87061	1.47749	0.756891	2.06779	1.93274	3.11332
RNF213	3.94263	6.44533	5.96206	5.48393	5.77017	5.97285	6.55626	4.55436	5.63456	6.36302
DTX3L	3.68273	4.70164	4.82182	4.02984	6.75498	5.25788	3.93075	4.94751	3.87717	4.70019
PARP9	4.01826	4.80739	4.46284	4.11983	5.79038	4.97098	4.00226	4.40976	3.24496	4.85893
UBE2L6	2.54257	2.45647	4.69615	2.69178	5.64494	5.56152	2.14256	3.92168	4.14371	3.03954
NUB1	2.22572	1.10116	2.38238	1.10217	3.75032	1.68911	0.429194	2.98353	1.9036	0.881568
RNF19B	2.8833	0.588118	3.04921	0.845037	2.84802	0.850477	0.625775	3.48575	1.23931	1.57289
N4BP1	1.77453	1.06862	1.6648	1.83615	2.63916	1.27565	1.29802	1.30866	1.33838	0.444588
CMPK2	8.97698	10.7939	8.22033	4.68532	8.87038	4.79416	7.87559	5.00033	4.79885	10.2023
ZNFX1	3.01712	2.99753	3.82766	3.57262	4.27871	3.50662	1.91609	3.21633	3.09414	4.97798
PNPT1	3.79186	2.1786	2.5625	2.73171	2.52925	1.94085	1.63142	1.4703	2.38479	1.32203
FAM46A	2.17678	1.06603	1.73584	1.286	2.58546	0.593692	0.334941	4.52054	3.49021	1.45391
ZCCHC2	2.89307	0.231394	0.818688	1.50727	2.20468	1.94256	0.850288	1.73073	1.48119	1.47041
CMTR1	1.25519	1.40484	0.583395	0.523874	2.01431	1.51555	1.33965	1.87713	1.0398	3.5619
FMR1	1.5875	0.724463	1.31868	1.01179	1.65024	1.55275	0.842241	0.880929	1.40931	1.71432
DNAJC13	0.399062	0.458137	0.625869	1.54382	2.14754	0.626254	0.448748	1.79745	0.951636	1.67476

## Sheet: Fig2
Species	Gene name	Role	PAMP	FPKM_Mock	FPKM_IFN	Log2FC
Human	AIM2	Sensor	DNA	0.262824	4.82896	6.4
Rat	AIM2	Sensor	DNA	0	2.47294	0
Cow	AIM2	Sensor	DNA	NA	NA	0
Sheep	AIM2	Sensor	DNA	NA	NA	0
Horse	AIM2	Sensor	DNA	0.446633	0.814308	0
Human	cGAS	Sensor	DNA	1.10817	3.33074	1.55
Rat	cGAS	Sensor	DNA	0.554641	1.63738	1.62
Cow	cGAS	Sensor	DNA	2.52999	30.5282	3.83
Sheep	cGAS	Sensor	DNA	1.11258	18.7863	4.22
Pig	cGAS	Sensor	DNA	0.301177	8.23113	5.45
Horse	cGAS	Sensor	DNA	1.53245	23.9039	3.82
Dog	cGAS	Sensor	DNA	0	2.46514	8.75
Fruit bat	cGAS	Sensor	DNA	2.94011	33.3342	3.21
Microbat	cGAS	Sensor	DNA	0.889858	20.4466	4.53
Chicken	cGAS	Sensor	DNA	2.94986	3.9136	0
Human	IFI16	Sensor	DNA	0.108093	0.699946	0
Human	IFI16	Sensor	DNA	0.0800239	0.151481	0
Human	IFI16	Sensor	DNA	41.6605	273.28	2.87
Rat	IFI16	Sensor	DNA	0.129014	7.99342	5.55
Rat	IFI16	Sensor	DNA	18.7353	67.4151	1.88
Cow	IFI16	Sensor	DNA	3.32903	75.1097	4.63
Sheep	IFI16	Sensor	DNA	1.79966	35.5643	4.08
Sheep	IFI16	Sensor	DNA	0.0142091	0.0293235	0
Pig	IFI16	Sensor	DNA	0.205251	6.14145	5.37
Horse	IFI16	Sensor	DNA	0.0447647	0.263644	0
Horse	IFI16	Sensor	DNA	0.570961	12.5871	4.3
Horse	IFI16	Sensor	DNA	0	0	0
Horse	IFI16	Sensor	DNA	0.436749	34.1418	4.3
Dog	IFI16	Sensor	DNA	4.59606	65.5482	3.47
Dog	IFI16	Sensor	DNA	96.4483	209.168	3.47
Homo sapiens (Human)	DNA-PKcs	Sensor	DNA	75.5916	50.2385	0
Rat	DNA-PKcs	Sensor	DNA	1.42599	1.28079	0
Cow	DNA-PKcs	Sensor	DNA	4.40636	2.88489	-0.410482
Sheep	DNA-PKcs	Sensor	DNA	2.64036	2.03967	-0.376486
Pig	DNA-PKcs	Sensor	DNA	1.50003	1.3374	0
Equus caballus (Horse)	DNA-PKcs	Sensor	DNA	5.36609	4.74901	0
Canis familiaris (Dog)	DNA-PKcs	Sensor	DNA	2.38235	2.34831	0
Fruit bat	DNA-PKcs	Sensor	DNA	6.31951	5.53854	0
Microbat	DNA-PKcs	Sensor	DNA	2.71363	2.58156	0
Chicken	DNA-PKcs	Sensor	DNA	2.15664	3.26768	0.580609
Human	BRCA1	Sensor	DNA	3.81619	3.34317	0
Rat	BRCA1	Sensor	DNA	0.256729	0.23659	0
Cow	BRCA1	Sensor	DNA	4.48849	3.96706	0
Sheep	BRCA1	Sensor	DNA	4.51892	4.8487	0
Pig	BRCA1	Sensor	DNA	0.727217	4.21378	2.66588
Horse	BRCA1	Sensor	DNA	3.95215	3.5521	0
Dog	BRCA1	Sensor	DNA	3.50503	3.5853	0
Fruit bat	BRCA1	Sensor	DNA	26.8706	29.6897	0
Microbat	BRCA1	Sensor	DNA	3.71192	3.69033	0
Chicken	BRCA1	Sensor	DNA	2.33419	2.43472	0
Human	DDX41	Sensor	DNA	50.5188	41.6244	0
Rat	DDX41	Sensor	DNA	29.6712	32.1828	0
Cow	DDX41	Sensor	DNA	26.2908	29.2032	0
Sheep	DDX41	Sensor	DNA	20.6061	23.0752	0
Horse	DDX41	Sensor	DNA	27.4167	27.348	0
Dog	DDX41	Sensor	DNA	53.3806	40.9415	0
Fruit bat	DDX41	Sensor	DNA	64.4758	62.0228	0
Microbat	DDX41	Sensor	DNA	35.4079	36.4092	0
Chicken	DDX41	Sensor	DNA	10.099	9.14832	0
Chicken	DDX41	Sensor	DNA	7.46963	6.99122	0
Human	MRE11A	Sensor	DNA	5.01471	3.64462	0
Rat	MRE11A	Sensor	DNA	4.50768	4.15164	0
Cow	MRE11A	Sensor	DNA	3.38079	2.79475	0
Sheep	MRE11A	Sensor	DNA	5.26957	6.88246	0.5
Pig	MRE11A	Sensor	DNA	1.52859	1.28918	-0.2
Horse	MRE11A	Sensor	DNA	5.96886	6.68782	0
Dog	MRE11A	Sensor	DNA	4.08045	4.21839	0
Fruit bat	MRE11A	Sensor	DNA	20.9541	23.4371	0
Microbat	MRE11A	Sensor	DNA	9.10343	13.6902	0
Chicken	MRE11A	Sensor	DNA	5.47756	5.58077	0
Human	RAD50	Sensor	DNA	15.9725	13.6669	0
Rat	RAD50	Sensor	DNA	5.65642	5.22557	0
Cow	RAD50	Sensor	DNA	6.24763	5.48888	0
Sheep	RAD50	Sensor	DNA	5.92895	6.15133	0
Pig	RAD50	Sensor	DNA	4.75888	6.47537	0.35
Horse	RAD50	Sensor	DNA	12.672	12.334	0
Dog	RAD50	Sensor	DNA	20.87	16.8453	0
Fruit bat	RAD50	Sensor	DNA	15.7972	17.3366	0
Microbat	RAD50	Sensor	DNA	13.8563	18.4375	0
Chicken	RAD50	Sensor	DNA	4.68596	7.06326	0.61
Human	DHX9	Sensor	DNA	72.0513	49.0727	0
Rat	DHX9	Sensor	DNA	33.9231	30.7956	0
Cow	DHX9	Sensor	DNA	46.3426	41.2532	0
Sheep	DHX9	Sensor	DNA	22.649	21.6921	0
Pig	DHX9	Sensor	DNA	11.8645	13.8748	0
Pig	DHX9	Sensor	DNA	39.8742	47.533	0.32
Pig	DHX9	Sensor	DNA	8.79854	11.2032	0
Horse	DHX9	Sensor	DNA	22.5845	21.8896	0
Horse	DHX9	Sensor	DNA	22.0437	22.237	0
Dog	DHX9	Sensor	DNA	14.1433	12.7763	0
Fruit bat	DHX9	Sensor	DNA	19.5072	19.6914	0
Microbat	DHX9	Sensor	DNA	49.4505	62.2797	0
Human	LRRFIP1	Sensor	DNAandRNA	34.3416	24.0184	0
Rat	LRRFIP1	Sensor	DNAandRNA	51.6025	47.6892	0
Cow	LRRFIP1	Sensor	DNAandRNA	32.0478	23.2061	0
Sheep	LRRFIP1	Sensor	DNAandRNA	125.618	141.941	0.33
Pig	LRRFIP1	Sensor	DNAandRNA	12.9057	9.72582	-0.43
Pig	LRRFIP1	Sensor	DNAandRNA	38.3768	28.1872	-0.43
Horse	LRRFIP1	Sensor	DNAandRNA	56.2913	64.3449	0
Dog	LRRFIP1	Sensor	DNAandRNA	25.8406	25.1248	0
Fruit bat	LRRFIP1	Sensor	DNAandRNA	63.2953	59.3079	0
Microbat	LRRFIP1	Sensor	DNAandRNA	10.7644	10.9031	0
Microbat	LRRFIP1	Sensor	DNAandRNA	59.2005	52.7273	0
Chicken	LRRFIP1	Sensor	DNAandRNA	14.681	13.3137	0
Human	DHX36	Sensor	DNAandRNA	25.6806	25.9399	0
Rat	DHX36	Sensor	DNAandRNA	6.26637	6.00717	0
Cow	DHX36	Sensor	DNAandRNA	9.01102	7.45805	0
Sheep	DHX36	Sensor	DNAandRNA	11.6701	11.5491	0
Pig	DHX36	Sensor	DNAandRNA	15.775	14.4115	0
Horse	DHX36	Sensor	DNAandRNA	30.0379	33.9885	0
Dog	DHX36	Sensor	DNAandRNA	4.55845	4.47723	0
Fruit bat	DHX36	Sensor	DNAandRNA	8.5538	10.5608	0
Microbat	DHX36	Sensor	DNAandRNA	33.4012	42.6536	0
Chicken	DHX36	Sensor	DNAandRNA	22.1504	20.4217	0
Human	TLR9	Sensor	DNAandRNA	0.108869	0.102626	0
Human	TLR9	Sensor	DNAandRNA	0.0438514	0.0168485	0
Rat	TLR9	Sensor	DNAandRNA	0.0153557	0.00361727	0
Cow	TLR9	Sensor	DNAandRNA	0.106558	0.0881117	0
Sheep	TLR9	Sensor	DNAandRNA	0.0511345	0.10085	0
Pig	TLR9	Sensor	DNAandRNA	0.04488	0.0409424	0
Horse	TLR9	Sensor	DNAandRNA	0.196744	0.0897222	0
Dog	TLR9	Sensor	DNAandRNA	0.116268	0.101004	0
Fruit bat	TLR9	Sensor	DNAandRNA	0.0542881	0.0823498	0
Microbat	TLR9	Sensor	DNAandRNA	4.73593	4.43526	0
Human	DDX58	Sensor	RNA	2.61001	416.596	6.95
Rat	DDX58	Sensor	RNA	0.681019	67.8659	6.66
Cow	DDX58	Sensor	RNA	1.94609	100.451	5.95
Sheep	DDX58	Sensor	RNA	1.28981	260.438	8.13
Pig	DDX58	Sensor	RNA	0.256717	66.7402	0
Pig	DDX58	Sensor	RNA	2.25452	411.498	7.77
Horse	DDX58	Sensor	RNA	4.30075	383.068	6.29
Dog	DDX58	Sensor	RNA	2.04616	85.6027	5.6
Fruit bat	DDX58	Sensor	RNA	0.80794	472.394	9.33
Microbat	DDX58	Sensor	RNA	12.2394	571.742	5.12
Human	IFIH1	Sensor	RNA	1.44883	217.229	7.69
Rat	IFIH1	Sensor	RNA	1.1986	60.3125	5.72
Cow	IFIH1	Sensor	RNA	0.359342	119.68	8.75
Sheep	IFIH1	Sensor	RNA	3.24546	159.25	5.74
Pig	IFIH1	Sensor	RNA	1.08171	65.2005	5.88
Horse	IFIH1	Sensor	RNA	0.15464	70.3193	8.94
Dog	IFIH1	Sensor	RNA	2.18515	31.4882	4.05
Fruit bat	IFIH1	Sensor	RNA	4.01582	465.611	7.05
Microbat	IFIH1	Sensor	RNA	7.39447	1282.11	7.04
Chicken	IFIH1	Sensor	RNA	5.85426	166.088	4.81
Human	DHX58	Sensor	RNA	5.70222	71.9319	3.94
Rat	DHX58	Sensor	RNA	0.220888	27.5278	7.02
Cow	DHX58	Sensor	RNA	1.25154	183.589	7.31
Sheep	DHX58	Sensor	RNA	3.61834	37.8927	3.53
Pig	DHX58	Sensor	RNA	1.85125	197.557	7.12
Horse	DHX58	Sensor	RNA	0.388541	112.756	8.92
Dog	DHX58	Sensor	RNA	0.504645	50.5532	6.77
Fruit bat	DHX58	Sensor	RNA	0.158981	90.7049	9.85
Microbat	DHX58	Sensor	RNA	8.23374	1295.08	7.32
Chicken	DHX58	Sensor	RNA	3.19416	87.2699	4.73
Human	ZBP1	Sensor	RNA	0.11397	0.0967999	0
Rat	ZBP1	Sensor	RNA	0.085637	6.54643	7.8
Cow	ZBP1	Sensor	RNA	0.292851	213.851	9.7
Sheep	ZBP1	Sensor	RNA	0.206554	170.964	9.7
Pig	ZBP1	Sensor	RNA	2.66842	119.182	6.6
Horse	ZBP1	Sensor	RNA	0.121836	5.20591	6.4
Dog	ZBP1	Sensor	RNA	0.0190026	33.1306	9.9
Fruit bat	ZBP1	Sensor	RNA	0.824307	406.522	8.9
Microbat	ZBP1	Sensor	RNA	0.316533	128.799	8.3
Human	TLR3	Sensor	RNA	1.34652	36.5852	5.63
Rat	TLR3	Sensor	RNA	0.745181	8.4912	3.54
Cow	TLR3	Sensor	RNA	1.54413	5.53482	2.03
Sheep	TLR3	Sensor	RNA	3.62992	10.4877	1.66
Pig	TLR3	Sensor	RNA	3.32923	31.3825	3.18
Horse	TLR3	Sensor	RNA	0.0950436	25.9009	7.88
Dog	TLR3	Sensor	RNA	0.536122	6.91245	3.79
Fruit bat	TLR3	Sensor	RNA	0.185982	2.70232	4.31
Microbat	TLR3	Sensor	RNA	6.97681	103.948	4.04
Chicken	TLR3	Sensor	RNA	0.596403	44.1838	6.55
Human	TLR7	Sensor	RNA	0.07578	0.085805	0
Rat	TLR7	Sensor	RNA	0	0.0114899	0
Cow	TLR7	Sensor	RNA	0.0688252	0.0836774	0
Sheep	TLR7	Sensor	RNA	0.0209644	0.0370668	0
Pig	TLR7	Sensor	RNA	0.0778628	0.107907	0
Horse	TLR7	Sensor	RNA	0.0496223	0.0963843	0
Dog	TLR7	Sensor	RNA	0.00287294	0.00977194	0
Fruit bat	TLR7	Sensor	RNA	0.12087	0.0988673	0
Microbat	TLR7	Sensor	RNA	0.00294553	0.0283508	0
Chicken	TLR7	Sensor	RNA	1.99219	2.26697	0
Human	TLR8	Sensor	RNA	0.0347231	0.0386554	0
Rat	TLR8	Sensor	RNA	0	0.00252343	0
Sheep	TLR8	Sensor	RNA	0.0367316	0.0122616	0
Pig	TLR8	Sensor	RNA	0.0395157	0.0304569	0
Horse	TLR8	Sensor	RNA	0.0905166	0.0903198	0
Dog	TLR8	Sensor	RNA	0	0.00453074	0
Fruit bat	TLR8	Sensor	RNA	0.04647	0.0650974	0
Microbat	TLR8	Sensor	RNA	0	0.0031526	0
Rat	TLR13	Sensor	RNA	0.00578698	0.012431	0
Microbat	TLR13	Sensor	RNA	0	0	0
Chicken	TLR13	Sensor	RNA	2.5167	2.9216	0
Human	DDX60	Sensor	RNA	2.21383	25.7385	3.85
Rat	DDX60	Sensor	RNA	0.00152945	11.0353	11.8
Sheep	DDX60	Sensor	RNA	NA	NA	0
Pig	DDX60	Sensor	RNA	0.207874	32.1293	7.7
Horse	DDX60	Sensor	RNA	0.0511986	46.893	10.47
Dog	DDX60	Sensor	RNA	0.0335529	0.0937578	-
Fruit bat	DDX60	Sensor	RNA	0.150622	34.795	9.18
Microbat	DDX60	Sensor	RNA	0.564262	113.257	8.14
Chicken	DDX60	Sensor	RNA	0.0078927	9.74325	9.73
Human	DHX29	Sensor	RNA	21.913	13.3363	0
Rat	DHX29	Sensor	RNA	9.73666	9.20675	0
Cow	DHX29	Sensor	RNA	11.0664	7.87934	0
Sheep	DHX29	Sensor	RNA	19.5791	14.9744	0
Pig	DHX29	Sensor	RNA	4.76122	3.7188	-0.35
Horse	DHX29	Sensor	RNA	8.79576	9.09703	0
Dog	DHX29	Sensor	RNA	5.51426	6.35534	0.31
Fruit bat	DHX29	Sensor	RNA	21.165	20.9883	0
Microbat	DHX29	Sensor	RNA	29.3101	39.0805	0
Chicken	DHX29	Sensor	RNA	5.47426	6.04186	0
Human	TMEM173	Adaptor	DNA	28.4138	83.8938	1.5
Rat	TMEM173	Adaptor	DNA	0.149276	0.165963	0
Cow	TMEM173	Adaptor	DNA	2.35627	2.03209	0
Sheep	TMEM173	Adaptor	DNA	2.09538	1.28258	0
Pig	TMEM173	Adaptor	DNA	1.1158	5.18054	2.3
Horse	TMEM173	Adaptor	DNA	5.11987	12.5182	1.3
Dog	TMEM173	Adaptor	DNA	0.0224458	0.0418232	0
Fruit bat	TMEM173	Adaptor	DNA	0.467839	1.735	0
Microbat	TMEM173	Adaptor	DNA	0.0126518	0.0271228	0
Chicken	TMEM173	Adaptor	DNA	0.94652	12.8922	3.5
Human	CARD9	Adaptor	DNA	0.504265	0.542844	0
Rat	CARD9	Adaptor	DNA	0.224441	0.155268	0
Cow	CARD9	Adaptor	DNA	0.155047	0.181637	0
Sheep	CARD9	Adaptor	DNA	0.222723	0.262362	0
Horse	CARD9	Adaptor	DNA	0.583976	0.440426	0
Dog	CARD9	Adaptor	DNA	0.148503	0.105874	0
Fruit bat	CARD9	Adaptor	DNA	0.389122	0.170931	0
Chicken	CARD9	Adaptor	DNA	1.09066	1.04785	0
Human	BCL10	Adaptor	DNA	7.98625	11.0624	0
Rat	BCL10	Adaptor	DNA	22.0955	21.9299	0
Cow	BCL10	Adaptor	DNA	12.6173	8.81239	0
Sheep	BCL10	Adaptor	DNA	27.7139	27.1391	0
Pig	BCL10	Adaptor	DNA	6.77634	4.83763	0
Pig	BCL10	Adaptor	DNA	15.8043	10.0036	-0.5
Horse	BCL10	Adaptor	DNA	22.3683	26.2537	0
Dog	BCL10	Adaptor	DNA	18.2516	16.0668	0
Fruit bat	BCL10	Adaptor	DNA	31.4851	44.6032	0
Microbat	BCL10	Adaptor	DNA	21.7285	28.7856	0
Chicken	BCL10	Adaptor	DNA	24.6064	23.1567	0
Human	Ku70	Adaptor	DNA	114.911	84.2052	0
Rat	Ku70	Adaptor	DNA	10.546	8.49323	-0.27
Cow	Ku70	Adaptor	DNA	13.8159	12.7856	0
Sheep	Ku70	Adaptor	DNA	12.8902	14.011	0
Sheep	Ku70	Adaptor	DNA	4.39395	3.75885	0
Pig	Ku70	Adaptor	DNA	22.2293	21.4261	0
Horse	Ku70	Adaptor	DNA	16.3838	17.562	0
Dog	Ku70	Adaptor	DNA	17.7169	16.0236	0
Fruit bat	Ku70	Adaptor	DNA	50.1187	45.7765	0
Microbat	Ku70	Adaptor	DNA	22.8157	21.8994	0
Chicken	Ku70	Adaptor	DNA	14.5962	10.6458	-0.45
Human	Ku80	Adaptor	DNA	148.155	106.439	0
Rat	Ku80	Adaptor	DNA	4.91883	5.31332	0
Cow	Ku80	Adaptor	DNA	9.08369	8.44652	0
Sheep	Ku80	Adaptor	DNA	8.43982	6.6345	0
Pig	Ku80	Adaptor	DNA	16.0702	16.1631	0
Horse	Ku80	Adaptor	DNA	15.7592	15.344	0
Dog	Ku80	Adaptor	DNA	10.2157	8.75458	0
Fruit bat	Ku80	Adaptor	DNA	42.3371	41.6714	0
Microbat	Ku80	Adaptor	DNA	47.6766	52.9953	0
Chicken	Ku80	Adaptor	DNA	17.4945	14.5134	0
Human	TBK1	Adaptor	DNAandRNA	17.5125	16.7437	0
Rat	TBK1	Adaptor	DNAandRNA	10.6792	13.7539	0.4
Cow	TBK1	Adaptor	DNAandRNA	4.74508	5.51397	0.4
Sheep	TBK1	Adaptor	DNAandRNA	4.07711	6.38604	0.7
Pig	TBK1	Adaptor	DNAandRNA	13.0445	12.0942	0
Horse	TBK1	Adaptor	DNAandRNA	15.2872	26.2608	0.6
Dog	TBK1	Adaptor	DNAandRNA	9.22871	8.278	0
Fruit bat	TBK1	Adaptor	DNAandRNA	12.6203	27.9044	0.9
Microbat	TBK1	Adaptor	DNAandRNA	9.49104	16.6871	0.6
Chicken	TBK1	Adaptor	DNAandRNA	11.7831	14.5746	0.4
Human	MYD88	Adaptor	DNAandRNA	18.856	218.924	3.5
Rat	MYD88	Adaptor	DNAandRNA	15.1933	21.9243	0.5
Cow	MYD88	Adaptor	DNAandRNA	19.2597	23.4836	0.4
Sheep	MYD88	Adaptor	DNAandRNA	37.8732	63.7082	0.7
Pig	MYD88	Adaptor	DNAandRNA	34.8764	125.195	2
Pig	MYD88	Adaptor	DNAandRNA	7.28653	22.7474	1.72
Horse	MYD88	Adaptor	DNAandRNA	30.9542	103.577	1.7
Dog	MYD88	Adaptor	DNAandRNA	12.7708	50.4643	2
Fruit bat	MYD88	Adaptor	DNAandRNA	34.1724	50.4548	0.6
Microbat	MYD88	Adaptor	DNAandRNA	89.9387	149.396	0.7
Chicken	MYD88	Adaptor	DNAandRNA	31.6374	95.6865	1.6
Human	IKBKE	Adaptor	DNAandRNA	0	0	0
Rat	IKBKE	Adaptor	DNAandRNA	4.56868	4.70588	0
Cow	IKBKE	Adaptor	DNAandRNA	3.5841	3.40571	0
Sheep	IKBKE	Adaptor	DNAandRNA	4.61589	4.06421	0
Pig	IKBKE	Adaptor	DNAandRNA	8.61436	6.67365	0
Pig	IKBKE	Adaptor	DNAandRNA	0.471224	0.433715	0
Pig	IKBKE	Adaptor	DNAandRNA	0.209631	0.226141	0
Horse	IKBKE	Adaptor	DNAandRNA	7.11423	6.56923	0
Dog	IKBKE	Adaptor	DNAandRNA	14.8884	14.5149	0
Fruit bat	IKBKE	Adaptor	DNAandRNA	3.09892	8.61359	1.5
Microbat	IKBKE	Adaptor	DNAandRNA	4.49905	4.94769	0
Chicken	IKBKE	Adaptor	DNAandRNA	2.13859	9.10561	1.8
Human	IKBKG	Adaptor	DNAandRNA	0	0	0
Rat	IKBKG	Adaptor	DNAandRNA	8.85663	8.05092	0
Cow	IKBKG	Adaptor	DNAandRNA	14.4149	15.2077	0
Sheep	IKBKG	Adaptor	DNAandRNA	30.8691	28.71	0
Pig	IKBKG	Adaptor	DNAandRNA	43.8289	47.4916	0
Horse	IKBKG	Adaptor	DNAandRNA	11.7114	13.2172	0
Dog	IKBKG	Adaptor	DNAandRNA	4.44949	5.3181	0
Fruit bat	IKBKG	Adaptor	DNAandRNA	6.19804	5.36543	0
Microbat	IKBKG	Adaptor	DNAandRNA	35.5532	36.8103	0
Human	RIPK1	Adaptor	DNAandRNA	16.4562	47.8944	1.7
Rat	RIPK1	Adaptor	DNAandRNA	9.7387	9.77672	0
Cow	RIPK1	Adaptor	DNAandRNA	26.8637	72.8452	1.5
Sheep	RIPK1	Adaptor	DNAandRNA	63.33	134.27	1.2
Pig	RIPK1	Adaptor	DNAandRNA	32.983	94.9309	1.5
Horse	RIPK1	Adaptor	DNAandRNA	29.7261	53.4188	0.7
Dog	RIPK1	Adaptor	DNAandRNA	22.3948	20.7434	0
Fruit bat	RIPK1	Adaptor	DNAandRNA	10.2525	36.3099	1.6
Microbat	RIPK1	Adaptor	DNAandRNA	21.4604	53.2503	1
Chicken	RIPK1	Adaptor	DNAandRNA	19.5463	28.0891	0.5
Human	TRIM25	Adaptor	RNA	46.5219	233.788	2.22031
Rat	TRIM25	Adaptor	RNA	11.0516	83.3136	2.92616
Cow	TRIM25	Adaptor	RNA	19.2526	166.251	3.24029
Sheep	TRIM25	Adaptor	RNA	8.33439	80.4075	3.12978
Pig	TRIM25	Adaptor	RNA	14.3106	207.011	3.84717
Pig	TRIM25	Adaptor	RNA	14.7803	226.829	3.96765
Horse	TRIM25	Adaptor	RNA	0.571325	7.61037	3.7674
Horse	TRIM25	Adaptor	RNA	2.68793	56.9176	4.40877
Dog	TRIM25	Adaptor	RNA	14.1291	40.8891	1.62065
Fruit bat	TRIM25	Adaptor	RNA	32.7415	226.546	2.83999
Microbat	TRIM25	Adaptor	RNA	26.0484	175.158	2.4291
Chicken	TRIM25	Adaptor	RNA	16.0119	216.715	3.676
Human	RNF135	Adaptor	RNA	8.59525	12.5054	0.642584
Cow	RNF135	Adaptor	RNA	17.7152	24.4114	0.599708
Sheep	RNF135	Adaptor	RNA	8.40343	8.43153	0
Pig	RNF135	Adaptor	RNA	9.90282	9.38676	0
Horse	RNF135	Adaptor	RNA	6.99122	6.99793	0
Dog	RNF135	Adaptor	RNA	3.4995	4.63568	0
Fruit bat	RNF135	Adaptor	RNA	7.19529	7.72653	0
Microbat	RNF135	Adaptor	RNA	8.02323	7.92961	0
Microbat	RNF135	Adaptor	RNA	3.21278	4.11706	0
Human	DDX3X	Adaptor	RNA	83.3909	106.84	0
Rat	DDX3X	Adaptor	RNA	153.288	146.361	0
Cow	DDX3X	Adaptor	RNA	70.8954	65.212	0
Sheep	DDX3X	Adaptor	RNA	130.783	131.894	0
Pig	DDX3X	Adaptor	RNA	95.6943	131.658	0.69
Horse	DDX3X	Adaptor	RNA	109.33	209.716	0.74
Dog	DDX3X	Adaptor	RNA	52.72	44.0168	0
Fruit bat	DDX3X	Adaptor	RNA	121.322	151.278	0
Microbat	DDX3X	Adaptor	RNA	151.091	207.659	0.33
Chicken	DDX3X	Adaptor	RNA	267.161	322.485	0.37
Human	MAVS	Adaptor	RNA	13.0228	13.1888	0
Rat	MAVS	Adaptor	RNA	7.58119	7.60866	0
Cow	MAVS	Adaptor	RNA	13.3966	15.6938	0.3
Sheep	MAVS	Adaptor	RNA	40.6933	42.2083	0
Pig	MAVS	Adaptor	RNA	17.6232	13.0592	0
Horse	MAVS	Adaptor	RNA	15.8518	12.4189	0
Dog	MAVS	Adaptor	RNA	11.1932	10.6648	0
Fruit bat	MAVS	Adaptor	RNA	46.3863	47.6646	0
Microbat	MAVS	Adaptor	RNA	28.2256	24.9955	0
Chicken	MAVS	Adaptor	RNA	9.56164	7.92371	0
Human	TICAM1	Adaptor	RNA	4.82266	18.4495	1.6
Cow	TICAM1	Adaptor	RNA	8.31381	7.94092	0
Sheep	TICAM1	Adaptor	RNA	7.90764	6.24874	0
Pig	TICAM1	Adaptor	RNA	11.5406	8.02569	-0.3
Horse	TICAM1	Adaptor	RNA	2.96741	3.43245	0.5
Dog	TICAM1	Adaptor	RNA	4.78852	4.70468	0
Fruit bat	TICAM1	Adaptor	RNA	4.53865	7.4866	0.7
Microbat	TICAM1	Adaptor	RNA	15.4558	16.4619	0
Chicken	TICAM1	Adaptor	RNA	15.9115	12.5831	0
Human	TRAF3	Adaptor	RNA	14.5736	8.77913	-0.7
Rat	TRAF3	Adaptor	RNA	12.8902	11.8385	0
Cow	TRAF3	Adaptor	RNA	12.4481	9.23868	0
Sheep	TRAF3	Adaptor	RNA	17.2401	16.7865	0
Pig	TRAF3	Adaptor	RNA	8.9489	5.4862	-0.7
Horse	TRAF3	Adaptor	RNA	8.04343	7.15512	0
Dog	TRAF3	Adaptor	RNA	5.46916	4.2116	0
Fruit bat	TRAF3	Adaptor	RNA	25.0096	26.0347	0
Microbat	TRAF3	Adaptor	RNA	7.7202	6.8453	-0.4
Chicken	TRAF3	Adaptor	RNA	16.2297	18.2419	0
Human	TRAF6	Adaptor	RNA	5.2884	4.39546	0
Rat	TRAF6	Adaptor	RNA	3.96912	3.96818	0
Cow	TRAF6	Adaptor	RNA	9.41135	7.75613	0
Sheep	TRAF6	Adaptor	RNA	2.4789	1.89267	0
Pig	TRAF6	Adaptor	RNA	5.58527	6.09903	0
Horse	TRAF6	Adaptor	RNA	12.4582	12.4956	0
Dog	TRAF6	Adaptor	RNA	4.4804	3.77327	0
Fruit bat	TRAF6	Adaptor	RNA	11.2991	13.5208	0
Microbat	TRAF6	Adaptor	RNA	19.2465	27.318	0
Chicken	TRAF6	Adaptor	RNA	5.08257	6.31282	0.4
Human	TANK	Adaptor	RNA	43.7402	47.9647	0.5
Rat	TANK	Adaptor	RNA	13.0523	13.2158	0
Cow	TANK	Adaptor	RNA	9.29138	10.7723	0.4
Sheep	TANK	Adaptor	RNA	11.319	11.5739	0
Pig	TANK	Adaptor	RNA	7.0937	6.00628	0
Horse	TANK	Adaptor	RNA	23.5706	28.3649	0
Dog	TANK	Adaptor	RNA	13.0195	10.519	0
Fruit bat	TANK	Adaptor	RNA	10.0536	11.5364	0
Microbat	TANK	Adaptor	RNA	14.0143	15.4881	0
Chicken	TANK	Adaptor	RNA	4.57789	5.20352	0
Human	IKBKB	Adaptor	RNA	16.0677	14.4504	0
Rat	IKBKB	Adaptor	RNA	10.1939	10.2187	0
Cow	IKBKB	Adaptor	RNA	10.2597	10.0879	0
Sheep	IKBKB	Adaptor	RNA	7.78076	7.48888	0
Pig	IKBKB	Adaptor	RNA	11.1638	12.0681	0
Horse	IKBKB	Adaptor	RNA	9.01829	8.88112	0
Dog	IKBKB	Adaptor	RNA	3.24319	3.20223	0
Fruit bat	IKBKB	Adaptor	RNA	6.00928	6.00042	0
Microbat	IKBKB	Adaptor	RNA	23.6243	32.1183	0
Microbat	IKBKB	Adaptor	RNA	7.42667	10.1631	0
Chicken	IKBKB	Adaptor	RNA	16.2288	16.2807	0
Human	CHUK	Adaptor	RNA	8.50582	5.36506	0
Rat	CHUK	Adaptor	RNA	6.54319	6.66903	0
Cow	CHUK	Adaptor	RNA	7.98368	5.4604	0
Sheep	CHUK	Adaptor	RNA	8.46359	6.65494	0
Pig	CHUK	Adaptor	RNA	9.03104	7.05092	-0.3
Horse	CHUK	Adaptor	RNA	8.73421	10.714	0
Dog	CHUK	Adaptor	RNA	3.74272	3.33766	0
Fruit bat	CHUK	Adaptor	RNA	17.7543	32.3348	0.7
Microbat	CHUK	Adaptor	RNA	15.2102	25.5267	0.6
Chicken	CHUK	Adaptor	RNA	28.2803	29.9417	0
Human	NFKBIA	Adaptor	RNA	47.4646	57.6582	0.49
Rat	NFKBIA	Adaptor	RNA	51.6493	58.5524	0
Cow	NFKBIA	Adaptor	RNA	7.80727	11.7268	0.7
Sheep	NFKBIA	Adaptor	RNA	7.82141	9.68453	0
Pig	NFKBIA	Adaptor	RNA	42.504	49.8412	0.6
Horse	NFKBIA	Adaptor	RNA	19.2518	18.5996	0
Dog	NFKBIA	Adaptor	RNA	7.3901	9.70391	0.5
Fruit bat	NFKBIA	Adaptor	RNA	23.3751	129.735	2.3
Microbat	NFKBIA	Adaptor	RNA	16.0339	21.8653	0
Chicken	NFKBIA	Adaptor	RNA	25.6149	23.451	0
Human	IRAK1	Adaptor	RNA	39.4342	33.8968	0
Rat	IRAK1	Adaptor	RNA	39.8166	38.2827	0
Cow	IRAK1	Adaptor	RNA	38.7233	35.9599	0
Sheep	IRAK1	Adaptor	RNA	19.752	19.328	0
Pig	IRAK1	Adaptor	RNA	22.9268	16.6179	-0.4
Horse	IRAK1	Adaptor	RNA	50.3066	46.8108	0
Dog	IRAK1	Adaptor	RNA	20.8591	19.9142	0
Fruit bat	IRAK1	Adaptor	RNA	24.4351	24.8238	0
Microbat	IRAK1	Adaptor	RNA	49.4857	37.224	0
Human	IRAK4	Adaptor	RNA	8.86894	7.61356	0
Rat	IRAK4	Adaptor	RNA	4.50319	4.66399	0
Cow	IRAK4	Adaptor	RNA	16.844	16.6809	0
Sheep	IRAK4	Adaptor	RNA	11.8397	10.4406	0
Pig	IRAK4	Adaptor	RNA	16.1431	19.0312	0.4
Horse	IRAK4	Adaptor	RNA	6.50678	12.5585	0.7
Dog	IRAK4	Adaptor	RNA	13.5884	12.343	0
Fruit bat	IRAK4	Adaptor	RNA	11.3173	13.6313	0
Microbat	IRAK4	Adaptor	RNA	9.17107	10.0055	0
Chicken	IRAK4	Adaptor	RNA	14.2539	15.424	0
Pig	MAP3K7	Adaptor	RNA	4.26651	7.252	0.79
Human	MAP3K7	Adaptor	RNA	31.5749	17.1562	0
Rat	MAP3K7	Adaptor	RNA	3.46443	3.04064	0
Rat	MAP3K7	Adaptor	RNA	3.39253	2.97974	0
Cow	MAP3K7	Adaptor	RNA	14.8222	12.4828	0
Sheep	MAP3K7	Adaptor	RNA	30.4907	25.8917	0
Pig	MAP3K7	Adaptor	RNA	2.40684	3.84381	0.52
Horse	MAP3K7	Adaptor	RNA	18.4394	18.5369	0
Dog	MAP3K7	Adaptor	RNA	33.5045	28.6833	0
Fruit bat	MAP3K7	Adaptor	RNA	26.3687	28.0012	0
Microbat	MAP3K7	Adaptor	RNA	33.114	41.0583	0
Chicken	MAP3K7	Adaptor	RNA	42.19	43.3593	0
Human	IRF1	TransFact	DNA	8.44614	102.909	3.70883
Rat	IRF1	TransFact	DNA	12.4936	24.025	0.949064
Cow	IRF1	TransFact	DNA	5.31026	54.4159	3.47676
Sheep	IRF1	TransFact	DNA	12.6022	67.5486	2.54856
Pig	IRF1	TransFact	DNA	8.30294	289.853	5.09705
Horse	IRF1	TransFact	DNA	4.43743	21.7347	2.20229
Dog	IRF1	TransFact	DNA	8.42972	14.5708	0.85462
Fruit bat	IRF1	TransFact	DNA	21.3979	243.023	3.53291
Microbat	IRF1	TransFact	DNA	8.4908	35.573	2.07198
Chicken	IRF1	TransFact	DNA	3.77702	71.7528	4.50441
Human	STAT6	TransFact	DNA	112.663	218.419	0.810026
Rat	STAT6	TransFact	DNA	48.2493	51.1075	0
Cow	STAT6	TransFact	DNA	50.7691	55.2508	0
Sheep	STAT6	TransFact	DNA	35.6408	37.5685	0
Pig	STAT6	TransFact	DNA	2.82193	2.33848	0
Pig	STAT6	TransFact	DNA	2.7903	2.33007	0
Pig	STAT6	TransFact	DNA	4.51422	3.69266	0
Horse	STAT6	TransFact	DNA	46.3127	44.2414	0
Dog	STAT6	TransFact	DNA	22.4919	26.2471	0
Fruit bat	STAT6	TransFact	DNA	27.5014	31.9024	0
Microbat	STAT6	TransFact	DNA	54.3809	90.732	0
Chicken	STAT6	TransFact	DNA	108.277	110.841	0
Human	IRF3	TransFact	DNAandRNA	46.4746	48.7706	0
Rat	IRF3	TransFact	DNAandRNA	28.0341	31.573	0
Cow	IRF3	TransFact	DNAandRNA	52.9892	171.727	1.82679
Sheep	IRF3	TransFact	DNAandRNA	17.4964	79.1548	2.25809
Pig	IRF3	TransFact	DNAandRNA	43.4357	52.5266	0.307602
Horse	IRF3	TransFact	DNAandRNA	29.822	31.3985	0
Dog	IRF3	TransFact	DNAandRNA	29.6125	30.8933	0
Fruit bat	IRF3	TransFact	DNAandRNA	48.1178	75.3584	0.685309
Microbat	IRF3	TransFact	DNAandRNA	70.7135	87.8763	0
Pig	NFKB1	TransFact	DNAandRNA	68.6081	72.4285	0
Human	NFKB1	TransFact	DNAandRNA	10.9905	14.494	0
Rat	NFKB1	TransFact	DNAandRNA	38.3031	42.6586	0.232837
Cow	NFKB1	TransFact	DNAandRNA	17.0272	21.4487	0.440597
Sheep	NFKB1	TransFact	DNAandRNA	16.6747	17.9593	0
Horse	NFKB1	TransFact	DNAandRNA	15.1147	19.5721	0
Dog	NFKB1	TransFact	DNAandRNA	9.56071	9.73575	0
Fruit bat	NFKB1	TransFact	DNAandRNA	20.3177	32.7292	0.687764
Microbat	NFKB1	TransFact	DNAandRNA	26.2527	37.0477	0
Chicken	NFKB1	TransFact	DNAandRNA	28.324	31.2682	0
Human	NFKB2	TransFact	DNAandRNA	17.9179	19.2355	0
Rat	NFKB2	TransFact	DNAandRNA	32.2284	34.0872	0
Cow	NFKB2	TransFact	DNAandRNA	23.8183	17.4088	0
Sheep	NFKB2	TransFact	DNAandRNA	44.3872	40.3766	0
Pig	NFKB2	TransFact	DNAandRNA	32.4262	16.037	-0.247839
Horse	NFKB2	TransFact	DNAandRNA	42.7139	42.725	0
Dog	NFKB2	TransFact	DNAandRNA	16.7659	16.4672	0
Fruit bat	NFKB2	TransFact	DNAandRNA	22.1082	29.186	0.416389
Microbat	NFKB2	TransFact	DNAandRNA	15.0616	15.8889	0
Chicken	NFKB2	TransFact	DNAandRNA	20.4092	24.8362	0.327704
Human	IRF7	TransFact	RNA	7.09026	202.963	4.85815
Rat	IRF7	TransFact	RNA	1.44608	279.399	7.77354
Cow	IRF7	TransFact	RNA	8.09253	227.151	5.15421
Sheep	IRF7	TransFact	RNA	1.74363	97.8544	5.93606
Pig	IRF7	TransFact	RNA	7.42537	451.784	6.11931
Horse	IRF7	TransFact	RNA	0.468784	121.789	8.26099
Dog	IRF7	TransFact	RNA	0.0734113	87.9665	10.6876
Fruit bat	IRF7	TransFact	RNA	0.1154	4.76617	7.39086
Microbat	IRF7	TransFact	RNA	NA	NA	6.49775
Chicken	IRF7	TransFact	RNA	6.90142	183.145	4.70221
Human	IRF9	TransFact	IFN	39.1132	144.216	1.51481
Rat	IRF9	TransFact	IFN	7.15855	42.715	2.68788
Cow	IRF9	TransFact	IFN	8.06695	94.3542	3.68465
Sheep	IRF9	TransFact	IFN	47.8768	148.74	1.73389
Pig	IRF9	TransFact	IFN	30.0116	141.011	2.68636
Horse	IRF9	TransFact	IFN	9.00337	121.793	3.95267
Dog	IRF9	TransFact	IFN	9.73801	46.8699	2.3419
Fruit bat	IRF9	TransFact	IFN	6.18461	487.295	6.07236
Microbat	IRF9	TransFact	IFN	59.366	359.651	2.16168
Human	STAT1	TransFact	IFN	110.612	507.547	2.68534
Rat	STAT1	TransFact	IFN	14.0008	117.233	3.11165
Cow	STAT1	TransFact	IFN	34.3864	162.959	2.43718
Sheep	STAT1	TransFact	IFN	NA	NA	2.72147
Pig	STAT1	TransFact	IFN	6.83162	101.138	3.77714
Pig	STAT1	TransFact	IFN	30.3017	451.776	3.90267
Horse	STAT1	TransFact	IFN	64.479	337.898	2.29344
Dog	STAT1	TransFact	IFN	24.1872	95.9439	2.0262
Fruit bat	STAT1	TransFact	IFN	38.1332	510.617	3.62424
Microbat	STAT1	TransFact	IFN	100.028	1225.6	3.31893
Chicken	STAT1	TransFact	IFN	18.677	312.892	4.07592
Human	STAT2	TransFact	IFN	59.9686	248.765	2.47324
Rat	STAT2	TransFact	IFN	5.40694	132.827	4.65948
Cow	STAT2	TransFact	IFN	9.37752	62.8065	2.84844
Sheep	STAT2	TransFact	IFN	16.3145	101.829	2.70967
Pig	STAT2	TransFact	IFN	9.84262	196.719	4.18943
Horse	STAT2	TransFact	IFN	10.4599	106.7	3.34329
Dog	STAT2	TransFact	IFN	16.0136	52.0872	1.77453
Dog	STAT2	TransFact	IFN	2.71378	9.32751	1.84024
Fruit bat	STAT2	TransFact	IFN	36.4972	418.46	3.48434
Microbat	STAT2	TransFact	IFN	23.7202	248.632	3.09665
Chicken	STAT2	TransFact	IFN	6.32657	90.2638	3.87499

## Sheet: Fig3A
Log2FC	Number of species in which differentially expressed	Type	Antiviral status
0.467736	1	upregulated	0
0.771806	1	upregulated	0
0.471501	1	upregulated	0
0.701217	1	upregulated	0
1.90197	1	upregulated	0
1.28143	1	upregulated	0
0.650137	1	upregulated	0
0.90493	1	upregulated	0
0.452044	1	upregulated	0
0.910052	1	upregulated	0
0.478363	1	upregulated	0
1.07879	1	upregulated	0
1.78726	1	upregulated	0
2.4177	1	upregulated	0
1.11956	1	upregulated	0
1.44198	1	upregulated	0
0.960097	1	upregulated	0
1.68512	1	upregulated	0
1.55518	1	upregulated	0
1.58954	1	upregulated	0
0.805907	1	upregulated	0
2.56449	1	upregulated	0
0.572224	1	upregulated	0
1.18957	1	upregulated	0
2.69278	1	upregulated	0
3.59915	1	upregulated	0
1.00008	1	upregulated	0
0.958149	1	upregulated	0
0.520638	1	upregulated	0
0.915928	1	upregulated	0
3.4545	1	upregulated	0
0.94079	1	upregulated	0
2.16307	1	upregulated	0
1.46379	1	upregulated	0
1.49558	1	upregulated	0
0.468488	1	upregulated	0
0.446744	1	upregulated	0
0.914997	1	upregulated	0
0.895049	1	upregulated	0
1.49043	1	upregulated	0
1.11073	1	upregulated	0
0.731045	1	upregulated	0
0.338139	1	upregulated	0
1.73497	1	upregulated	0
1.24677	1	upregulated	0
0.577916	1	upregulated	0
0.745456	1	upregulated	0
0.497786	1	upregulated	0
0.450598	1	upregulated	0
5.21004	1	upregulated	0
0.603185	1	upregulated	0
0.614122	1	upregulated	0
0.765502	1	upregulated	0
0.97451	1	upregulated	0
1.01664	1	upregulated	0
2.05706	1	upregulated	0
0.413574	1	upregulated	0
1.10219	1	upregulated	0
1.58412	1	upregulated	0
1.32347	1	upregulated	0
0.404246	1	upregulated	0
2.4974	1	upregulated	0
4.65844	1	upregulated	0
1.57649	1	upregulated	0
1.0415	1	upregulated	0
0.430958	1	upregulated	0
1.51189	1	upregulated	0
1.60023	1	upregulated	0
0.880711	1	upregulated	0
1.83037	1	upregulated	0
0.563786	1	upregulated	0
0.867194	1	upregulated	0
1.28177	1	upregulated	0
0.517465	1	upregulated	0
1.23597	1	upregulated	0
0.70125	1	upregulated	0
0.500136	1	upregulated	0
6.5086	1	upregulated	0
0.733528	1	upregulated	0
0.610916	1	upregulated	0
1.6744	1	upregulated	0
1.07342	1	upregulated	0
0.821832	1	upregulated	0
0.929486	1	upregulated	0
1.19345	1	upregulated	0
0.420887	1	upregulated	0
0.579599	1	upregulated	0
1.00624	1	upregulated	0
1.03175	1	upregulated	0
1.23425	1	upregulated	0
0.492573	1	upregulated	0
1.04855	1	upregulated	0
0.448907	1	upregulated	0
0.752337	1	upregulated	0
1.17828	1	upregulated	0
0.92863	1	upregulated	0
0.982516	1	upregulated	0
0.717638	1	upregulated	0
1.44578	1	upregulated	0
0.42168	1	upregulated	0
2.73387	1	upregulated	0
0.938418	1	upregulated	0
0.58432	1	upregulated	0
0.871126	1	upregulated	0
0.90817	1	upregulated	0
2.21716	1	upregulated	0
3.19981	1	upregulated	0
1.27519	1	upregulated	0
0.405665	1	upregulated	0
0.777976	1	upregulated	0
0.923743	1	upregulated	0
2.64429	1	upregulated	0
0.355165	1	upregulated	0
2.1199	1	upregulated	0
0.541238	1	upregulated	0
0.452005	1	upregulated	0
0.792815	1	upregulated	0
1.07249	1	upregulated	0
0.637438	1	upregulated	0
0.402187	1	upregulated	0
1.39013	1	upregulated	0
2.68243	1	upregulated	0
1.33733	1	upregulated	0
0.392979	1	upregulated	0
0.592816	1	upregulated	0
6.4007	1	upregulated	0
0.321262	1	upregulated	0
0.619558	1	upregulated	0
0.396684	1	upregulated	0
0.355325	1	upregulated	0
0.780886	1	upregulated	0
1.59865	1	upregulated	0
3.91299	1	upregulated	0
1.31829	1	upregulated	0
0.4235	1	upregulated	0
0.527499	1	upregulated	0
0.753723	1	upregulated	0
3.78933	1	upregulated	0
4.97273	1	upregulated	0
3.49427	1	upregulated	0
0.347038	1	upregulated	0
0.715601	1	upregulated	0
0.758885	1	upregulated	0
1.20827	1	upregulated	0
1.03341	1	upregulated	0
0.665745	1	upregulated	0
0.989389	1	upregulated	0
0.736342	1	upregulated	0
0.604089	1	upregulated	0
0.61213	1	upregulated	0
0.987204	1	upregulated	0
4.38236	1	upregulated	0
0.653622	1	upregulated	0
1.56295	1	upregulated	0
0.780562	1	upregulated	0
0.419242	1	upregulated	0
1.1128	1	upregulated	0
0.355087	1	upregulated	0
0.783645	1	upregulated	0
0.499751	1	upregulated	0
1.36199	1	upregulated	0
1.52821	1	upregulated	0
0.739444	1	upregulated	0
0.683053	1	upregulated	0
7.82194	1	upregulated	0
0.644199	1	upregulated	0
1.6842	1	upregulated	0
0.59376	1	upregulated	0
0.992153	1	upregulated	0
0.901311	1	upregulated	0
0.836785	1	upregulated	0
2.26003	1	upregulated	0
2.01078	1	upregulated	0
1.43037	1	upregulated	0
1.42242	1	upregulated	0
1.01133	1	upregulated	0
1.19656	1	upregulated	0
0.907427	1	upregulated	0
2.91459	1	upregulated	0
0.386832	1	upregulated	0
0.453427	1	upregulated	0
0.987149	1	upregulated	0
1.74357	1	upregulated	0
2.8503	1	upregulated	0
0.949174	1	upregulated	0
0.825806	1	upregulated	0
1.08096	1	upregulated	0
1.02128	1	upregulated	0
0.445956	1	upregulated	0
0.816745	1	upregulated	0
0.737383	1	upregulated	0
1.4684	1	upregulated	0
0.536067	1	upregulated	0
5.51303	1	upregulated	0
1.68616	1	upregulated	0
0.828863	1	upregulated	0
0.623123	1	upregulated	0
1.42377	1	upregulated	0
0.829903	1	upregulated	0
2.4494	1	upregulated	0
0.473751	1	upregulated	0
1.15646	1	upregulated	0
1.48972	1	upregulated	0
0.437978	1	upregulated	0
0.608734	1	upregulated	0
1.37005	1	upregulated	0
1.91475	1	upregulated	0
0.716948	1	upregulated	0
0.825394	1	upregulated	0
2.22055	1	upregulated	0
5.65054	1	upregulated	0
0.322918	1	upregulated	0
0.561781	1	upregulated	0
2.51382	1	upregulated	0
1.57607	1	upregulated	0
0.777634	1	upregulated	0
0.387947	1	upregulated	0
0.790957	1	upregulated	0
3.81748	1	upregulated	0
1.02908	1	upregulated	0
0.452863	1	upregulated	0
0.559876	1	upregulated	0
0.40537	1	upregulated	0
0.468032	1	upregulated	0
0.9854	1	upregulated	0
0.50779	1	upregulated	0
0.351055	1	upregulated	0
1.69305	1	upregulated	0
1.27238	1	upregulated	0
1.22993	1	upregulated	0
0.691329	1	upregulated	0
4.40559	1	upregulated	0
0.942267	1	upregulated	0
2.05845	1	upregulated	0
0.590581	1	upregulated	0
5.57234	1	upregulated	0
1.24893	1	upregulated	0
0.720841	1	upregulated	0
0.815672	1	upregulated	0
0.652591	1	upregulated	0
1.74141	1	upregulated	0
4.25868	1	upregulated	0
0.846331	1	upregulated	0
0.480902	1	upregulated	0
0.357306	1	upregulated	0
0.634172	1	upregulated	0
1.31294	1	upregulated	0
0.490709	1	upregulated	0
1.07424	1	upregulated	0
1.14293	1	upregulated	0
0.645154	1	upregulated	0
2.32685	1	upregulated	0
0.750902	1	upregulated	0
1.17036	1	upregulated	0
0.430477	1	upregulated	0
0.811368	1	upregulated	0
0.745597	1	upregulated	0
2.76009	1	upregulated	0
0.730157	1	upregulated	0
0.939716	1	upregulated	0
0.555956	1	upregulated	0
0.536536	1	upregulated	0
1.09457	1	upregulated	0
0.469438	1	upregulated	0
0.566588	1	upregulated	0
1.14519	1	upregulated	0
0.651644	1	upregulated	0
0.7583	1	upregulated	0
0.610354	1	upregulated	0
1.04654	1	upregulated	0
1.18536	1	upregulated	0
2.12873	1	upregulated	0
1.29837	1	upregulated	0
1.4829	1	upregulated	0
0.410292	1	upregulated	0
0.613603	1	upregulated	0
2.42305	1	upregulated	0
1.12746	1	upregulated	0
1.49708	1	upregulated	0
0.631908	1	upregulated	0
1.68699	1	upregulated	0
1.16776	1	upregulated	0
4.73794	1	upregulated	0
0.948824	1	upregulated	0
0.560892	1	upregulated	0
0.716477	1	upregulated	0
1.47706	1	upregulated	0
0.804489	1	upregulated	0
3.25452	1	upregulated	0
0.85699	1	upregulated	0
0.729266	1	upregulated	0
0.947693	1	upregulated	0
0.685901	1	upregulated	0
1.53867	1	upregulated	0
2.04796	1	upregulated	0
2.38851	1	upregulated	0
1.35758	1	upregulated	0
0.581337	1	upregulated	0
0.634607	1	upregulated	0
0.584628	1	upregulated	0
0.633918	1	upregulated	0
0.695429	1	upregulated	0
0.810026	1	upregulated	0
2.16074	1	upregulated	0
0.774299	1	upregulated	0
0.839635	1	upregulated	0
0.36746	1	upregulated	0
0.985025	1	upregulated	0
1.03794	1	upregulated	0
0.780562	1	upregulated	0
0.68185	1	upregulated	0
0.865213	1	upregulated	0
0.637412	1	upregulated	0
0.588541	1	upregulated	0
0.898482	1	upregulated	0
0.564218	1	upregulated	0
0.873405	1	upregulated	0
0.519614	1	upregulated	0
0.971939	1	upregulated	0
0.804379	1	upregulated	0
2.73039	1	upregulated	0
0.821497	1	upregulated	0
0.413834	1	upregulated	0
0.7139	1	upregulated	0
1.13703	1	upregulated	0
0.390436	1	upregulated	0
1.48146	1	upregulated	0
0.557913	1	upregulated	0
4.27549	1	upregulated	0
6.12473	1	upregulated	0
1.62557	1	upregulated	0
0.832818	1	upregulated	0
0.655627	1	upregulated	0
0.433006	1	upregulated	0
2.28916	1	upregulated	0
1.71221	1	upregulated	0
0.394434	1	upregulated	0
6.95879	1	upregulated	0
0.92339	1	upregulated	0
1.01899	1	upregulated	0
1.13858	1	upregulated	0
0.472626	1	upregulated	0
1.5022	1	upregulated	0
1.46917	1	upregulated	0
1.25963	1	upregulated	0
0.716745	1	upregulated	0
1.0874	1	upregulated	0
1.31486	1	upregulated	0
0.446042	1	upregulated	0
0.752919	1	upregulated	0
1.2406	1	upregulated	0
0.762851	1	upregulated	0
1.88103	1	upregulated	0
1.03334	1	upregulated	0
1.35116	1	upregulated	0
0.664031	1	upregulated	0
0.695326	1	upregulated	0
1.36322	1	upregulated	0
0.636608	1	upregulated	0
0.600211	1	upregulated	0
0.678136	1	upregulated	0
2.53801	1	upregulated	0
1.03423	1	upregulated	0
0.723462	1	upregulated	0
0.765937	1	upregulated	0
0.440127	1	upregulated	0
0.519272	1	upregulated	0
0.73529	1	upregulated	0
0.94207	1	upregulated	0
0.728708	1	upregulated	0
8.42359	1	upregulated	0
0.725697	1	upregulated	0
1.44605	1	upregulated	0
0.736606	1	upregulated	0
0.467708	1	upregulated	0
0.736541	1	upregulated	0
0.87372	1	upregulated	0
1.48239	1	upregulated	0
1.36429	1	upregulated	0
2.33333	1	upregulated	0
1.0523	1	upregulated	0
5.29136	1	upregulated	0
0.783961	1	upregulated	0
0.820331	1	upregulated	0
0.519322	1	upregulated	0
1.97424	1	upregulated	0
0.977786	1	upregulated	0
0.843178	1	upregulated	0
1.49385	1	upregulated	0
0.926442	1	upregulated	0
3.35451	1	upregulated	0
3.60443	1	upregulated	0
1.23341	1	upregulated	0
1.36278	1	upregulated	0
0.584645	1	upregulated	0
1.04516	1	upregulated	0
0.658124	1	upregulated	0
8.09073	1	upregulated	0
0.624309	1	upregulated	0
0.818208	1	upregulated	0
1.88967	1	upregulated	0
0.480249	1	upregulated	0
0.341461	1	upregulated	0
2.76407	1	upregulated	0
0.823754	1	upregulated	0
2.32283	1	upregulated	0
0.868411	1	upregulated	0
1.1298	1	upregulated	0
0.439508	1	upregulated	0
0.886493	1	upregulated	0
6.65673	1	upregulated	0
4.36157	1	upregulated	0
3.21706	1	upregulated	0
1.51048	1	upregulated	0
1.07277	1	upregulated	0
0.898634	1	upregulated	0
1.09459	1	upregulated	0
0.89251	1	upregulated	0
0.991216	1	upregulated	0
0.947492	1	upregulated	0
2.78539	1	upregulated	0
1.12705	1	upregulated	0
1.58104	1	upregulated	0
1.42189	1	upregulated	0
0.548019	1	upregulated	0
6.77473	1	upregulated	0
0.969863	1	upregulated	0
2.43865	1	upregulated	0
1.6916	1	upregulated	0
0.724116	1	upregulated	0
0.621934	1	upregulated	0
1.35111	1	upregulated	0
0.476452	1	upregulated	0
0.376973	1	upregulated	0
0.506877	1	upregulated	0
2.24116	1	upregulated	0
0.6973	1	upregulated	0
0.425954	1	upregulated	0
0.713404	1	upregulated	0
4.35648	1	upregulated	0
0.544364	1	upregulated	0
0.544059	1	upregulated	0
1.12153	1	upregulated	0
0.753311	1	upregulated	0
0.45029	1	upregulated	0
1.38411	1	upregulated	0
2.87718	1	upregulated	0
0.894161	1	upregulated	0
3.79743	1	upregulated	0
1.92311	1	upregulated	0
0.430757	1	upregulated	0
0.89886	1	upregulated	0
1.02146	1	upregulated	0
0.681146	1	upregulated	0
3.06996	1	upregulated	0
0.650479	1	upregulated	0
0.558114	1	upregulated	0
2.73471	1	upregulated	0
0.857913	1	upregulated	0
1.84367	1	upregulated	0
0.731265	1	upregulated	0
2.94418	1	upregulated	0
0.502088	1	upregulated	0
0.928221	1	upregulated	0
1.29172	1	upregulated	0
0.458326	1	upregulated	0
0.734691	1	upregulated	0
0.57155	1	upregulated	0
0.920101	1	upregulated	0
1.07811	1	upregulated	0
0.823308	1	upregulated	0
0.534212	1	upregulated	0
0.986934	1	upregulated	0
0.47852	1	upregulated	0
0.623915	1	upregulated	0
0.336421	1	upregulated	0
2.55803	1	upregulated	0
4.54494	1	upregulated	0
0.462881	1	upregulated	0
1.00772	1	upregulated	0
0.55395	1	upregulated	0
0.695355	1	upregulated	0
1.64938	1	upregulated	0
0.513672	1	upregulated	0
1.40532	1	upregulated	0
1.49417	1	upregulated	0
1.64744	1	upregulated	0
0.626765	1	upregulated	0
1.20074	1	upregulated	0
1.24623	1	upregulated	0
0.830685	1	upregulated	0
1.04442	1	upregulated	0
0.456178	1	upregulated	0
0.63989	1	upregulated	0
2.63937	1	upregulated	0
2.20015	1	upregulated	0
1.66133	1	upregulated	0
0.632782	1	upregulated	0
1.50622	1	upregulated	0
2.34205	1	upregulated	0
6.99108	1	upregulated	0
0.539545	1	upregulated	0
0.533159	1	upregulated	0
1.9699	1	upregulated	0
0.673172	1	upregulated	0
4.99651	1	upregulated	0
2.16813	1	upregulated	0
0.504082	1	upregulated	0
0.67835	1	upregulated	0
0.470412	1	upregulated	0
0.629572	1	upregulated	0
1.0865	1	upregulated	0
0.643508	1	upregulated	0
0.575266	1	upregulated	0
3.71833	1	upregulated	0
0.529117	1	upregulated	0
1.43706	1	upregulated	0
0.832119	1	upregulated	0
2.0302	1	upregulated	0
1.158	1	upregulated	0
0.756479	1	upregulated	0
0.69677	1	upregulated	0
0.510224	1	upregulated	0
0.557397	1	upregulated	0
1.28758	1	upregulated	0
0.926149	1	upregulated	0
1.47585	1	upregulated	0
7.89917	1	upregulated	0
0.613685	1	upregulated	0
1.15835	1	upregulated	0
0.958678	1	upregulated	0
0.708667	1	upregulated	0
1.32576	1	upregulated	0
0.520839	1	upregulated	0
1.97937	1	upregulated	0
4.47222	1	upregulated	0
1.17397	1	upregulated	0
0.829228	1	upregulated	0
1.12632	1	upregulated	0
1.69502	1	upregulated	0
0.699564	1	upregulated	0
2.68644	1	upregulated	0
0.602378	1	upregulated	0
0.465613	1	upregulated	0
0.543004	1	upregulated	0
2.40367	1	upregulated	0
0.569331	1	upregulated	0
0.925476	1	upregulated	0
1.35094	1	upregulated	0
0.70593	1	upregulated	0
3.3789	1	upregulated	0
3.10638	1	upregulated	0
0.579057	1	upregulated	0
1.32982	1	upregulated	0
0.488218	1	upregulated	0
1.0963	1	upregulated	0
0.531844	1	upregulated	0
0.451654	1	upregulated	0
1.20362	1	upregulated	0
0.358601	1	upregulated	0
0.509769	1	upregulated	0
0.586456	1	upregulated	0
1.98905	1	upregulated	0
0.412893	1	upregulated	0
0.585537	1	upregulated	0
0.342127	1	upregulated	0
0.620405	1	upregulated	0
0.484776	1	upregulated	0
0.395733	1	upregulated	0
0.195445	1	upregulated	0
5.0366	1	upregulated	0
0.246542	1	upregulated	0
0.480984	1	upregulated	0
0.162053	1	upregulated	0
1.74077	1	upregulated	0
0.302802	1	upregulated	0
0.288469	1	upregulated	0
0.509766	1	upregulated	0
0.606658	1	upregulated	0
0.278198	1	upregulated	0
0.227527	1	upregulated	0
0.225467	1	upregulated	0
0.199023	1	upregulated	0
0.204269	1	upregulated	0
0.245284	1	upregulated	0
0.189656	1	upregulated	0
0.91875	1	upregulated	0
0.185691	1	upregulated	0
5.70203	1	upregulated	0
0.269732	1	upregulated	0
0.494596	1	upregulated	0
0.304083	1	upregulated	0
0.597399	1	upregulated	0
0.221698	1	upregulated	0
0.696635	1	upregulated	0
1.06651	1	upregulated	0
0.495452	1	upregulated	0
0.205198	1	upregulated	0
0.228025	1	upregulated	0
0.218345	1	upregulated	0
1.33863	1	upregulated	0
0.440553	1	upregulated	0
0.213334	1	upregulated	0
1.42497	1	upregulated	0
0.237291	1	upregulated	0
0.360389	1	upregulated	0
0.25623	1	upregulated	0
0.169345	1	upregulated	0
0.20101	1	upregulated	0
0.596466	1	upregulated	0
0.195505	1	upregulated	0
0.434753	1	upregulated	0
0.631019	1	upregulated	0
0.173305	1	upregulated	0
0.508067	1	upregulated	0
0.856382	1	upregulated	0
6.34789	1	upregulated	0
3.13048	1	upregulated	0
0.293384	1	upregulated	0
0.181183	1	upregulated	0
0.515196	1	upregulated	0
0.171125	1	upregulated	0
0.282376	1	upregulated	0
0.308606	1	upregulated	0
1.82699	1	upregulated	0
0.227343	1	upregulated	0
0.376528	1	upregulated	0
3.34029	1	upregulated	0
0.218098	1	upregulated	0
0.482642	1	upregulated	0
0.732737	1	upregulated	0
0.429917	1	upregulated	0
0.17681	1	upregulated	0
0.528418	1	upregulated	0
0.79131	1	upregulated	0
0.234228	1	upregulated	0
0.246306	1	upregulated	0
0.603033	1	upregulated	0
0.228597	1	upregulated	0
0.557362	1	upregulated	0
0.576255	1	upregulated	0
0.194879	1	upregulated	0
0.9581	1	upregulated	0
0.489501	1	upregulated	0
0.197413	1	upregulated	0
0.229013	1	upregulated	0
0.199588	1	upregulated	0
0.321428	1	upregulated	0
0.225872	1	upregulated	0
0.575183	1	upregulated	0
1.3671	1	upregulated	0
0.330667	1	upregulated	0
0.360668	1	upregulated	0
0.578803	1	upregulated	0
0.50665	1	upregulated	0
0.30626	1	upregulated	0
0.32565	1	upregulated	0
0.681116	1	upregulated	0
0.590482	1	upregulated	0
2.70668	1	upregulated	0
0.343546	1	upregulated	0
0.247651	1	upregulated	0
0.538019	1	upregulated	0
0.677535	1	upregulated	0
0.36188	1	upregulated	0
2.00408	1	upregulated	0
0.932465	1	upregulated	0
0.270574	1	upregulated	0
0.566975	1	upregulated	0
0.721852	1	upregulated	0
0.317061	1	upregulated	0
0.274905	1	upregulated	0
1.62834	1	upregulated	0
1.03657	1	upregulated	0
0.768878	1	upregulated	0
0.260228	1	upregulated	0
0.9598	1	upregulated	0
0.211118	1	upregulated	0
0.276805	1	upregulated	0
0.239582	1	upregulated	0
0.509599	1	upregulated	0
0.341488	1	upregulated	0
0.297523	1	upregulated	0
0.25488	1	upregulated	0
0.208472	1	upregulated	0
0.51376	1	upregulated	0
0.79058	1	upregulated	0
6.70667	1	upregulated	0
0.269079	1	upregulated	0
0.266854	1	upregulated	0
0.230417	1	upregulated	0
0.390504	1	upregulated	0
0.405257	1	upregulated	0
0.288946	1	upregulated	0
0.343905	1	upregulated	0
0.268913	1	upregulated	0
0.63302	1	upregulated	0
1.83903	1	upregulated	0
0.231469	1	upregulated	0
0.404334	1	upregulated	0
0.266501	1	upregulated	0
0.542436	1	upregulated	0
0.203689	1	upregulated	0
0.282974	1	upregulated	0
0.954245	1	upregulated	0
0.276138	1	upregulated	0
0.25321	1	upregulated	0
0.224528	1	upregulated	0
0.209465	1	upregulated	0
0.45117	1	upregulated	0
0.295548	1	upregulated	0
0.282413	1	upregulated	0
0.373828	1	upregulated	0
0.524148	1	upregulated	0
0.33807	1	upregulated	0
0.225524	1	upregulated	0
0.272483	1	upregulated	0
0.170732	1	upregulated	0
1.79912	1	upregulated	0
0.238332	1	upregulated	0
0.456567	1	upregulated	0
0.422637	1	upregulated	0
0.763485	1	upregulated	0
0.650708	1	upregulated	0
0.52613	1	upregulated	0
0.504484	1	upregulated	0
0.184021	1	upregulated	0
0.26499	1	upregulated	0
0.186013	1	upregulated	0
0.337404	1	upregulated	0
0.386326	1	upregulated	0
0.524606	1	upregulated	0
3.30694	1	upregulated	0
0.179532	1	upregulated	0
0.568655	1	upregulated	0
0.347109	1	upregulated	0
0.192267	1	upregulated	0
0.257049	1	upregulated	0
0.239823	1	upregulated	0
0.79828	1	upregulated	0
0.353713	1	upregulated	0
0.384766	1	upregulated	0
0.561137	1	upregulated	0
0.209467	1	upregulated	0
0.264591	1	upregulated	0
0.397576	1	upregulated	0
0.163222	1	upregulated	0
0.243017	1	upregulated	0
0.217894	1	upregulated	0
0.201021	1	upregulated	0
0.228047	1	upregulated	0
0.263866	1	upregulated	0
0.759116	1	upregulated	0
0.370353	1	upregulated	0
0.259703	1	upregulated	0
0.20296	1	upregulated	0
7.25695	1	upregulated	0
0.918313	1	upregulated	0
0.772993	1	upregulated	0
0.245146	1	upregulated	0
0.221009	1	upregulated	0
0.447539	1	upregulated	0
0.241148	1	upregulated	0
0.223071	1	upregulated	0
0.405804	1	upregulated	0
0.377832	1	upregulated	0
0.289588	1	upregulated	0
0.230176	1	upregulated	0
0.806999	1	upregulated	0
0.2462	1	upregulated	0
0.466069	1	upregulated	0
0.233393	1	upregulated	0
0.332654	1	upregulated	0
0.173829	1	upregulated	0
0.215331	1	upregulated	0
0.252549	1	upregulated	0
0.458867	1	upregulated	0
0.179101	1	upregulated	0
0.217992	1	upregulated	0
0.800513	1	upregulated	0
0.216354	1	upregulated	0
0.51146	1	upregulated	0
0.653679	1	upregulated	0
0.275492	1	upregulated	0
0.946509	1	upregulated	0
1.40873	1	upregulated	0
0.973421	1	upregulated	0
1.42172	1	upregulated	0
1.02126	1	upregulated	0
0.6261	1	upregulated	0
0.486374	1	upregulated	0
3.2639	1	upregulated	0
0.697087	1	upregulated	0
0.319327	1	upregulated	0
0.439261	1	upregulated	0
1.45494	1	upregulated	0
0.501253	1	upregulated	0
0.880413	1	upregulated	0
0.517439	1	upregulated	0
0.996631	1	upregulated	0
0.634648	1	upregulated	0
1.23719	1	upregulated	0
0.599947	1	upregulated	0
0.698376	1	upregulated	0
0.398767	1	upregulated	0
0.414467	1	upregulated	0
0.43412	1	upregulated	0
0.417463	1	upregulated	0
0.592628	1	upregulated	0
0.890373	1	upregulated	0
3.25191	1	upregulated	0
0.417011	1	upregulated	0
0.379578	1	upregulated	0
2.69393	1	upregulated	0
0.987243	1	upregulated	0
0.736374	1	upregulated	0
2.68231	1	upregulated	0
0.767446	1	upregulated	0
1.41878	1	upregulated	0
0.328268	1	upregulated	0
0.743521	1	upregulated	0
1.12235	1	upregulated	0
1.0039	1	upregulated	0
0.744792	1	upregulated	0
0.819418	1	upregulated	0
2.21805	1	upregulated	0
0.851737	1	upregulated	0
1.64359	1	upregulated	0
0.582048	1	upregulated	0
0.658968	1	upregulated	0
0.678682	1	upregulated	0
0.597126	1	upregulated	0
1.22457	1	upregulated	0
0.675523	1	upregulated	0
0.479618	1	upregulated	0
0.956544	1	upregulated	0
0.646221	1	upregulated	0
0.735406	1	upregulated	0
0.438323	1	upregulated	0
0.870613	1	upregulated	0
1.3096	1	upregulated	0
0.576422	1	upregulated	0
1.35375	1	upregulated	0
0.355594	1	upregulated	0
0.400001	1	upregulated	0
0.804815	1	upregulated	0
0.487328	1	upregulated	0
0.819457	1	upregulated	0
0.786391	1	upregulated	0
0.433019	1	upregulated	0
0.320551	1	upregulated	0
0.96472	1	upregulated	0
0.848539	1	upregulated	0
0.917106	1	upregulated	0
0.313564	1	upregulated	0
0.717576	1	upregulated	0
4.69191	1	upregulated	0
0.609245	1	upregulated	0
0.618577	1	upregulated	0
0.827731	1	upregulated	0
2.29908	1	upregulated	0
2.25698	1	upregulated	0
0.672947	1	upregulated	0
0.62238	1	upregulated	0
1.57131	1	upregulated	0
0.363409	1	upregulated	0
0.618982	1	upregulated	0
0.43004	1	upregulated	0
2.10177	1	upregulated	0
1.61399	1	upregulated	0
0.488084	1	upregulated	0
1.06851	1	upregulated	0
1.7721	1	upregulated	0
2.15741	1	upregulated	0
0.555188	1	upregulated	0
0.394369	1	upregulated	0
0.324881	1	upregulated	0
0.416972	1	upregulated	0
0.404414	1	upregulated	0
1.00848	1	upregulated	0
0.484461	1	upregulated	0
1.07424	1	upregulated	0
0.507654	1	upregulated	0
2.05508	1	upregulated	0
0.76097	1	upregulated	0
0.908816	1	upregulated	0
5.00132	1	upregulated	0
0.413477	1	upregulated	0
1.21385	1	upregulated	0
0.532367	1	upregulated	0
0.627183	1	upregulated	0
0.702726	1	upregulated	0
0.522265	1	upregulated	0
3.25099	1	upregulated	0
1.82717	1	upregulated	0
0.809214	1	upregulated	0
1.98068	1	upregulated	0
0.483127	1	upregulated	0
0.44672	1	upregulated	0
0.326106	1	upregulated	0
2.69348	1	upregulated	0
0.9882	1	upregulated	0
0.963325	1	upregulated	0
1.11144	1	upregulated	0
0.586621	1	upregulated	0
0.449588	1	upregulated	0
1.58402	1	upregulated	0
0.509034	1	upregulated	0
0.49064	1	upregulated	0
0.405256	1	upregulated	0
0.49318	1	upregulated	0
1.35766	1	upregulated	0
0.681707	1	upregulated	0
1.01588	1	upregulated	0
4.11538	1	upregulated	0
0.548137	1	upregulated	0
0.361386	1	upregulated	0
0.554085	1	upregulated	0
1.90266	1	upregulated	0
0.339053	1	upregulated	0
0.802041	1	upregulated	0
1.81604	1	upregulated	0
0.641027	1	upregulated	0
1.62859	1	upregulated	0
0.820941	1	upregulated	0
1.72216	1	upregulated	0
0.820673	1	upregulated	0
0.906578	1	upregulated	0
0.74966	1	upregulated	0
0.6313	1	upregulated	0
1.18763	1	upregulated	0
0.476831	1	upregulated	0
0.645953	1	upregulated	0
0.322785	1	upregulated	0
0.871086	1	upregulated	0
0.602837	1	upregulated	0
1.55347	1	upregulated	0
0.568347	1	upregulated	0
0.799819	1	upregulated	0
0.619622	1	upregulated	0
0.45367	1	upregulated	0
1.58535	1	upregulated	0
0.496565	1	upregulated	0
0.722609	1	upregulated	0
0.344325	1	upregulated	0
1.35011	1	upregulated	0
0.875638	1	upregulated	0
0.981005	1	upregulated	0
0.679869	1	upregulated	0
0.814246	1	upregulated	0
0.886415	1	upregulated	0
0.570856	1	upregulated	0
1.37354	1	upregulated	0
0.795574	1	upregulated	0
0.966333	1	upregulated	0
1.52171	1	upregulated	0
0.453361	1	upregulated	0
0.558682	1	upregulated	0
0.467262	1	upregulated	0
0.418526	1	upregulated	0
0.564459	1	upregulated	0
0.478346	1	upregulated	0
0.94749	1	upregulated	0
1.34076	1	upregulated	0
0.957927	1	upregulated	0
0.918682	1	upregulated	0
2.66385	1	upregulated	0
0.74459	1	upregulated	0
0.708233	1	upregulated	0
1.97491	1	upregulated	0
0.396023	1	upregulated	0
0.379255	1	upregulated	0
0.465497	1	upregulated	0
0.61494	1	upregulated	0
0.931875	1	upregulated	0
1.3207	1	upregulated	0
0.288329	1	upregulated	0
0.53296	1	upregulated	0
0.984196	1	upregulated	0
1.6135	1	upregulated	0
0.601626	1	upregulated	0
1.46792	1	upregulated	0
1.33316	1	upregulated	0
2.7118	1	upregulated	0
0.332058	1	upregulated	0
0.345492	1	upregulated	0
1.62708	1	upregulated	0
0.384067	1	upregulated	0
5.59103	1	upregulated	0
0.886342	1	upregulated	0
0.960133	1	upregulated	0
0.79891	1	upregulated	0
0.646685	1	upregulated	0
1.82732	1	upregulated	0
0.533333	1	upregulated	0
0.361187	1	upregulated	0
0.594464	1	upregulated	0
0.399159	1	upregulated	0
2.01114	1	upregulated	0
0.551386	1	upregulated	0
0.934173	1	upregulated	0
0.913859	1	upregulated	0
0.430022	1	upregulated	0
0.610719	1	upregulated	0
0.361878	1	upregulated	0
1.03696	1	upregulated	0
1.28488	1	upregulated	0
0.678606	1	upregulated	0
0.512582	1	upregulated	0
0.841699	1	upregulated	0
0.586646	1	upregulated	0
0.492528	1	upregulated	0
1.50501	1	upregulated	0
0.546399	1	upregulated	0
0.36976	1	upregulated	0
0.434538	1	upregulated	0
0.446923	1	upregulated	0
0.313168	1	upregulated	0
2.32219	1	upregulated	0
0.483896	1	upregulated	0
0.549204	1	upregulated	0
0.46819	1	upregulated	0
0.522056	1	upregulated	0
0.602903	1	upregulated	0
0.521206	1	upregulated	0
0.882566	1	upregulated	0
0.451116	1	upregulated	0
0.48885	1	upregulated	0
1.11546	1	upregulated	0
0.825155	1	upregulated	0
0.847678	1	upregulated	0
0.635189	1	upregulated	0
0.879954	1	upregulated	0
0.359959	1	upregulated	0
0.502513	1	upregulated	0
0.703119	1	upregulated	0
2.34905	1	upregulated	0
4.25354	1	upregulated	0
0.762598	1	upregulated	0
0.737966	1	upregulated	0
0.659689	1	upregulated	0
0.512426	1	upregulated	0
0.412472	1	upregulated	0
0.935455	1	upregulated	0
3.20689	1	upregulated	0
0.576008	1	upregulated	0
3.97805	1	upregulated	0
1.68532	1	upregulated	0
1.04317	1	upregulated	0
0.608185	1	upregulated	0
0.352285	1	upregulated	0
0.526462	1	upregulated	0
0.368106	1	upregulated	0
1.48085	1	upregulated	0
1.8507	1	upregulated	0
0.751125	1	upregulated	0
0.513967	1	upregulated	0
0.552729	1	upregulated	0
1.03754	1	upregulated	0
0.644708	1	upregulated	0
1.20179	1	upregulated	0
0.641271	1	upregulated	0
1.76155	1	upregulated	0
0.513708	1	upregulated	0
0.734377	1	upregulated	0
0.773898	1	upregulated	0
0.482516	1	upregulated	0
0.651542	1	upregulated	0
7.98557	1	upregulated	0
1.20309	1	upregulated	0
0.584925	1	upregulated	0
4.38301	1	upregulated	0
1.70696	1	upregulated	0
1.06397	1	upregulated	0
1.12572	1	upregulated	0
0.404375	1	upregulated	0
0.464831	1	upregulated	0
1.39895	1	upregulated	0
3.36252	1	upregulated	0
0.76652	1	upregulated	0
1.1599	1	upregulated	0
1.4702	1	upregulated	0
0.581558	1	upregulated	0
0.522662	1	upregulated	0
1.63995	1	upregulated	0
2.2068	1	upregulated	0
0.485155	1	upregulated	0
0.580385	1	upregulated	0
0.442393	1	upregulated	0
0.398417	1	upregulated	0
1.71891	1	upregulated	0
2.86866	1	upregulated	0
0.309488	1	upregulated	0
0.323243	1	upregulated	0
1.18181	1	upregulated	0
0.456683	1	upregulated	0
3.6757	1	upregulated	0
1.43089	1	upregulated	0
0.439265	1	upregulated	0
3.12083	1	upregulated	0
1.0638	1	upregulated	0
0.681113	1	upregulated	0
0.650853	1	upregulated	0
0.395282	1	upregulated	0
0.784388	1	upregulated	0
0.388189	1	upregulated	0
0.569183	1	upregulated	0
0.37382	1	upregulated	0
3.01514	1	upregulated	0
1.18376	1	upregulated	0
0.656675	1	upregulated	0
0.446098	1	upregulated	0
0.527979	1	upregulated	0
0.517335	1	upregulated	0
1.12346	1	upregulated	0
0.359591	1	upregulated	0
2.05373	1	upregulated	0
0.430084	1	upregulated	0
0.525827	1	upregulated	0
1.15263	1	upregulated	0
1.44514	1	upregulated	0
1.02886	1	upregulated	0
0.641113	1	upregulated	0
0.737059	1	upregulated	0
0.359056	1	upregulated	0
2.09917	1	upregulated	0
0.469177	1	upregulated	0
0.331132	1	upregulated	0
4.64582	1	upregulated	0
1.42648	1	upregulated	0
1.61598	1	upregulated	0
2.16283	1	upregulated	0
0.931221	1	upregulated	0
0.307372	1	upregulated	0
0.672752	1	upregulated	0
2.36052	1	upregulated	0
0.793237	1	upregulated	0
0.719264	1	upregulated	0
0.702017	1	upregulated	0
1.61486	1	upregulated	0
0.55116	1	upregulated	0
0.975281	1	upregulated	0
3.15949	1	upregulated	0
0.401574	1	upregulated	0
1.23496	1	upregulated	0
0.613629	1	upregulated	0
0.876585	1	upregulated	0
1.33491	1	upregulated	0
1.55716	1	upregulated	0
0.528889	1	upregulated	0
0.405192	1	upregulated	0
0.719404	1	upregulated	0
1.54337	1	upregulated	0
0.614537	1	upregulated	0
0.481597	1	upregulated	0
0.790406	1	upregulated	0
1.80099	1	upregulated	0
0.375352	1	upregulated	0
1.0403	1	upregulated	0
1.66935	1	upregulated	0
0.69307	1	upregulated	0
0.857288	1	upregulated	0
0.404578	1	upregulated	0
1.07789	1	upregulated	0
0.736574	1	upregulated	0
0.413299	1	upregulated	0
2.28123	1	upregulated	0
1.12775	1	upregulated	0
0.905509	1	upregulated	0
0.344569	1	upregulated	0
1.1965	1	upregulated	0
0.451107	1	upregulated	0
0.329085	1	upregulated	0
0.694945	1	upregulated	0
1.16084	1	upregulated	0
0.383143	1	upregulated	0
0.554105	1	upregulated	0
0.428721	1	upregulated	0
0.600816	1	upregulated	0
1.37703	1	upregulated	0
3.1329	1	upregulated	0
1.49561	1	upregulated	0
1.21238	1	upregulated	0
1.34922	1	upregulated	0
3.90508	1	upregulated	0
0.593043	1	upregulated	0
0.696123	1	upregulated	0
0.500285	1	upregulated	0
0.904606	1	upregulated	0
0.921888	1	upregulated	0
0.641208	1	upregulated	0
0.500342	1	upregulated	0
0.77874	1	upregulated	0
1.22114	1	upregulated	0
0.431391	1	upregulated	0
0.341657	1	upregulated	0
2.28549	1	upregulated	0
0.600869	1	upregulated	0
0.938252	1	upregulated	0
0.443834	1	upregulated	0
1.0498	1	upregulated	0
0.871128	1	upregulated	0
0.596696	1	upregulated	0
0.490362	1	upregulated	0
0.444173	1	upregulated	0
0.627359	1	upregulated	0
0.697196	1	upregulated	0
0.59525	1	upregulated	0
0.357804	1	upregulated	0
0.396971	1	upregulated	0
0.395185	1	upregulated	0
0.6226	1	upregulated	0
0.514402	1	upregulated	0
0.283711	1	upregulated	0
0.360508	1	upregulated	0
0.563847	1	upregulated	0
0.904505	1	upregulated	0
0.498222	1	upregulated	0
0.365395	1	upregulated	0
1.16926	1	upregulated	0
0.949921	1	upregulated	0
0.346074	1	upregulated	0
0.597525	1	upregulated	0
0.274803	1	upregulated	0
1.52069	1	upregulated	0
0.709951	1	upregulated	0
0.89759	1	upregulated	0
0.326904	1	upregulated	0
0.358605	1	upregulated	0
0.6324	1	upregulated	0
0.505159	1	upregulated	0
0.289985	1	upregulated	0
0.715819	1	upregulated	0
2.77567	1	upregulated	0
1.03174	1	upregulated	0
0.523656	1	upregulated	0
0.987886	1	upregulated	0
0.373264	1	upregulated	0
1.18226	1	upregulated	0
0.407808	1	upregulated	0
0.749111	1	upregulated	0
0.414811	1	upregulated	0
0.80429	1	upregulated	0
0.453331	1	upregulated	0
0.442424	1	upregulated	0
3.67253	1	upregulated	0
0.225645	1	upregulated	0
0.45676	1	upregulated	0
0.486006	1	upregulated	0
3.98846	1	upregulated	0
0.365561	1	upregulated	0
0.596911	1	upregulated	0
0.888252	1	upregulated	0
0.515498	1	upregulated	0
0.937686	1	upregulated	0
0.682436	1	upregulated	0
0.360088	1	upregulated	0
1.74795	1	upregulated	0
1.17046	1	upregulated	0
1.94907	1	upregulated	0
1.0529	1	upregulated	0
0.485908	1	upregulated	0
0.993815	1	upregulated	0
0.228548	1	upregulated	0
0.846018	1	upregulated	0
0.420852	1	upregulated	0
0.295129	1	upregulated	0
0.873292	1	upregulated	0
0.869864	1	upregulated	0
1.4423	1	upregulated	0
0.340706	1	upregulated	0
1.21108	1	upregulated	0
0.691289	1	upregulated	0
1.24355	1	upregulated	0
0.31733	1	upregulated	0
0.709497	1	upregulated	0
0.371543	1	upregulated	0
0.314232	1	upregulated	0
0.293316	1	upregulated	0
0.707206	1	upregulated	0
0.293878	1	upregulated	0
0.2989	1	upregulated	0
0.303368	1	upregulated	0
0.639109	1	upregulated	0
0.586285	1	upregulated	0
0.909713	1	upregulated	0
0.850206	1	upregulated	0
0.617714	1	upregulated	0
0.686867	1	upregulated	0
0.345907	1	upregulated	0
0.32127	1	upregulated	0
1.19174	1	upregulated	0
0.490392	1	upregulated	0
0.278423	1	upregulated	0
0.540659	1	upregulated	0
0.569488	1	upregulated	0
0.341219	1	upregulated	0
0.803793	1	upregulated	0
0.223563	1	upregulated	0
0.524496	1	upregulated	0
0.326724	1	upregulated	0
0.489319	1	upregulated	0
0.927641	1	upregulated	0
0.320577	1	upregulated	0
0.286828	1	upregulated	0
0.436851	1	upregulated	0
0.749321	1	upregulated	0
0.756732	1	upregulated	0
0.621196	1	upregulated	0
1.07164	1	upregulated	0
1.179	1	upregulated	0
1.0061	1	upregulated	0
0.63103	1	upregulated	0
1.37932	1	upregulated	0
1.07812	1	upregulated	0
0.685854	1	upregulated	0
0.224553	1	upregulated	0
0.757906	1	upregulated	0
0.724167	1	upregulated	0
0.629527	1	upregulated	0
0.279687	1	upregulated	0
0.22655	1	upregulated	0
0.415282	1	upregulated	0
1.28359	1	upregulated	0
1.06484	1	upregulated	0
1.18689	1	upregulated	0
0.305352	1	upregulated	0
0.496941	1	upregulated	0
0.453052	1	upregulated	0
1.0831	1	upregulated	0
0.64998	1	upregulated	0
0.600419	1	upregulated	0
0.401391	1	upregulated	0
0.232183	1	upregulated	0
2.15022	1	upregulated	0
0.775086	1	upregulated	0
0.648938	1	upregulated	0
0.258818	1	upregulated	0
0.301829	1	upregulated	0
0.297164	1	upregulated	0
1.43969	1	upregulated	0
0.436052	1	upregulated	0
0.624529	1	upregulated	0
0.703391	1	upregulated	0
0.604079	1	upregulated	0
0.887101	1	upregulated	0
0.980494	1	upregulated	0
0.463227	1	upregulated	0
0.496133	1	upregulated	0
0.407063	1	upregulated	0
0.29861	1	upregulated	0
0.363446	1	upregulated	0
2.1307	1	upregulated	0
0.597267	1	upregulated	0
0.640961	1	upregulated	0
1.24522	1	upregulated	0
0.851923	1	upregulated	0
0.44846	1	upregulated	0
1.26134	1	upregulated	0
0.425911	1	upregulated	0
1.93544	1	upregulated	0
0.32075	1	upregulated	0
0.346045	1	upregulated	0
0.313498	1	upregulated	0
0.601132	1	upregulated	0
0.560051	1	upregulated	0
0.276882	1	upregulated	0
0.238953	1	upregulated	0
0.507993	1	upregulated	0
0.362055	1	upregulated	0
0.247495	1	upregulated	0
0.317757	1	upregulated	0
0.985212	1	upregulated	0
1.86653	1	upregulated	0
0.528088	1	upregulated	0
2.06374	1	upregulated	0
0.297836	1	upregulated	0
1.04748	1	upregulated	0
0.256355	1	upregulated	0
3.06115	1	upregulated	0
0.373668	1	upregulated	0
0.896606	1	upregulated	0
0.277553	1	upregulated	0
0.602834	1	upregulated	0
0.536525	1	upregulated	0
0.991315	1	upregulated	0
0.738842	1	upregulated	0
0.430722	1	upregulated	0
0.368387	1	upregulated	0
0.327726	1	upregulated	0
0.583664	1	upregulated	0
1.32423	1	upregulated	0
0.386312	1	upregulated	0
2.16693	1	upregulated	0
0.820766	1	upregulated	0
0.854408	1	upregulated	0
0.504623	1	upregulated	0
0.520647	1	upregulated	0
0.352959	1	upregulated	0
1.10623	1	upregulated	0
0.91079	1	upregulated	0
0.417755	1	upregulated	0
0.530749	1	upregulated	0
0.479957	1	upregulated	0
0.269511	1	upregulated	0
0.412368	1	upregulated	0
0.471217	1	upregulated	0
0.383093	1	upregulated	0
0.436252	1	upregulated	0
2.05121	1	upregulated	0
0.318707	1	upregulated	0
9.21381	1	upregulated	0
0.678753	1	upregulated	0
0.295425	1	upregulated	0
0.411011	1	upregulated	0
0.601054	1	upregulated	0
0.987958	1	upregulated	0
0.947662	1	upregulated	0
1.84864	1	upregulated	0
1.54375	1	upregulated	0
0.498133	1	upregulated	0
0.498361	1	upregulated	0
0.317582	1	upregulated	0
0.808448	1	upregulated	0
1.2555	1	upregulated	0
0.362318	1	upregulated	0
0.343343	1	upregulated	0
0.277241	1	upregulated	0
0.253354	1	upregulated	0
1.14875	1	upregulated	0
0.964223	1	upregulated	0
0.815158	1	upregulated	0
0.247297	1	upregulated	0
0.754426	1	upregulated	0
1.13386	1	upregulated	0
2.26283	1	upregulated	0
1.01777	1	upregulated	0
1.08738	1	upregulated	0
0.981342	1	upregulated	0
0.902138	1	upregulated	0
0.299421	1	upregulated	0
0.642389	1	upregulated	0
2.04799	1	upregulated	0
0.331287	1	upregulated	0
0.291167	1	upregulated	0
0.75854	1	upregulated	0
0.508832	1	upregulated	0
0.976225	1	upregulated	0
0.866521	1	upregulated	0
2.67652	1	upregulated	0
0.263904	1	upregulated	0
0.58144	1	upregulated	0
0.999522	1	upregulated	0
0.402377	1	upregulated	0
1.06165	1	upregulated	0
0.27653	1	upregulated	0
1.32737	1	upregulated	0
3.60939	1	upregulated	0
0.625317	1	upregulated	0
0.389176	1	upregulated	0
1.84861	1	upregulated	0
1.95369	1	upregulated	0
2.06319	1	upregulated	0
0.58918	1	upregulated	0
0.607215	1	upregulated	0
1.08175	1	upregulated	0
0.965238	1	upregulated	0
1.03632	1	upregulated	0
0.782113	1	upregulated	0
0.76754	1	upregulated	0
0.614176	1	upregulated	0
0.468871	1	upregulated	0
0.879235	1	upregulated	0
2.45668	1	upregulated	0
0.695816	1	upregulated	0
0.254704	1	upregulated	0
0.426979	1	upregulated	0
0.226603	1	upregulated	0
0.367437	1	upregulated	0
0.260486	1	upregulated	0
1.2905	1	upregulated	0
0.74783	1	upregulated	0
3.2499	1	upregulated	0
1.33023	1	upregulated	0
0.910585	1	upregulated	0
0.350869	1	upregulated	0
0.241405	1	upregulated	0
1.34808	1	upregulated	0
0.62639	1	upregulated	0
1.97354	1	upregulated	0
0.671781	1	upregulated	0
0.292163	1	upregulated	0
0.520485	1	upregulated	0
0.552485	1	upregulated	0
0.678491	1	upregulated	0
0.281635	1	upregulated	0
0.457872	1	upregulated	0
1.04278	1	upregulated	0
0.84606	1	upregulated	0
0.224253	1	upregulated	0
0.844263	1	upregulated	0
0.282463	1	upregulated	0
0.254473	1	upregulated	0
0.510067	1	upregulated	0
4.57443	1	upregulated	0
0.673118	1	upregulated	0
0.957187	1	upregulated	0
0.379669	1	upregulated	0
0.458307	1	upregulated	0
2.66588	1	upregulated	0
0.431077	1	upregulated	0
0.597805	1	upregulated	0
0.878991	1	upregulated	0
0.826536	1	upregulated	0
0.497957	1	upregulated	0
0.680246	1	upregulated	0
0.464278	1	upregulated	0
1.37875	1	upregulated	0
1.27846	1	upregulated	0
0.975684	1	upregulated	0
0.388548	1	upregulated	0
0.298838	1	upregulated	0
0.899282	1	upregulated	0
1.11584	1	upregulated	0
0.285422	1	upregulated	0
0.366333	1	upregulated	0
0.76876	1	upregulated	0
1.14449	1	upregulated	0
0.44103	1	upregulated	0
0.952539	1	upregulated	0
0.85036	1	upregulated	0
1.00865	1	upregulated	0
1.16363	1	upregulated	0
0.318146	1	upregulated	0
4.12443	1	upregulated	0
0.576201	1	upregulated	0
4.30792	1	upregulated	0
0.700955	1	upregulated	0
0.768307	1	upregulated	0
0.346022	1	upregulated	0
1.51334	1	upregulated	0
0.248239	1	upregulated	0
0.572753	1	upregulated	0
0.39676	1	upregulated	0
1.36106	1	upregulated	0
0.320186	1	upregulated	0
0.456525	1	upregulated	0
3.78488	1	upregulated	0
0.290116	1	upregulated	0
2.78788	1	upregulated	0
0.490338	1	upregulated	0
0.425584	1	upregulated	0
0.786905	1	upregulated	0
0.398417	1	upregulated	0
1.50479	1	upregulated	0
0.320906	1	upregulated	0
0.401559	1	upregulated	0
0.522832	1	upregulated	0
1.03236	1	upregulated	0
0.277334	1	upregulated	0
2.12949	1	upregulated	0
0.624688	1	upregulated	0
0.786051	1	upregulated	0
0.476782	1	upregulated	0
0.52516	1	upregulated	0
0.855868	1	upregulated	0
1.00723	1	upregulated	0
0.26822	1	upregulated	0
0.40137	1	upregulated	0
1.14151	1	upregulated	0
0.304581	1	upregulated	0
0.240433	1	upregulated	0
0.239344	1	upregulated	0
0.990213	1	upregulated	0
0.408149	1	upregulated	0
0.339619	1	upregulated	0
0.603373	1	upregulated	0
0.4851	1	upregulated	0
0.646135	1	upregulated	0
0.60592	1	upregulated	0
0.411411	1	upregulated	0
1.82559	1	upregulated	0
0.785166	1	upregulated	0
6.60276	1	upregulated	0
0.754075	1	upregulated	0
0.760633	1	upregulated	0
0.554824	1	upregulated	0
0.281155	1	upregulated	0
0.276674	1	upregulated	0
0.282719	1	upregulated	0
0.441036	1	upregulated	0
0.746617	1	upregulated	0
1.07841	1	upregulated	0
0.531658	1	upregulated	0
0.411136	1	upregulated	0
2.17643	1	upregulated	0
0.50343	1	upregulated	0
1.41091	1	upregulated	0
0.398139	1	upregulated	0
1.21186	1	upregulated	0
0.941964	1	upregulated	0
0.58908	1	upregulated	0
0.330045	1	upregulated	0
2.71096	1	upregulated	0
0.44266	1	upregulated	0
1.2783	1	upregulated	0
2.18944	1	upregulated	0
0.317953	1	upregulated	0
0.358799	1	upregulated	0
0.476823	1	upregulated	0
0.292979	1	upregulated	0
0.428083	1	upregulated	0
1.28226	1	upregulated	0
0.958685	1	upregulated	0
0.284497	1	upregulated	0
0.256872	1	upregulated	0
0.318427	1	upregulated	0
0.44496	1	upregulated	0
1.65862	1	upregulated	0
2.81642	1	upregulated	0
0.646849	1	upregulated	0
0.402375	1	upregulated	0
0.364107	1	upregulated	0
0.223482	1	upregulated	0
0.501835	1	upregulated	0
0.220152	1	upregulated	0
4.05216	1	upregulated	0
0.345603	1	upregulated	0
0.45818	1	upregulated	0
0.871344	1	upregulated	0
5.38241	1	upregulated	0
0.862368	1	upregulated	0
1.52007	1	upregulated	0
0.904015	1	upregulated	0
0.369628	1	upregulated	0
0.297194	1	upregulated	0
0.341166	1	upregulated	0
0.758305	1	upregulated	0
0.801924	1	upregulated	0
0.692103	1	upregulated	0
0.736693	1	upregulated	0
0.566295	1	upregulated	0
0.387263	1	upregulated	0
0.336075	1	upregulated	0
1.98565	1	upregulated	0
2.65077	1	upregulated	0
1.2283	1	upregulated	0
2.47574	1	upregulated	0
0.726833	1	upregulated	0
0.747695	1	upregulated	0
1.90512	1	upregulated	0
1.82628	1	upregulated	0
1.855	1	upregulated	0
0.336012	1	upregulated	0
6.00381	1	upregulated	0
0.540777	1	upregulated	0
0.410365	1	upregulated	0
0.421173	1	upregulated	0
0.545326	1	upregulated	0
0.457316	1	upregulated	0
4.22108	1	upregulated	0
0.958278	1	upregulated	0
0.951758	1	upregulated	0
0.306404	1	upregulated	0
0.636874	1	upregulated	0
0.458127	1	upregulated	0
0.649974	1	upregulated	0
0.235501	1	upregulated	0
0.848041	1	upregulated	0
0.274654	1	upregulated	0
1.91904	1	upregulated	0
0.361666	1	upregulated	0
5.50541	1	upregulated	0
0.355633	1	upregulated	0
0.967754	1	upregulated	0
0.47374	1	upregulated	0
1.56537	1	upregulated	0
0.422525	1	upregulated	0
0.659392	1	upregulated	0
0.489435	1	upregulated	0
0.383557	1	upregulated	0
0.249733	1	upregulated	0
0.271417	1	upregulated	0
0.329075	1	upregulated	0
0.656325	1	upregulated	0
1.81593	1	upregulated	0
0.990602	1	upregulated	0
1.62661	1	upregulated	0
0.701312	1	upregulated	0
0.438113	1	upregulated	0
0.527297	1	upregulated	0
1.82574	1	upregulated	0
0.755493	1	upregulated	0
0.313474	1	upregulated	0
0.551427	1	upregulated	0
0.673266	1	upregulated	0
0.465715	1	upregulated	0
0.468712	1	upregulated	0
0.348007	1	upregulated	0
1.3642	1	upregulated	0
0.272598	1	upregulated	0
0.42541	1	upregulated	0
0.342486	1	upregulated	0
0.35867	1	upregulated	0
1.96356	1	upregulated	0
1.81257	1	upregulated	0
0.568307	1	upregulated	0
1.42069	1	upregulated	0
0.736072	1	upregulated	0
0.736643	1	upregulated	0
0.978382	1	upregulated	0
0.873167	1	upregulated	0
1.00713	1	upregulated	0
3.54663	1	upregulated	0
1.77269	1	upregulated	0
1.13664	1	upregulated	0
1.268	1	upregulated	0
1.62161	1	upregulated	0
0.83724	1	upregulated	0
0.268221	1	upregulated	0
1.17515	1	upregulated	0
1.04806	1	upregulated	0
0.817821	1	upregulated	0
0.38855	1	upregulated	0
0.266115	1	upregulated	0
3.02266	1	upregulated	0
0.889364	1	upregulated	0
0.381164	1	upregulated	0
0.37053	1	upregulated	0
4.26731	1	upregulated	0
0.697089	1	upregulated	0
0.985526	1	upregulated	0
0.862293	1	upregulated	0
0.387976	1	upregulated	0
0.54594	1	upregulated	0
2.48931	1	upregulated	0
2.80354	1	upregulated	0
0.504015	1	upregulated	0
1.04382	1	upregulated	0
0.844445	1	upregulated	0
1.21039	1	upregulated	0
0.336712	1	upregulated	0
0.313683	1	upregulated	0
0.286158	1	upregulated	0
0.344773	1	upregulated	0
1.15723	1	upregulated	0
1.15252	1	upregulated	0
1.3255	1	upregulated	0
0.259658	1	upregulated	0
0.349437	1	upregulated	0
0.6381	1	upregulated	0
0.792647	1	upregulated	0
0.295561	1	upregulated	0
0.366805	1	upregulated	0
0.839967	1	upregulated	0
0.409107	1	upregulated	0
0.633881	1	upregulated	0
0.474529	1	upregulated	0
0.386982	1	upregulated	0
1.04633	1	upregulated	0
1.13509	1	upregulated	0
2.07367	1	upregulated	0
3.52931	1	upregulated	0
0.400299	1	upregulated	0
0.461668	1	upregulated	0
0.446432	1	upregulated	0
0.333265	1	upregulated	0
0.265594	1	upregulated	0
0.676342	1	upregulated	0
0.344364	1	upregulated	0
0.281553	1	upregulated	0
0.631451	1	upregulated	0
1.20382	1	upregulated	0
0.342469	1	upregulated	0
5.31346	1	upregulated	0
1.09556	1	upregulated	0
0.270795	1	upregulated	0
0.823706	1	upregulated	0
0.38812	1	upregulated	0
0.644227	1	upregulated	0
0.44465	1	upregulated	0
0.247481	1	upregulated	0
0.428169	1	upregulated	0
0.539447	1	upregulated	0
0.822829	1	upregulated	0
0.433818	1	upregulated	0
2.40767	1	upregulated	0
0.403431	1	upregulated	0
0.272046	1	upregulated	0
0.353066	1	upregulated	0
0.334089	1	upregulated	0
0.941331	1	upregulated	0
0.493228	1	upregulated	0
0.261075	1	upregulated	0
0.616619	1	upregulated	0
0.442753	1	upregulated	0
0.284017	1	upregulated	0
0.781567	1	upregulated	0
0.362297	1	upregulated	0
0.833174	1	upregulated	0
0.658962	1	upregulated	0
0.245024	1	upregulated	0
0.691222	1	upregulated	0
0.281519	1	upregulated	0
1.23096	1	upregulated	0
0.981011	1	upregulated	0
0.362254	1	upregulated	0
0.427749	1	upregulated	0
0.280356	1	upregulated	0
0.430481	1	upregulated	0
0.302981	1	upregulated	0
0.634286	1	upregulated	0
0.2561	1	upregulated	0
0.322068	1	upregulated	0
1.25538	1	upregulated	0
1.38477	1	upregulated	0
0.565868	1	upregulated	0
1.11865	1	upregulated	0
0.350758	1	upregulated	0
0.48076	1	upregulated	0
0.750014	1	upregulated	0
0.853915	1	upregulated	0
1.60431	1	upregulated	0
0.46129	1	upregulated	0
0.53123	1	upregulated	0
0.548331	1	upregulated	0
1.07559	1	upregulated	0
1.93189	1	upregulated	0
1.20354	1	upregulated	0
0.329219	1	upregulated	0
0.979225	1	upregulated	0
0.707968	1	upregulated	0
1.72255	1	upregulated	0
0.755501	1	upregulated	0
1.16129	1	upregulated	0
0.647643	1	upregulated	0
2.39355	1	upregulated	0
1.86075	1	upregulated	0
1.67705	1	upregulated	0
1.80206	1	upregulated	0
0.833141	1	upregulated	0
6.01026	1	upregulated	0
0.48222	1	upregulated	0
1.58101	1	upregulated	0
0.91044	1	upregulated	0
0.864973	1	upregulated	0
0.623744	1	upregulated	0
0.480503	1	upregulated	0
0.434256	1	upregulated	0
0.364471	1	upregulated	0
0.668631	1	upregulated	0
0.584303	1	upregulated	0
1.16882	1	upregulated	0
0.435953	1	upregulated	0
0.859186	1	upregulated	0
0.422678	1	upregulated	0
1.17496	1	upregulated	0
0.483469	1	upregulated	0
0.463531	1	upregulated	0
0.430955	1	upregulated	0
0.33536	1	upregulated	0
0.338158	1	upregulated	0
0.332052	1	upregulated	0
0.713258	1	upregulated	0
0.344077	1	upregulated	0
0.383101	1	upregulated	0
4.28357	1	upregulated	0
0.377157	1	upregulated	0
0.328835	1	upregulated	0
1.33891	1	upregulated	0
1.00986	1	upregulated	0
0.338248	1	upregulated	0
1.42898	1	upregulated	0
0.344116	1	upregulated	0
0.963657	1	upregulated	0
0.939697	1	upregulated	0
0.319204	1	upregulated	0
0.28291	1	upregulated	0
0.257701	1	upregulated	0
0.343064	1	upregulated	0
0.770788	1	upregulated	0
1.46029	1	upregulated	0
0.364371	1	upregulated	0
1.03292	1	upregulated	0
0.736	1	upregulated	0
0.33459	1	upregulated	0
10.3573	1	upregulated	0
10.0318	1	upregulated	0
0.557106	1	upregulated	0
0.826507	1	upregulated	0
0.290598	1	upregulated	0
0.371127	1	upregulated	0
0.554908	1	upregulated	0
0.916263	1	upregulated	0
1.6899	1	upregulated	0
0.255513	1	upregulated	0
0.263593	1	upregulated	0
0.285354	1	upregulated	0
0.2367	1	upregulated	0
1.20469	1	upregulated	0
0.305372	1	upregulated	0
0.263977	1	upregulated	0
0.818893	1	upregulated	0
1.27946	1	upregulated	0
0.249466	1	upregulated	0
0.805958	1	upregulated	0
0.655984	1	upregulated	0
0.466903	1	upregulated	0
0.345998	1	upregulated	0
0.362119	1	upregulated	0
0.353456	1	upregulated	0
0.392606	1	upregulated	0
1.00537	1	upregulated	0
1.10386	1	upregulated	0
0.276436	1	upregulated	0
0.318156	1	upregulated	0
0.480299	1	upregulated	0
0.36741	1	upregulated	0
0.320457	1	upregulated	0
0.958195	1	upregulated	0
0.935836	1	upregulated	0
0.929205	1	upregulated	0
0.386038	1	upregulated	0
0.537987	1	upregulated	0
1.46201	1	upregulated	0
0.309963	1	upregulated	0
2.37764	1	upregulated	0
0.371818	1	upregulated	0
0.527834	1	upregulated	0
0.275786	1	upregulated	0
0.84331	1	upregulated	0
0.290681	1	upregulated	0
0.235755	1	upregulated	0
0.674651	1	upregulated	0
0.308405	1	upregulated	0
0.469879	1	upregulated	0
0.549234	1	upregulated	0
1.98543	1	upregulated	0
8.62031	1	upregulated	0
0.576687	1	upregulated	0
0.318244	1	upregulated	0
0.292967	1	upregulated	0
0.327079	1	upregulated	0
0.971828	1	upregulated	0
0.924464	1	upregulated	0
0.428839	1	upregulated	0
0.710573	1	upregulated	0
0.32623	1	upregulated	0
0.373527	1	upregulated	0
0.778612	1	upregulated	0
0.285932	1	upregulated	0
0.95356	1	upregulated	0
0.25789	1	upregulated	0
0.533883	1	upregulated	0
0.495405	1	upregulated	0
0.880764	1	upregulated	0
0.576061	1	upregulated	0
0.545859	1	upregulated	0
0.388073	1	upregulated	0
0.664645	1	upregulated	0
0.564844	1	upregulated	0
0.311	1	upregulated	0
2.88297	1	upregulated	0
0.237131	1	upregulated	0
1.17122	1	upregulated	0
0.480658	1	upregulated	0
0.316884	1	upregulated	0
0.659462	1	upregulated	0
1.09405	1	upregulated	0
0.806179	1	upregulated	0
0.311026	1	upregulated	0
0.465424	1	upregulated	0
0.302461	1	upregulated	0
0.231898	1	upregulated	0
1.01418	1	upregulated	0
0.388772	1	upregulated	0
0.788929	1	upregulated	0
0.346907	1	upregulated	0
4.68328	1	upregulated	0
0.402475	1	upregulated	0
6.84499	1	upregulated	0
1.21982	1	upregulated	0
1.4478	1	upregulated	0
1.43471	1	upregulated	0
0.434796	1	upregulated	0
0.619879	1	upregulated	0
0.655823	1	upregulated	0
1.5579	1	upregulated	0
0.287476	1	upregulated	0
0.317888	1	upregulated	0
1.91216	1	upregulated	0
0.81313	1	upregulated	0
2.20366	1	upregulated	0
0.412123	1	upregulated	0
1.24644	1	upregulated	0
1.12603	1	upregulated	0
0.793853	1	upregulated	0
0.316567	1	upregulated	0
1.59544	1	upregulated	0
[truncated: 14,786 more rows]

## Sheet: Fig_3C
Species	Gene name	Log2FC	FPKM_MOCK	FPKM_IFN
Human	TRIM22	2.97861	36.4556	249.363
Human	TRIM5	3.03655	7.49615	51.2351
Human	HERC5	7.97965	0.540853	57.8942
Human	OAS1	7.92537	1.74593	333.593
Human	ADAR	1.98929	52.2002	188.284
Human	PML	2.81492	19.4741	136.583
Human	APOBEC3G	4.38236	3.07536	74.7871
Human	SMC6	0.650144	7.74864	9.12317
Human	SP100	2.43289	65.094	291.226
Human	CH25H	1.863	4.90853	23.7909
Human	IDO1	7.77038	0.546027	101.662
Human	MORC3	0.661712	13.1439	15.8388
Human	MOV10	2.04164	19.5278	77.8451
Human	MX1	9.88854	2.21032	761.825
Human	SHISA5	0.639271	63.5184	118.002
Human	ISG20	5.20065	8.48096	350.02
Human	BST2	4.77349	3.34565	68.5321
Human	RSAD2	11.3544	0.367848	594.642
Human	GBP1	5.84744	12.1808	636.928
Human	OASL	9.36349	0.533674	274.841
Human	APOBEC3F	4.3411	2.46408	23.714
Human	SAT1	1.75911	153.183	441.247
Human	TRIM21	3.57279	12.5191	107.09
Human	MX2	7.71729	2.24985	338.501
Human	GBP5	7.17501	1.54947	134.574
Human	PARP12	4.21692	9.21281	148.667
Human	ZC3HAV1	3.05568	4.08474	55.4553
Human	SLFN11	2.63177	5.85003	28.8975
Human	EIF2AK2	2.99012	7.08731	75.04
Human	IFIT3	8.32462	10.9775	0
Human	IFIT2	10.6027	1.57199	0
Human	IFIT1	9.50028	11.0015	0
Human	ISG15	6.83242	34.7035	5157.52
Human	OAS2	6.5604	2.18462	197.396
Human	RNASEL	0.403936	4.15891	4.25134
Human	IFI16	0	0.108093	0.699946
Human	IFI16	0	0.0800239	0.151481
Human	IFI16	2.87499	41.6605	273.28
Human	IFITM3	1.07472	261.203	696.952
Human	IFITM2	1.19348	274.696	727.885
Human	IFITM1	3.05096	64.1112	594.502
Human	SAMHD1	4.04093	7.42842	95.8818
Rat	TRIM22	NA	NA	NA
Rat	TRIM5	2.24928	4.77194	22.0082
Rat	TRIM5	0.302605	1.82687	2.17105
Rat	HERC5	NA	NA	NA
Rat	OAS1	12.7281	0.0127465	50.4003
Rat	OAS1	0	0.0038642	4.84229
Rat	OAS1	0	0.033589	4.80516
Rat	OAS1	10.0442	0.0719267	60.3384
Rat	OAS1	0	0.0094096	0.0063702
Rat	OAS1	0	0	0
Rat	OAS1	0	0.00525632	0.00991097
Rat	OAS1	0	0	0.00993707
Rat	ADAR	2.31603	8.29717	40.5456
Rat	PML	2.09592	17.7627	74.9848
Rat	APOBEC3G	NA	NA	NA
Rat	SMC6	-0.0485043	14.9646	14.8463
Rat	SP100	3.6837	1.278	17.5889
Rat	SP100	3.88767	1.71443	30.4932
Rat	CH25H	1.46797	1.02324	2.53927
Rat	IDO1	0	0.00671861	0.0770599
Rat	MORC3	0.800632	8.33125	14.2531
Rat	MOV10	2.71072	3.4213	19.4073
Rat	MX1	10.3962	1.1169	1418.61
Rat	MX1	10.6985	0.140487	225.03
Rat	SHISA5	0.780228	249.458	432.079
Rat	ISG20	1.58175	13.5005	42.9974
Rat	BST2	7.68348	0.232298	56.0203
Rat	RSAD2	12.1942	0.00994106	56.3511
Rat	GBP1	0	0	0.887929
Rat	OASL	10.6259	0.0374821	55.0891
Rat	APOBEC3F	NA	NA	NA
Rat	SAT1	0.30378	151.537	194.113
Rat	TRIM21	4.86014	0.797272	22.4452
Rat	MX2	NA	NA	NA
Rat	GBP5	6.76927	0.0968616	9.59313
Rat	PARP12	3.97863	5.03434	78.0041
Rat	ZC3HAV1	1.54554	14.262	43.2956
Rat	SLFN11	NA	NA	NA
Rat	EIF2AK2	3.70304	6.13634	78.189
Rat	IFIT3	11.9437	0.106108	354.336
Rat	IFIT2	7.26388	1.91622	291.275
Rat	IFIT1	NA	NA	NA
Rat	ISG15	10.6849	0.654102	491.486
Rat	OAS2	0	0.0214012	0.989874
Rat	RNASEL	1.08553	0.521558	1.03037
Rat	PYHIN1	5.55474	0.129014	7.99342
Rat	MNDA	1.87868	18.7353	67.4151
Rat	IFI16	NA	NA	NA
Rat	IFITM3	1.55038	584.383	1654.11
Rat	IFITM2	0.325953	32.0251	40.1766
Rat	IFITM1	0.416086	436.126	575.317
Rat	IFITM3	0	0.0292609	0.333795
Rat	IFITM1	0	0.148939	0.257773
Rat	SAMHD1	3.31884	1.09097	11.524
Cow	TRIM22	0.857282	NA	NA
Cow	TRIM5	4.21162	6.88042	109.814
Cow	TRIM5	4.53629	0.298522	4.57351
Cow	TRIM5	3.75545	6.99428	83.9228
Cow	TRIM5	0	0.0314179	0.110014
Cow	HERC5	5.17989	2.27847	73.8894
Cow	OAS1	10.3171	0.63283	541.64
Cow	OAS1	9.83438	0.242179	158.946
Cow	ADAR	2.61702	26.7933	145.712
Cow	PML	4.33254	12.2557	222.984
Cow	APOBEC3G	0	NA	NA
Cow	SMC6	0.616925	8.80551	11.3558
Cow	SP100	0	NA	NA
Cow	CH25H	-1.88786	8.54422	2.34186
Cow	IDO1	8.12574	0.0664452	11.3564
Cow	MORC3	1.78667	3.57851	10.3979
Cow	MOV10	2.22069	26.0784	111.819
Cow	MX1	8.74933	2.51441	654.351
Cow	SHISA5	1.6036	28.7462	81.2367
Cow	ISG20	5.01185	2.84395	75.4553
Cow	BST2	9.10352	0.123157	67.7994
Cow	BST2	9.23071	1.69358	745.774
Cow	RSAD2	13.5465	0.0889592	670.175
Cow	GBP1	6.11497	1.52298	102.982
Cow	OASL	0	0.0571116	0.0700714
Cow	APOBEC3F	NA	NA	NA
Cow	SAT1	2.65191	96.4493	554.359
Cow	TRIM21	5.04642	3.43461	104.585
Cow	MX2	12.6908	0.0722523	313.385
Cow	GBP5	6.0536	1.1439	48.4693
Cow	PARP12	4.35683	2.98011	57.8648
Cow	ZC3HAV1	2.06908	18.885	68.5446
Cow	SLFN11	NA	NA	NA
Cow	EIF2AK2	3.96946	3.57446	46.7785
Cow	IFIT3	11.6222	0.298379	680.021
Cow	IFIT2	11.472	0.16612	492.044
Cow	IFIT1	6.03281	26.5308	1370.11
Cow	ISG15	11.4267	0.794658	1831.61
Cow	OAS2	10.3688	0.0373665	17.8438
Cow	RNASEL	3.8324	1.45201	18.8463
Cow	PYHIN1	4.62711	3.32903	75.1097
Cow	MNDA	NA	NA	NA
Cow	IFI16	NA	NA	NA
Cow	IFITM3	3.2743	91.3079	710.057
Cow	IFITM2	1.29114	78.9413	242.991
Cow	IFITM1	1.28515	44.6137	156.68
Cow	IFITM1	2.42311	45.6093	227.906
Cow	SAMHD1	0.754202	5.43715	8.38122
Sheep	TRIM22	0	NA	NA
Sheep	TRIM5	4.59158	0.159777	2.76778
Sheep	TRIM5	0	0.0367151	0.320361
Sheep	HERC5	5.438	1.27404	49.348
Sheep	OAS1	8.19787	0.551467	78.2498
Sheep	ADAR	2.46452	20.935	103.859
Sheep	PML	3.77429	14.5349	183.787
Sheep	APOBEC3G	NA	NA	NA
Sheep	SMC6	-0.149797	10.0514	8.45327
Sheep	SP100	3.76256	2.40169	28.7905
Sheep	CH25H	0.0611967	10.4704	12.5651
Sheep	IDO1	2.76457	0.121405	0.422073
Sheep	MORC3	1.13327	9.83554	20.3473
Sheep	MOV10	2.92331	10.252	74.6101
Sheep	MX1	7.26829	18.6897	1931.19
Sheep	SHISA5	0.81286	53.7428	89.2619
Sheep	ISG20	7.7473	0.229351	50.1472
Sheep	BST2	7.91551	2.4038	452.419
Sheep	BST2	9.03181	0.48962	250.584
Sheep	RSAD2	11.0631	0.797268	1489.69
Sheep	GBP1	9.21411	0.114504	52.5831
Sheep	OASL	0	0.037114	0.0561948
Sheep	APOBEC3F	NA	NA	NA
Sheep	SAT1	1.92562	160.769	572.674
Sheep	TRIM21	3.73954	5.10415	61.2377
Sheep	MX2	10.3508	0.52083	323.12
Sheep	GBP5	8.2136	0.271414	60.7327
Sheep	PARP12	4.49779	3.72658	73.4457
Sheep	ZC3HAV1	2.54684	16.2023	83.4047
Sheep	SLFN11	NA	NA	NA
Sheep	EIF2AK2	3.832	8.99703	96.2875
Sheep	IFIT3	7.22946	5.94376	792.059
Sheep	IFIT2	8.59231	2.6505	784.197
Sheep	IFIT1	7.09395	12.5048	1431.88
Sheep	ISG15	8.26954	11.4763	2591.83
Sheep	OAS2	6.23549	5.18962	190.949
Sheep	RNASEL	2.84701	1.66227	12.2897
Sheep	PYHIN1	4.07644	1.79966	35.5643
Sheep	MNDA	0	0.0142091	0.0293235
Sheep	IFI16	NA	NA	NA
Sheep	IFITM3	2.57519	115.88	682.237
Sheep	IFITM2	3.12915	15.1503	125.423
Sheep	IFITM1	2.31896	42.7257	216.334
Sheep	IFITM1	2.2965	NA	NA
Sheep	SAMHD1	1.01695	5.79446	10.8029
Pig	TRIM22	NA	NA	NA
Pig	TRIM5	3.6923	6.26511	70.6388
Pig	TRIM5	0	2.90356	29.3268
Pig	HERC5	8.46581	0.440718	73.535
Pig	OAS1	8.76146	2.67901	779.574
Pig	ADAR	3.08523	4.86046	41.3177
Pig	PML	4.43659	5.15813	109.052
Pig	APOBEC3G	NA	NA	NA
Pig	SMC6	-0.0955023	6.75664	5.93748
Pig	SP100	0	0.0705991	0.971449
Pig	CH25H	0	0.210157	2.62724
Pig	IDO1	8.44252	0.140971	42.5134
Pig	MORC3	3.2058	2.72855	25.512
Pig	MOV10	2.67659	23.7794	117.59
Pig	MX1	6.59033	19.2975	1201.21
Pig	SHISA5	1.12415	120.569	222.196
Pig	ISG20	9.51891	0.0288286	40.4801
Pig	BST2	6.71037	NA	NA
Pig	RSAD2	12.8831	1.17218	2777.15
Pig	GBP1	9.30776	1.19317	644.564
Pig	OASL	5.5075	0.211653	7.80939
Pig	APOBEC3F	NA	NA	NA
Pig	SAT1	3.80538	43.9814	476.336
Pig	SAT1	3.68435	3.52285	38.2433
Pig	TRIM21	4.32525	3.87422	75.7104
Pig	MX2	11.1358	0.640161	574.008
Pig	GBP5	4.96093	0.249664	12.2607
Pig	PARP12	0	0.300491	9.2478
Pig	PARP12	4.78275	0.699428	20.4747
Pig	ZC3HAV1	3.86213	5.55874	81.7438
Pig	SLFN11	NA	NA	NA
Pig	EIF2AK2	4.09828	1.57754	24.4903
Pig	IFIT3	10.3543	2.27292	2275.75
Pig	IFIT2	11.3181	0.62435	482.563
Pig	IFIT1	10.0977	1.13663	777.947
Pig	ISG15	8.68924	47.9496	9317.12
Pig	OAS2	6.58207	6.40692	680.873
Pig	RNASEL	7.65363	0.288595	34.8024
Pig	RNASEL	0	1.64871	1.3977
Pig	PYHIN1	5.37276	0.205251	6.14145
Pig	MNDA	NA	NA	NA
Pig	IFI16	NA	NA	NA
Pig	IFITM3	2.12374	68.4307	301.671
Pig	IFITM2	1.68512	54.595	214.042
Pig	IFITM1	2.40245	44.4052	245.115
Pig	IFITM1	2.84268	25.8458	167.944
Pig	IFITM1	2.41785	68.5325	241.406
Pig	SAMHD1	4.07423	2.46638	35.9574
Pig	SAMHD1	3.91466	14.099	170.846
Pig	SAMHD1	3.71502	2.29705	32.0236
Horse	TRIM22	NA	NA	NA
Horse	TRIM5	0	0.663996	4.17601
Horse	TRIM5	0	0.172381	1.43678
Horse	HERC5	7.12968	0.147135	19.0333
Horse	OAS1	5.21373	6.00718	214.156
Horse	ADAR	2.81108	9.68556	73.8961
Horse	PML	3.00765	11.6065	90.3232
Horse	APOBEC3G	NA	NA	NA
Horse	SMC6	-0.0110134	8.2055	9.058
Horse	SP100	2.58034	2.87282	20.5354
Horse	SP100	2.58576	3.34595	22.3143
Horse	CH25H	1.03409	7.72882	17.0389
Horse	IDO1	0	0.0577648	0.128062
Horse	MORC3	0.883676	6.75066	14.4701
Horse	MOV10	1.24567	20.1669	45.6091
Horse	MX1	10.0556	0.781914	795.887
Horse	SHISA5	0.795549	52.827	92.2337
Horse	ISG20	3.51231	0.893763	14.942
Horse	BST2	0	0.105511	11.0233
Horse	RSAD2	7.64992	0.371599	37.9371
Horse	GBP1	8.20245	0.685606	189.937
Horse	OASL	7.22409	0.0794245	7.37578
Horse	APOBEC3F	NA	NA	NA
Horse	SAT1	0.471806	45.6074	66.684
Horse	TRIM21	3.70005	5.21583	70.5233
Horse	MX2	11.8169	0.0643709	155.821
Horse	GBP5	0	0.08002	2.87523
Horse	PARP12	3.80673	8.18237	112.852
Horse	ZC3HAV1	5.68404	1.80116	89.1635
Horse	SLFN11	NA	NA	NA
Horse	EIF2AK2	4.08358	3.47544	65.3762
Horse	IFIT3	10.8513	0.169277	235.055
Horse	IFIT2	9.1239	0.372475	159.962
Horse	IFIT1	10.3686	1.4118	1488.26
Horse	ISG15	8.42051	6.29763	2193.76
Horse	OAS2	6.88974	2.41293	322.993
Horse	RNASEL	2.16919	3.0766	14.3249
Horse	PYHIN1	0	0.0447647	0.263644
Horse	MNDA	4.2968	0.570961	12.5871
Horse	IFI16	0	0	0
Horse	IFI16	6.04346	0.436749	34.1418
Horse	IFITM3	8.65639	9.33495	135.128
Horse	IFITM2	3.86021	4.40215	58.2474
Horse	IFITM1	3.07726	56.8649	456.787
Horse	IFITM3	5.64843	5.52727	264.788
Horse	SAMHD1	-0.15307	2.25254	2.18961
Dog	TRIM22	8.82881	0	1.05781
Dog	TRIM5	NA	NA	NA
Dog	HERC5	8.41088	0.0392948	10.3129
Dog	HERC5	9.40186	0	2.79475
Dog	OAS1	5.64133	3.61606	164.115
Dog	ADAR	1.76942	11.0946	38.0732
Dog	PML	1.59034	8.52435	29.7306
Dog	APOBEC3G	0	0.306315	0.492925
Dog	SMC6	0.172806	11.4537	10.9287
Dog	SP100	2.83296	0.905533	7.56016
Dog	SP100	2.59005	4.54717	24.0747
Dog	CH25H	2.32619	0.88652	5.55136
Dog	IDO1	0	0	0.0933471
Dog	MORC3	0.659032	5.50825	7.26841
Dog	MOV10	1.34805	10.2069	28.9466
Dog	MX1	13.5942	0.0613509	716.057
Dog	SHISA5	0.440862	NA	NA
Dog	ISG20	3.28257	1.05977	11.1092
Dog	BST2	8.94424	0.3191	125.414
Dog	RSAD2	12.6728	0.0243862	109.397
Dog	GBP1	0	0	0.0929962
Dog	OASL	7.01099	0.323958	30.1458
Dog	APOBEC3F	NA	NA	NA
Dog	SAT1	0.632995	3.3529	3.98707
Dog	TRIM21	2.02357	2.38711	8.17281
Dog	MX2	9.64707	0.119319	96.6047
Dog	GBP5	3.39013	0.0679896	0.629128
Dog	PARP12	2.53296	4.12078	22.2974
Dog	ZC3HAV1	2.81493	3.55926	22.4702
Dog	SLFN11	NA	NA	NA
Dog	EIF2AK2	3.06888	3.43888	23.6823
Dog	IFIT3	10.6191	0	6.64816
Dog	IFIT2	9.89235	0.0144465	1.61621
Dog	IFIT1	13.0254	0	15.7463
Dog	ISG15	10.9247	0.382294	748.919
Dog	OAS2	3.23131	14.4755	124.44
Dog	RNASEL	3.13662	1.50049	11.0619
Dog	PYHIN1	3.46701	4.59606	65.5482
Dog	MNDA	1.06004	96.4483	209.168
Dog	IFI16	NA	NA	NA
Dog	IFITM3	0	0	0.0615067
Dog	IFITM2	0	0	0
Dog	IFITM1	0	0	0
Dog	SAMHD1	5.22351	0.996736	33.9907
Fruit bat	TRIM22	10.54	0.0936278	40.8483
Fruit bat	TRIM5	2.70786	8.17349	56.151
Fruit bat	HERC5	6.16349	2.6628	210.278
Fruit bat	OAS1	7.68509	1.81255	340.289
Fruit bat	ADAR	3.15907	21.4638	187.176
Fruit bat	PML	3.27667	12.2565	120.778
Fruit bat	APOBEC3G	0	0.0174179	0.0220572
Fruit bat	SMC6	-0.0252007	30.6477	33.712
Fruit bat	SP100	3.02993	12.0931	97.9221
Fruit bat	CH25H	NA	NA	NA
Fruit bat	IDO1	9.75992	0.0928573	27.5884
Fruit bat	MORC3	3.62321	11.2048	146.848
Fruit bat	MOV10	0.947819	123.482	231.579
Fruit bat	MX1	6.00599	83.2677	5629.55
Fruit bat	SHISA5	1.27586	81.0187	156.303
Fruit bat	ISG20	4.56863	11.584	311.787
Fruit bat	BST2	3.2249	97.1804	870.121
Fruit bat	RSAD2	14.0444	0.097774	1569.4
Fruit bat	GBP1	11.1502	0.0562514	38.453
Fruit bat	OASL	10.8688	0.10559	287.106
Fruit bat	APOBEC3F	7.73946	0.0918159	8.78928
Fruit bat	SAT1	2.55971	24.2891	143.164
Fruit bat	TRIM21	2.48047	17.7131	99.1063
Fruit bat	MX2	9.87275	1.49612	1294.91
Fruit bat	GBP5	0	0.0736066	0.416837
Fruit bat	PARP12	6.65802	0.805844	89.2952
Fruit bat	ZC3HAV1	2.26394	11.8552	60.1031
Fruit bat	SLFN11	NA	NA	NA
Fruit bat	EIF2AK2	3.22809	21.9492	227.759
Fruit bat	IFIT3	13.3887	0.116768	715.624
Fruit bat	IFIT2	13.8972	0.0588301	1441.28
Fruit bat	IFIT1	11.2061	0.681486	1663.39
Fruit bat	ISG15	7.06723	39.0578	4916.05
Fruit bat	OAS2	9.14164	0.105511	38.5819
Fruit bat	RNASEL	3.64663	8.38968	114.057
Fruit bat	PYHIN1	NA	NA	NA
Fruit bat	MNDA	NA	NA	NA
Fruit bat	IFI16	NA	NA	NA
Fruit bat	IFITM3	4.34114	5.27928	97.5011
Fruit bat	IFITM2	2.88347	198.873	1607.12
Fruit bat	IFITM1	7.06223	6.24623	248.551
Fruit bat	SAMHD1	4.09452	6.63354	129.326
Microbat	TRIM22	6.62289	4.3763	551.324
Microbat	TRIM5	3.93648	3.01581	52.6116
Microbat	TRIM5	4.02466	11.81	261.07
Microbat	HERC5	7.95477	0.13202	42.6049
Microbat	HERC5	7.38324	0.176076	45.1927
Microbat	OAS1	7.7971	7.27631	1265.13
Microbat	OAS1	7.92487	0.0138026	26.9163
Microbat	ADAR	2.05549	92.4795	488.19
Microbat	PML	3.40861	33.7336	464.281
Microbat	APOBEC3G	0	0	0.0558165
Microbat	APOBEC3G	0	0.0220656	0.0266235
Microbat	APOBEC3G	0	0	0
Microbat	APOBEC3G	0	0	0.0531175
Microbat	APOBEC3G	0	0	0.0185733
Microbat	APOBEC3G	0	0	0
Microbat	APOBEC3G	0	0	0
Microbat	APOBEC3G	0	0	0.0374329
Microbat	SMC6	0.16646	22.4327	29.8918
Microbat	SP100	NA	NA	NA
Microbat	CH25H	0	0.177095	0.442063
Microbat	IDO1	0	0	11.944
Microbat	MORC3	1.62347	9.14803	31.8849
Microbat	MOV10	2.9796	20.8468	201.406
Microbat	MX1	7.07104	26.398	4555.19
Microbat	SHISA5	0.912619	NA	NA
Microbat	ISG20	2.72085	NA	NA
Microbat	BST2	7.14081	1.28844	130.633
Microbat	BST2	8.62181	0.525428	134.447
Microbat	BST2	10.1936	0.262037	200.772
Microbat	BST2	6.34788	0.12189	34.2926
Microbat	RSAD2	11.503	0.37697	935.046
Microbat	RSAD2	0	0	84.2153
Microbat	GBP1	4.37482	8.59878	210.201
Microbat	GBP1	5.18599	7.78291	309.627
Microbat	GBP1	4.68748	5.74842	148.962
Microbat	GBP1	4.9291	2.03974	66.1862
Microbat	GBP1	3.52789	9.58509	134.951
Microbat	OASL	8.56964	2.12801	900.525
Microbat	APOBEC3F	NA	NA	NA
Microbat	SAT1	1.35058	99.2798	316.091
Microbat	SAT1	1.26136	8.15252	24.7888
Microbat	TRIM21	3.55333	16.0269	185.134
Microbat	MX2	7.4015	5.03621	658.825
Microbat	MX2	7.24306	1.745	243.108
Microbat	GBP5	8.43893	0.252359	118.219
Microbat	GBP5	10.8976	0.0132481	14.5629
Microbat	PARP12	3.12487	40.8412	395.48
Microbat	ZC3HAV1	2.10022	18.2482	93.8157
Microbat	SLFN11	NA	NA	NA
Microbat	EIF2AK2	3.75506	2.35047	32.5138
Microbat	EIF2AK2	3.24225	2.20117	27.0944
Microbat	EIF2AK2	3.81838	6.84555	112.731
Microbat	IFIT3	6.81812	35.15	4573.68
Microbat	IFIT2	8.99478	3.68003	1481.45
Microbat	IFIT1	9.80133	3.68039	2673.51
Microbat	IFIT1	0	0	0.190149
Microbat	ISG15	6.84571	48.2308	4851.49
Microbat	OAS2	4.83847	12.1013	294.157
Microbat	RNASEL	2.35032	24.8945	117.131
Microbat	PYHIN1	NA	NA	NA
Microbat	MNDA	NA	NA	NA
Microbat	IFI16	NA	NA	NA
Microbat	IFITM3	3.51386	244.083	3015.16
Microbat	IFITM2	2.97621	174.485	1265.05
Microbat	IFITM1	7.26542	17.672	462.53
Microbat	IFITM3	10.4756	6.4508	249.715
Microbat	IFITM2	1.76427	815.737	3131.51
Microbat	IFITM1	2.09848	46.4527	219.432
Microbat	SAMHD1	5.35941	3.34116	163.17
Chicken	TRIM22	1.69167	6.2243	20.5721
Chicken	TRIM5	1.69167	6.2243	20.5721
Chicken	HERC5	NA	NA	NA
Chicken	OAS1	10.5693	NA	NA
Chicken	ADAR	2.49867	15.1379	84.6386
Chicken	PML	3.07754	3.19601	26.7066
Chicken	PML	3.80796	4.30377	59.2022
Chicken	APOBEC3G	NA	NA	NA
Chicken	SMC6	0.952791	5.89389	9.25648
Chicken	SP100	NA	NA	NA
Chicken	CH25H	0.252092	1.80586	1.69467
Chicken	IDO1	NA	NA	NA
Chicken	MORC3	1.46178	12.7646	32.7385
Chicken	MOV10	4.52782	5.6156	107.89
Chicken	MX1	10.6415	0.079611	155.635
Chicken	SHISA5	0.408876	153.376	193.749
Chicken	ISG20	NA	NA	NA
Chicken	BST2	NA	NA	NA
Chicken	RSAD2	12.8753	0.0398963	438.362
Chicken	GBP1	0	0	1.35615
Chicken	GBP1	4.00082	9.59252	129.695
Chicken	GBP1	0	0.180106	0.254082
Chicken	GBP1	0	0.00540832	0.825525
Chicken	OASL	10.0635	1.29238	1451.01
Chicken	APOBEC3F	NA	NA	NA
Chicken	SAT1	0.816628	318.655	595.141
Chicken	TRIM21	1.69167	6.2243	20.5721
Chicken	MX2	10.6415	0.079611	155.635
Chicken	GBP5	0	0	1.35615
Chicken	GBP5	1.00329	0.970302	1.79352
Chicken	GBP5	4.00082	9.59252	129.695
Chicken	GBP5	0	0.180106	0.254082
Chicken	GBP5	0	0.00540832	0.825525
Chicken	PARP12	4.21183	5.33823	97.9191
Chicken	ZC3HAV1	5.211	4.12633	145.8
Chicken	SLFN11	NA	NA	NA
Chicken	EIF2AK2	4.76629	7.91951	187.812
Chicken	IFIT3	12.6622	0.386305	2151.13
Chicken	IFIT2	12.6622	0.386305	2151.13
Chicken	IFIT1	12.6622	0.386305	2151.13
Chicken	ISG15	NA	NA	NA
Chicken	OAS2	10.5693	NA	NA
Chicken	RNASEL	0.533735	1.22081	1.74383
Chicken	PYHIN1	NA	NA	NA
Chicken	MNDA	NA	NA	NA
Chicken	IFI16	NA	NA	NA
Chicken	IFITM3	2.22119	235.28	1067.71
Chicken	IFITM2	2.58659	NA	NA
Chicken	IFITM1	NA	NA	NA
Chicken	SAMHD1	3.03039	5.60426	49.3446
Human	aaInterferome	0.526325	36.0685	66.2062
Rat	aaInterferome	0.268835	54.5925	79.1168
Cow	aaInterferome	0.54976	21.1788	46.8797
Sheep	aaInterferome	0.448224	29.1759	62.2704
Pig	aaInterferome	0.602451	27.0416	58.6552
Horse	aaInterferome	0.323207	35.443	79.0578
Dog	aaInterferome	0.256755	42.4758	67.0922
Fruit bat	aaInterferome	0.50923	67.3444	134.767
Microbat	aaInterferome	0.405004	71.9918	188.593
Chicken	aaInterferome	0.402803	24.4616	56.5249
Rat
Cow

## Sheet: Fig4C
Group	onetoone	expansion	expansionoversingle
10	35	27	0.771429
9	66	58	0.878788
8	102	76	0.745098
7	137	95	0.693431
6	198	136	0.686869
5	295	185	0.627119
4	436	263	0.603211
3	670	368	0.549254
2	1190	655	0.55042
1	3107	1392	0.448021

## Sheet: Fig5A
Column	Species	Common name	Genome version	B2M	ERAP1	NLRC5	PSMB8	PSMB9	PSMB10	PSME1	PSME2	RFX5	ADAR	IFIT2	IFIT3	ISG15	ISG20	MORC3	MOV10	MX1	OAS	PARP12	EIF2AK2	PML	RSAD2	SAT1	SHISA5	ZC3HAV1	DTX3L	HERC6	N4BP1	NUB1	PARP9	RBCK1	RNF19B	RNF213	RNF31	UBA7	UBE2L6	AZI2	IRF1	IRF7	IRF9	DHX58	IFIH1	MYD88	DDX58	RNF114	STAT1
1	Ornithorhynchus anatinus	platypus	ornAna1	2	0.7	1.375	1		0.333333	0	0.333333	0.25	0.4			1.5	0.666667	1.45455	0.25	0.714286	0.0740741	0.25	0.333333	0.5	1	0.6	0.8			0.333333	0.666667	0.916667			0.75	0.5	0.333333	2	3	0.555556	0.833333	1	0.75	0.909091	0.444444	0.666667	0.4	0.25	0.666667
2	Sarcophilus harrisii	Tasmanian devil	sarHar1 (Devil_ref v7.0)	1	0.7	1	0.5	0.5	1	0.5	0	1.25	1.4			2	1	0.909091	0.5		1.44444	0.583333	0.333333	0.75	1	1	0.8	0.333333	4	0.666667	0.833333	1.08333	0.714286	1.16667	1.5	0.625	0.555556	0.6	2	1	1.25	1.33333	1.25	0.681818	0.888889	1		1.25	1
3	Macropus eugenii	tammar wallaby	macEug2 (Meug_1.1)	2	0.4	1.125	1	2.16667	1.33333	2.16667	0	1.25	1.2		1	2	0.666667	0.545455	0.375		1	0.75	1	0.75	0.6	1	1		4	0.666667	1.16667	1.58333	1.14286	0.833333	1.25	0.375	0.666667	1.6	1	1.88889	0.916667	1.33333	0.75	0.863636	0.555556	0.666667	0.4	1.5	0.933333
4	Monodelphis domestica	gray short-tailed opossum	MonDom5	2	0.6	1.125	1.5	0.833333	0.666667	0.833333	0	1.25	1.3		1	0.5	0.666667	1.09091	0.625		1.55556	0.833333	0.333333	0.75	0.8	1	1	2	1	1	0.833333	1.33333	0.714286	1	1.5	0.875	0.666667	1		1	0.916667	0.333333	1	0.863636	0.666667	0.333333		1	1
5	Dasypus novemcinctus	nine-banded armadillo	dasNov3 (Dasnov3.0)	1	2.7	0.75	1	0.666667	1	0.666667	0.333333	1.25	1.3	1	1	1	0.666667	1.18182	1	1.14286	0.444444	0.916667	3.33333	1.25	1	0.8	1.2	0.333333	1	1	2	1.41667	0.857143	1.16667	1	0.625	0.666667	1.6	1	2	1.16667	1	0.5	1	0.777778	0.666667	1	2	0.8
6	Choloepus hoffmanni	Hoffmann's two-toed sloth	ChoHof1	1	0.8	0.375	0.5	1	1	1	0.666667	1.25	1		2	1		1	0.25	0.714286	0.259259	0.583333	6.33333	0.5	0.4	1	0.8	0.333333		0.666667	0.333333	0.916667	1	0.333333	3	0.75	0.444444	1	2	1.22222				0.772727	0.666667	1	0.9	1	0.933333
7	Loxodonta africana	African bush elephant	LoxAfr3	1	1	1	1	0.666667	1	0.666667	1.66667	0.75	1	1	1	1	0.666667	1.09091	1.25	1.71429	1.22222	0.916667	1	1	1	1.2	0.8	0.666667	2	1.33333	0.666667	1	0.857143	1.16667	1	1	0.777778	0.6	1	1.22222	1	1.33333	0.75	1.09091	0.777778	1	0.8	0.75	1
8	Trichechus manatus	West Indian manatee	triMan1 (TriManLat1.0)	1	1.1	0.75	1	0.666667	0.666667	0.666667	1.33333	0.5	0.8	1	1	0.5	0.666667	1.09091	1.25	0.285714	1.18519	0.75	0.666667	0.75	0.4	1.6	1	1	1	1.33333	0.666667	1.16667	0.714286	1	1	1.5	0.555556	1	1	1.44444	0.916667	1.33333	1	1.22727	1.11111	1	0.8	0.75	0.866667
9	Procavia capensis	rock hyrax	proCap1	1	0.9	0.5	1	0.666667	0.333333	0.666667	0.333333	1	0.7	1	1	1	1	0.727273	1	0.857143	0.925926	0.5	0.333333	0.75	1	1	1	0.333333	0.5	1	0.833333	0.75	0.428571	1.33333	0.75	0.625	0.666667	0.8	1	0.555556	0.916667	1.33333	0.75	0.863636	1.33333	1	0.7	0.5	0.8
10	Chrysochloris asiatica	Cape golden mole	ChrAsi1.0	1	1.4	1	1.5	1.5	1.66667	1.5	2.33333	1.25	1.4	1	1	4	0.666667	1.09091	1.25	1	0.962963	1	0.666667	0.75	1	1.8	1	1	1	1.33333	1.33333	1.08333	0.714286	1	1.25	0.875	1.88889	3.8	1	1.44444	1.08333	1	1	1.22727	1.22222	1	0.1	1.75	1.13333
11	Echinops telfairi	lesser hedgehog tenrec	echTel2	1	1	0.875	0.5	0.5	1	0.5	1	1	1.1	1	1	1	1	1.09091	1.25	1.14286	0.925926	0.583333	0.333333	1.25	1	1.4	1	0.333333	0.5	0.666667	0.666667	1.25	0.714286	1	1	1.375	0.555556	2	1	1.22222	0.916667	1	0.75	1.09091	0.666667	1		1.25	1.2
12	Orycteropus afer	aardvark	OryAfe1.0	1	1.1	0.75	1	0.666667	1	0.666667	1	1	1	1	1	1	0.666667	1.45455	1.125	1	1.11111	0.666667	0.333333	1	1	1.4	1	0.333333	0.5	1.66667	1	1	0.714286	1.16667	1	0.75	0.666667	0.6	1	1.11111	0.75	0.666667	0.5	1.09091	1	1	1	1.25	1
13	Miniopterus natalensis	Natal long-fingered bat	Mnat.v1	1	0.8	1	1	1	0.666667	1	1.66667	1	1.1	1	1	1	1	1	1	0.428571	0.703704	0.916667	1.66667	1	1.2	0.6	0.8	0.666667	0.5	1.33333	1	1.5	0.714286	1.16667	1	0.375	0.777778	1.4	1	0.888889	1.08333	0.666667	0.75	1	1	0.666667	0.9	1.25	1.06667
14	Mus spretus	Algerian mouse	SPRET_EiJ_v1	1	1.2	1.25	1	1	1.33333	0.666667	0.666667	0.75	0.5	1	2	1	1	1.18182	1.375	1.71429	2.77778	1.08333	4	1.25	1	1.8	1	1.33333	1	1	2	0.916667	1	1.16667	1.75	2.375	1.22222	1.2	2	0.888889	0.916667	1.33333	1.5	1	1.11111	1.33333	1	1.5	0.8
15	Myotis brandtii	Brandt's bat	ASM41265v1	1	1	1.25	2	1	1.33333	1	1	1.25	1	1	1	0.5	0.666667	0.909091	0.75	0.571429	1.07407	1	4.33333	1	1	1	1	0.666667	1.5	1	0.833333	1.41667	0.571429	1.16667	1	1.625	1.33333	1.4	1	2.22222	1.08333	0.333333	0.75	1	1.22222	0.666667	1	1	1
16	Myotis lucifugus	little brown bat	myoLuc2	1	0.6	1.375	1	1	1	1	1	1	0.7	1	1	2.5	0.333333	1	0.75	0.714286	0.962963	1.5	6	1.25	1.4	1	0.8	1	0.5	1	0.5	1.33333	1.42857	1.16667	1	1.125	1.22222	1	1	2	1.16667	1	0.75	0.863636	0.888889	0.666667	1.1	1	1
17	Myotis davidii	David's myotis	ASM32734v1	1	0.9	0.875	1	1	0.666667	0.833333	1	0.75	1.1	1	1	2	0.666667	1	0.625	0.571429	1.03704	1.08333	1.33333	1	1	0.8	0.8	0.666667	1.5	0.666667	0.333333	1.25	0.571429	1.16667	0.75	0.875	1.22222	0.8	1	1.77778	1	1	1	0.863636	1.11111	0.666667	0.9	1.25	1.13333
18	Eptesicus fuscus	big brown bat	EptFus1.0	1	0.7	0.75	1	1	1	0.833333	0.666667	1.25	0.9	1		0.5	1	1	0.5	0.714286	1.14815	0.916667	1.66667	1	0.8	0.8	1	1	0.5	0.666667	1.16667	1.41667	0.857143	1.16667	1	0.5	1.22222	0.6		1.11111	1	1	1.25	0.727273	1.22222	1.33333	0.9	1.25	0.733333
19	Pteronotus parnellii	Parnell's mustached bat	ASM46540v1	1	0.9	1.125	0.5	0.666667	1.33333	0.666667	0.333333	0.5	1	1	1	1	1	1.09091	1.375	1.71429	0.888889	0.666667	1.33333	1	0.6	1.6	1	1	0.5	0.666667	0.166667	0.833333	0.857143	0.333333	1.25	1	1.33333	1.2	1	1.11111	0.916667		0.75	1.27273	0.888889	0.666667	0.9	0.5	1
20	Eidolon helvum	straw-coloured fruit	ASM46528v1	1	0.9	0.75	1	0.666667	1	0.666667	1.33333	1.25	1	1	1	1	1.33333	0.727273	0.75	0.714286	1.22222	0.833333	1	1	1	0.8	0.8	1	1	1.33333	0.666667	0.916667	0.857143	1.16667	1	0.75	1	0.4	1	0.777778	1.08333	1.33333	0.75	0.954545	1.11111	0.666667	0.8	1.75	1
21	Pteropus vampyrus	large flying fox	pteVam1 (Ptevap1.0)	1	1	0.75	0.5	0.5	1.33333	0.333333	0.666667	1	1	1	1	1.5	0.666667	1	1	0.714286	1.18519	0.916667	5.66667	0.75	0.6	0.4	1	1	1	1.66667	0.333333	1	1.14286	1.16667	1.25	0.75	0.888889	0.6	1	0.888889	0.833333	1.66667	0.5	1.27273	1.22222	0.666667	1.1	2.5	1.06667
22	Pteropus alecto	black flying fox	ASM32557v1	1	1.1	0.875	1	1.16667	1.33333	1	0.666667	0.75	0.8	1	1	0.5	0.666667	1.09091	0.75	1	1.22222	0.916667	1.33333	1	1	0.6	1	1	1.5	1.66667	0.5	1.16667	1.14286	1.16667	1	1	1.22222	0.8	1	1	0.833333	1.66667	0.75	1.09091	1.55556	0.666667	0.9	1.75	1
23	Rhinolophus ferrumequinum	greater horseshoe bat	ASM46549v1	2	0.9	1.125	1	0.666667	0.333333	0.666667	1.66667	1.25	1	1	1	1	0.666667	1.09091	0.75	0.714286	1.25926	0.833333	1	1	1	0.8	0.8	0.666667	0.5	1.33333	1	1.08333	1	1.16667	1	0.75	0.777778	0.6	1	0.888889	0.5	1	0.75	0.818182	1.22222	0.666667	1	1.5	0.866667
24	Megaderma lyra	greater false vampire bat	ASM46534v1	1	1	1	0.5	0.666667	0.333333	0.5	3.66667	0.5	0.3	1	1	0.5	0.333333	0.909091	1	0.714286	0.777778	1.08333	1.33333	1	0.8	0.8	1	0.666667	1.5	0.333333	0.333333	0.916667	1	1	0.5	0.125	0.444444	0.8	1	0.888889	1.08333	0.333333	1	1.18182	0.888889	0.333333	1	0.75	0.933333
25	Erinaceus europaeus	European hedgehog	EriEur2	2	1.2	0.5	1.5	1.33333	0.333333	1.33333	1	1.5	0.7	2	1	1	1.66667	0.909091	0.875	0.285714	1.59259	1	1.66667	0.5	1	1	1.2		1	1.33333	1.16667	0.666667	1.14286	1	1	0.75	1.22222	1.2	1	0.777778	1.16667		1	1.04545	0.666667	0.666667	1	0.75	1.13333
26	Sorex araneus	common shrew	sorAra2	2	0.9	0.625	1	1.33333	2	1.16667	1	1	0.8	6		1	0.666667	0.909091	1	0.571429	1.40741	0.75	1	0.75	1	0.8	1	0.333333	1.5	2	1.16667	0.75	0.857143	0.833333	1.25	0.375	1.55556	0.6		0.888889	0.416667	1.33333	1	1.04545	0.777778	0.666667	0.6	1.25	1.13333
27	Condylura cristata	star-nosed mole	ConCri1.0	1	1.1	0.75	1.5	0.833333	1	0.833333	0.333333	0.75	1.2	3		0.5	0.333333	0.818182	1	0.714286	0.740741	0.916667	0.666667	0.75	0.6	1	1	1	1	0.666667	0.833333	0.666667	1.14286	0.666667	1.25	0.25	1	0.6	1	1	1	0.666667	1	0.863636	0.888889	1		1	0.866667
28	Leptonychotes weddellii	Weddell seal	LepWed1.0	1	0.9	0.75	1	1.16667	1.33333	1.16667	1.33333	1.5	0.5	1	1	0.5	1	1.09091	1.125	1.28571	1.25926	0.916667	0.333333	1	1	1.2	0.8	1.33333	1	0.666667	1.16667	1	1	1.16667	1	0.75	1	1.6	2	0.888889	0.833333	0.333333	0.75	1.04545	1	1	1.1	1	1
29	Odobenus rosmarus	walrus	Oros_1.0	1	0.7	0.875	1.5	1.66667	0.333333	1.5	1	1	0.8	2	1	1.5	1	1.09091	1.25	0.857143	1.07407	1.08333	0.333333	1	1	0.6	0.8	1.33333	1	0.666667	1.16667	1	1.14286	1.33333	1	1.125	1.22222	2.4	1	0.888889	1.08333	1.66667	1	1	1.22222	1	1.1	2.25	1.06667
30	Mustela putorius_furo	ferret	musFur1(MusPutFur1.0)	1	0.8	1	1	1.66667	1.33333	1.66667	0.333333	0.5	0.6	2	1	1	0.666667	0.909091	1.25	0.714286	1.03704	1	0.333333	1	1	1.2	0.8	1.33333	1	1	1.5	0.916667	1.14286	0.833333	0.75	0.625	1.22222	1.2	2	0.888889	1.33333	1.66667	1	0.909091	1.11111	1	1.2	1	1.06667
31	Panthera tigris altaica	Siberian tiger	PanTig1.0	1	0.7	0.75	1	1.16667	1	1.16667	1	1	0.5	1	1	1.5	1	1.09091	1.25	0.714286	1.11111	0.916667	0.333333	1	1	1.2	0.8	1	1	1	0.666667	1.08333	1.14286	1	0.75	0.5	1	1.4	2	0.888889	0.5	0.666667	0.75	0.954545	1.11111	1.33333	0.8	1	1.06667
32	Acinonyx jubatus	cheetah	aciJub1	1	0.9	0.625	1	1.5	0.666667	1.5	1.66667	0.75	0.7	1	1	1	1	1.09091	1.375	0.714286	1.18519	1	0.333333	1.5	0.8	1	0.8	1	1	1	0.833333	1.16667	1.14286	0.833333	0.75	0.75	1	1.2	2	0.888889	0.916667	0.666667	1	0.909091	0.888889	0.666667	0.7	1.5	1.06667
33	Felis catus	Domestic cat	felCat5 (Felis_catus-6.2)	1	1	0.75	1	1	0.666667	1	1.33333	1.25	0.6	1	1	1	1	1.09091	1.125	1	1.18519	1	0.333333	1.25	1	1.4	0.8	1.33333	1	1	0.666667	1	1.28571	1.16667	1	0.75	1	1.4	2	0.888889	1.16667	0.666667	1	0.954545	1.22222	1.33333	0.9	1.25	1.06667
34	Canis familiaris	Dog	canFam3 (CanFam3.1)	1	0.7	1.375	1	1	0.333333	1	0.666667	1.25	0.8	2	1	1.5	1.66667	1.09091	0.875	1.28571	1.07407	1.08333	0.666667	1	1	0.8	1.2	1	1	1.66667	1	1.08333	1	1.16667	1	0.875	1.44444	0.8	1	0.888889	1.16667	1	1	1.09091	1	0.666667	1.3	1	1.13333
35	Ailuropoda melanoleuca	giant panda	ailMel1	1	0.6	0.875	1	1.66667	1	1.66667	0.333333	0.5	0.9	1	1	1	1.33333	1	1.375	0.857143	1.03704	1	0.333333	1	1	0.8	0.8	1.33333	1	1.33333	0.666667	1.33333	1	1	1.25	0.5	1.22222	1	2	0.888889	1.16667	1	1	1.18182	1.22222	1	1.2	1	1.06667
36	Ursus maritimus	polar bear	UrsMar_1.0	1	0.6	0.875	0.5	1	0.666667	1	0.666667	0.75	1	2		1	1	1	0.875	1	0.962963	0.916667	0.333333	1	1	0.8	0.8	1.33333	1	0.666667	1	1.33333	1	1.16667	0.75	0.625	0.888889	1.2	1	0.888889	1	0.666667	0.75	1.54545	1.22222	1	1	0.75	1.13333
37	Manis pentadactyla	Chinese pangolin	GCA_000738955.1	2	0.8	0.75	1	0.833333	0.666667	0.833333	0.666667	1	0.8	1	1	1	0.666667	1.18182	1.375	0.857143	0.62963	1	0.333333	1	0.6	0.6	1	1	1	0.666667	0.666667	0.583333	0.857143	0.833333	1	0.75	1	0		1	1	1.66667	0.75	0.818182	0.222222		0.9	1.25	1.06667
38	Manis javanica	Sunda pangolin	ManJav1.0	1	0.7	1	1	0.833333	1	0.5	1	1	0.8	1	1	0.5	0.666667	1.09091	1.25	0.571429	0.740741	1	0.333333	1	1	0.8	1	1	1	0.333333	0.666667	1	1	1	1	0.75	0.888889	0.4		1	1	1.33333	0.75	0.727273	0.333333	0.666667	0.9	1.5	0.866667
39	Ceratotherium simum	white rhinoceros	cerSim1 (CerSimSim1.0)	1	1	1	0.5	1.16667	0.666667	1.16667	0.666667	1.5	0.9	1	1	0.5	1	1	0.875	1	1.48148	0.916667	1	1	1	1	0.8	1	0.5	0.666667	0.833333	1.08333	1	1	1	0.625	0.888889	0.6	1	0.888889	0.916667	0.666667	1	0.863636	1.11111	1	1	1.25	1.2
40	Equus caballus	Horse	equCab2	1	1.3	0.75	1	0.833333	1	1	1	0.5	0.7	1	2	1	0.666667	1.09091	1	1.28571	1.18519	1	0.333333	1	1	0.8	1	1	1	1.66667	1	1	0.857143	1	0.75	1	0.666667	0.6	2	1	0.916667	1.66667	1	0.818182	1	1	1	0.75	1.13333
41	Vicugna pacos	alpaca	vicPac2	1	1.1	0.875	1	1	1.33333	1	0.666667	1.25	0.6	1	1	1.5	1	1	1.125	1.42857	0.555556	1	0.333333	1	0.8	1.2	1.2	1.33333	1	0.666667	1	1.25	1.14286	1.16667	1	0.5	0.777778	0.8	1	0.888889	0.666667	2.66667	0.5	0.954545	0.888889	1	1	0.75	1.13333
42	Sus scrofa	Pig	susScr3 (Sscrofa10.2)	2	0.8	0.5	1	1	1.33333	1	0.666667	1	0.6	1	1	1	0.666667	1	1	1.57143	0.592593	1.16667	0.333333	1.5	1	0.6	1.4	1.33333	1	1	1.33333	1.16667	1	0.333333	1.5	0.625	1	0.6	1	0.777778	1	1	1.25	1.18182	1.11111	1.33333	1.6	1	1.26667
43	Giraffa camelopardalis tippelskirchi	Masai giraffe	ASM165123v1	4	1.4	1	1	1.5	1.33333	1.5	0.333333	1.25	1.1	1	1	1	1	1.27273	0.625	1.28571	0.666667	1	0.333333	1	1	1.2	1	1.33333	1	0.333333	1	1.16667	1.28571	1.16667	1	1.125	1.11111	1.2	2	1	0.833333	1.66667	1	1.09091	0.888889	1.33333	0.8	1	1.13333
44	Bubalus bubalis	water buffalo	ASM165123v1	1	1.3	1.125	1.5	1.16667	1	1.16667	0	1.5	1.2	1	1	1.5	1	1.09091	0.625	1.42857	1.03704	1.16667	1	1.25	1	1.2	0.8	1.33333	1.5	2.66667	1	1.16667	1.28571	1	1.5	1	1.22222	0.6	2	0.666667	1.41667	1	1.25	0.909091	0.888889	1.33333	1	1	1.06667
45	Bison bison	American bison	Bison_UMD1.0	1	1.2	1	1	0.833333	0.666667	0.833333	0.666667	0.75	0.7	1	1	1.5	1	1	0.75	1.42857	0.962963	1.16667	0.666667	1	1	0.8	1	1	1	1.33333	0.666667	1.16667	1.14286	0.833333	1.25	1.5	0.777778	0.8	2	0.888889	1.16667	1	1	0.954545	1	1.33333	0.8	1.25	1.13333
46	Bos taurus	Cow	bosTau7 (Btau_4.6.1)	2	1.3	1.125	1	1.16667	1	1.16667	0.666667	0.75	0.7	1	1	1	1	1.09091	0.625	1.28571	1	1.16667	0.666667	1	1	0.6	1	1.33333	1	1	0.666667	1.08333	1	1.16667	0.75	1.875	1.11111	0.8	2	0.888889	1.75	1	1	1.04545	1	1.33333	0.8	1.75	1.13333
47	Pantholops hodgsonii	Tibetan antelope	PHO1.0	1	1.4	0.875	1.5	1.5	1	1.5	0	1	0.9	1	1	1.5	1	1.09091	0.625	1.42857	0.925926	1.08333	1	1	1	1	0.8	1.33333	1	0.666667	0.5	1.25	1.28571	1	1.25	0.875	1.22222	0.8	1	1.11111	0.916667	1.66667	1	0.954545	0.888889	0.666667	0.8	0.75	1.13333
48	Ovis aires	Sheep	oviAri3 (Oar_v3.1)	1	1	0.75	0.5	1.33333	0.666667	1.16667	0.333333	1.25	1.1	1	1	1	1	1.09091	0.75	1.28571	0.777778	1.08333	0.333333	1.25	1	0.8	0.8	1	1	0.666667	0.5	1.08333	1.14286	1	0.75	1	1.22222	0.8	2	0.777778	1	1	1	1.04545	0.888889	0.666667	1	1	1.13333
49	Capra aegagrus	wild goat	CapAeg_1.0	1	1.4	1.125	1	1.5	0.666667	1.33333	0	1	0.9	1	1	1.5	1	1	0.75	1.42857	1.55556	1	0.333333	1.25	1	1	0.8	1	1	0.666667	1	1.16667	1.28571	1.33333	0.75	1	1.22222	0.6	1	0.888889	1	0.333333	1.25	1.04545	0.888889	1	0.8	0.75	1.2
50	Capra hircus	domestic goat	CHIR_2.0	3	1.1	1	1	1.5	0.666667	1.33333	0	1	0.5	1	1	1	1	0.909091	0.75	1.14286	1.03704	1.08333	0.333333	1.25	0.8	1	0.8	1	1	0.333333	1	1	1.14286	0.833333	0.75	1	1.22222	1.2	1	0.888889	0.916667	0.333333	1.25	1	0.777778	1.33333	0.9	0.5	1.13333
51	Okapia johnstoni	Okapi	ASM166083v1	3	2	1	1	0.666667	1	0.666667	0.666667	1	1.1	1	1	1	1	1.27273	0.875	1.42857	0.888889	1	0.333333	1.25	1	1	0.8	1.33333	1	1.33333	0.833333	1.33333	1	1.16667	1.25	0.875	0.888889	0.8	2	1.22222	1.25	1.33333	1	0.954545	1	1	0.9	1.5	1.13333
52	Capreolus capreolus	European roe deer	kmer631	1	1.1	1	1	1	2	1	1.33333	1.5	1	1	1	0.5	1	1.18182	0.875	1.14286	0.740741	1	1.33333	1	1	1.6	0.8	1.33333	0.5	1	1	1.25	1	1	1.25	1.75	1	0.6	2	1.44444	1.25	0.666667	1	1.04545	0.777778	1	0.9	1	1
53	Orcinus orca	killer whale	ANOL02 (Oorc_1.1)	2	0.8	0.625	1	1.5	0.666667	1.33333	0.333333	1.25	0.7	1		0.5	0.666667	1.09091	0.875	0.285714	0.703704	0.75	0.666667	1	1	1	1	1.33333	1	0.666667	1	1.08333	0.857143	1.5	1.25	0.75	1.33333	1.2	1	1	0.75	0.666667	1	0.863636	0.777778	1	0.7	2	1
54	Balaenoptera bonaerensis	Antarctic minke whale	ASM97880v1	1	1.1	0.75	1	1	0.666667	0.833333	0.666667	1	1			1	1	0.636364	1.125	0.714286	0.777778	0.916667	0.333333	1	1	0.6	0.8	1.33333	1	0.666667	1	1.16667	1	1.16667	1	1	0.888889	1.6	1	0.888889	0.833333	1	0.75	1	0.888889	1	0.8	2.25	0.8
55	Balaenoptera acutorostrata	Common minke whale	balAcu1	2	1.1	0.625	1	1.16667	0.666667	1	0.666667	1.25	1			2	1	0.818182	1	0.857143	1	0.75	6.66667	1	1	1.4	1	1.33333	0.5	1	0.666667	1.08333	1	1	1	1	0.888889	1	1	0.888889	1.08333	0.333333	1	1.5	0.888889	1	0.9	1.5	0.866667
56	Lipotes vexillifer	baiji	Lipotes_vexillifer_v1	2	1.4	0.5	1	1.16667	0.666667	1.16667	0.666667	1.25	1	1		1	1	1.09091	1.125	0.428571	0.777778	0.833333	1.33333	1	1	1	1	1.66667	1	1	1.33333	1.16667	1.14286	1.33333	1	0.875	0.888889	0.8	1	0.888889	0.666667	1	0.75	0.909091	1	1	0.7	2.25	0.8
57	Tursiops truncatus	common bottlenose dolphin	turTru2 (Ttru_1.4)	2	1.1	0.625	1	1.16667	0.666667	1	0.333333	1	0.7			0.5	0.666667	1.09091	1	0.714286	0.740741	0.833333	0.666667	1	1	1.2	0.8	1	1	1.66667	0.666667	1	0.857143	1.5	1.5	0.875	1	1.2	1	1.33333	0.833333	0.333333	0.75	0.909091	1	0.666667	0.6	2	0.933333
58	Ochotona princeps	American pika	ochPri3	1	1	0.75	1	0.5	0.666667	0.5	0.333333	0.75	1.2	1	1	0.5	1.33333	0.909091	1.25	0.142857	0.703704	1	1.33333	0.5	1	0.8	1		1	1	1	1.16667	0.857143	0.833333	1	1.125	1.11111	0.8	1	1.22222	2.25	1	1	0.818182	1	1	1.2	1.5	1
59	Oryctolagus cuniculus	European rabbit	oryCun2	1	1.8	0.875	1	0.5	1	0.5	1	0.25	0.8	1	1	2	0.666667	1.09091	1.125	1.14286	0.851852	0.75	1	1	1	0.6	0.8	0.666667	1	1.33333	0.666667	0.916667	0.714286	0.666667	0.5	0.375	0.555556	0.8	1	1.55556	1.08333	1	0.5	0.954545	1.11111	1	1.2	0.75	1.13333
60	Ictidomys tridecemlineatus	thirteen-lined ground squirrel	spetri2	1	1.9	1	1	1.33333	1	1.33333	0.333333	1.5	1.1	2	1	0.5	1	1	2.25	0.857143	0.888889	1	3.33333	1	1	1.4	1	0.666667	1	0.666667	1	0.75	1	1	1.25	6.25	1.22222	0.6	1	0.888889	1.25	1.66667	1	0.772727	1	1	1.1	1	0.933333
61	Fukomys damarensis	Damaraland mole-rat	DMR_v1.0	1	1.3	0.875	1	1	1	1	0.333333	1.25	0.8	1	1	0.5	1.33333	1.18182	1	1	0.555556	1	1.33333	1.25	1	0.8	0.8	0.666667		1	0.833333	1.08333	0.714286	1.16667	1	0.875	1.22222	0.2	1	0.888889	2	0.666667	1	1	0.888889	1	1.1	1	1
62	Elephantulus edwardii	Cape elephant shrew	EleEdw1.0	1	1.1	0.625	2.5	1	0.666667	1	4	0.75	0.9	1	1	3	1.66667	1.09091	1.625	1	0.888889	1	2.33333	1	1	1.2	0.8	1	1	1.33333	1.16667	1.75	1.14286	1.33333	2.5	0.5	0.888889	2.4	1	1.33333	0.916667	1	1	0.909091	0.777778	1	0.8	2.75	1
63	Mesocricetus auratus	golden hamster	MesAur1.0	1	0.9	1.125	1	0.5		0.5	0.666667	1.5	0.9	1	1	0.5	1	1.09091	1.25	1.14286	1.96296	1	2.33333	1	0.8	1	1	1	1	1	0.833333	1	0.571429	1	0.75	1.5	1.22222	1	2	0.888889	1	1	1	1.13636	0.666667	1	0.8	1.75	1
64	Jaculus jaculus	lesser Egyptian jerboa	JacJac1.0	2	1.1	0.875	1	1.16667	2	1.16667	0.666667	1	1.1	1	1	0.5	1.33333	1.27273	1	0.428571	0.518519	0.833333	3	1	1	1	1	0.666667	1	0.666667	1	1	1	1.16667	1.25	0.875	0.777778	2.2	1	1.33333	0.916667	1	0.75	0.954545	0.777778	1	0.8	1.5	0.933333
65	Nannospalax galili	Northern Israeli blind subterranean mole rat	S.galili_v1.0	1	1.8	1	0.5	1.16667	1.33333	1	0.666667	1	0.7	1	1	1	1.33333	1.18182	1	1	1.2963	1.16667	1	1	1.4	1	1	1.33333	1	1.33333	1.16667	1	1	1	1.25	1.375	1.11111	1.8	1	0.777778	1.16667	1.33333	0.75	1	0.888889	0.666667	0.9	1.75	0.933333
66	Phodopus sungorus	Djungarian hamster	Psun0.5	1	1.1	1	0.5	1.33333	0.666667	1.33333	0.666667	2.5	1			1	0.666667	1	1	1	1.51852	0.916667	1.33333	1	1	0.8	1	0.333333	1	0.666667	0.833333	0.916667	1	1.16667	1.25	1	1	0.8	1	0.888889	0.916667	1	1	0.954545	1.11111	0.666667	1	1	0.8
67	Neotoma lepida	desert woodrat	ASM167557v1	1	1.2	1.25	0.5	0.666667	1.33333	0.666667	0.666667	0.5	1.2	1	1	1	0.666667	1	1.375	1.71429	1.92593	0.916667	2.33333	1	1	0.8	1	1.33333	1	2	0.666667	0.833333	1	0.833333	1.25	2	0.888889	0.8	1	1.44444	1.08333	1.66667	0.75	0.772727	0.333333	1	1.1	1.75	0.666667
68	Ellobius talpinus	northern mole vole	ETalpinus_0.1	1	1.1	0.875	2	1.33333	1	1.33333	0.666667	0.75	1.1	2	1	0.5	1	1	1.25	1.14286	1.77778	1.16667	0.333333	0.75	1	0.4	0.8	1.33333	2	0.666667	1.16667	1.08333	0.857143	1	0.5	1.375	1	1.8	1	0.888889	0.75	0.333333	0.75	0.954545	0.888889	1	1	1.25	0.866667
69	Ellobius lutescens	Transcaucasian mole vole	ASM168507v1	1	1.1	0.75	1	1.16667	1	1.16667	0.333333	0.25	0.9	2	1	0.5	1.33333	1.09091	1.125	2.14286	1.85185	1	0.666667	1.25	1	0.6	0.8	1	0.5	1.33333	1	1	0.857143	1.16667	0.75	1.125	1	1.4	1	0.888889	1.08333	1	1	0.954545	0.888889	1	1	1.5	0.8
70	Cricetulus griseus	Chinese hamster	criGri1 (C_griseus_v1.0)	1	0.7	1.5	0.5	1.5	0.666667	1.5	0.333333	1.5	0.8	3	3	1	1.33333	1	1.25	1.28571	2.92593	1	1.66667	1	1	0.8	0.8	0.333333	0.5	1	0.833333	1.16667	0.857143	0.833333	1	1.5	1	0.6	1	1	1	0.666667	1	1	1	0.666667	1.1	1.5	0.933333
71	Mus castaneus	Southeastern Asian house mouse	CAST_EiJ_v1	1	1.2	1.375	1	1	1.33333	0.666667	0.666667	1	0.5	1	1	1	1	1.27273	1.125	1.85714	2.37037	1.08333	4	1	1	1.2	1.2	1.33333	1	0.666667	2	0.916667	1.14286	1.16667	2	2.625	1.11111	1.6	2	1	0.916667	1.33333	1.5	1	1.11111	1.33333	1	1.25	0.8
72	Mus pahari	Gairdner's shrewmouse	PAHARI_EIJ_v1.1	1	1.1	1.625	1	0.833333	0.333333	0.666667	1.33333	0.25	0.6	1	1	0.5	1.33333	1.18182	1	1.71429	2.25926	1.08333	0.666667	1	1	0.8	1	1	1	1.33333	2	1	1	1.16667	1	2.125	1.11111	1	2	1	0.833333	2	1	0.954545	1.11111	1	0.7	2	0.933333
73	Mus caroli	Ryukyu mouse	CAROLI_EIJ_v1.1	1	1.6	1.125	1	1.33333	1	1.16667	1	1	0.6	1	2	1.5	1.66667	1.27273	1.125	1.71429	2.25926	1.16667	3.66667	1	1	1.4	1	1.33333	1	1.33333	1.66667	0.916667	1.28571	1.16667	1.75	2.5	1.22222	1	2	0.666667	1.25	1.33333	1.25	1	1.11111	1	0.9	1.5	1
74	Mus musculus	house mouse	mm10 (GRCm38)	1	1.2	1.25	1	1	1.66667	0.666667	1.33333	1	0.5	1	1	1.5	1	1.27273	1.125	2.14286	2.59259	1.16667	6	1.25	1	1.6	1.2	1.33333	1	1	2	0.833333	1.14286	1.16667	2	2.5	1.22222	1.2	2	0.888889	0.916667	1	1.5	1	1.11111	1.33333	1	1.5	0.866667
75	Apodemus sylvaticus	wood mouse	GCA_001305905.1 (ASM130590v1)	1	1	0.375	0.5	0.666667	0.666667	0.666667	1	0.5	1.1	1		0.5	1	1	1.125	1.71429	1.62963	1.25	1	1.25	1	0.6	0.8	1	1	1	1.33333	0.916667	1	0.833333	1	2.125	1.11111	0.6	1	0.666667	1.16667	0.666667	1	1	1.11111	0.666667	1	0.75	1.06667
76	Rattus norvegicus	brown rat	rn6 (Rnor_6.0)	1	1	1	1	1.33333	2	1.33333	2	0.5	0.5	1	1	0.5	1.66667	1.18182	0.875	2	2.66667	1.41667	5	1.25	1	0.8	1	4.66667	2	1	5.16667	1.08333	1.14286	1.16667	1	2	1.22222	1.6	2	0.666667	0.833333	1	0.75	0.954545	1	1	0.7	1.25	1
77	Marmota marmota marmota	alpine marmot	marMar2.1	1	1.3	1.125	1	1.16667	0.333333	1.16667	0.333333	1	0.9	2	1	0.5	1	1	2.125	0.857143	1.03704	0.916667	5	1	1	1	1	1	1	1.66667	1	1	1	0.833333	0.75	5	1.22222	0.6	1	0.777778	0.75	1	1	1.22727	1	1	1	1.5	1.06667
78	Dipodomys ordii	Ord's kangaroo rat	dipOrd1 (Dipord1.0)		0.8	1.25	0.5	0.333333	0.333333	0.166667	0.333333	1	1.1		1	1.5	0.333333	0.727273	1.25	0.857143	0.296296	0.75	3	0.5	1	0.4	1		1	1.33333	0.666667	0.75	0.428571	0.833333	1.25	0.75	1	0.8	1	0.777778	0.916667	1.33333	0.75	0.818182	0.777778	0.666667	0.5	0.75	0.866667
79	Cavia porcellus	guinea pig	cavPor3	1	0.8	0.875	1	0.833333	1	0.5	0.333333	1.25	1.2		1	0.5	1	1	0.875	0.714286	1.11111	0.75	3.66667	0.75	1	0.2	1	0.666667	2	0.666667	0.666667	0.833333	1	1	1	0.625	1.11111	0.6	1	0.888889	0	0.666667	1	0.954545	1	1	0.9	0.75	0.8
80	Cavia aperea	Brazilian guinea pig	CavAp1.0	1	1	0.75	1	0.5	0.333333	0.833333	0.666667	1	1.2			1	1	0.636364	0.625	0.857143	0.925926	0.75	2.33333	0.75	1	0.2	0.8	0.666667	2	0.666667	1	0.75	1	1	0.75	0.625	1	0.8	1	0.777778	0.833333	0.333333	0.75	0.818182	0.555556	0.666667	0.6	0.75	0.8
81	Octodon degus	degu	OctDeg1.0	2	1	1.125	1.5	1.66667	2.33333	1.5	12.6667	1	0.9	1	2	2.5	1.33333	1.18182	1	1.85714	0.925926	0.916667	1.66667	1	1	1.6	1	1	2	1	1	1.33333	0.714286	1.16667	1.25	0.875	0.888889	1	1	1.77778	1.16667	1	1.25	0.954545	1	1	0.7	2.5	0.933333
82	Heterocephalus glaber	naked mole-rat	hetGla2 (HetGla_female_1.0)	2	1.1	0.75	1	1		0.833333	0.666667	0.5	0.8	1	1	1.5	2	1.45455	1	1.14286	0.814815	1.25	2.33333	1.25	1	0.6	0.8	1.66667	0.5	1	1.16667	1.25	1.14286	1	1	0.5	1	1	1	1.55556	1	1.33333	1	0.727273	1	1	1.1	1.75	1.06667
83	Chinchilla lanigera	long-tailed chinchilla	ChiLan1.0	1	1.2	1.125		1	0.666667	0.833333	1.33333	2.25	1.2	1		0.5	1.33333	1	0.75	1	1	0.916667	0.333333	1	0.8	0.2	1	0.333333	0.5	0.333333	0.833333	1.08333	1	0.833333	1	0.875	1.11111	1.4	1	1.55556	1	0.333333	1	0.909091	1	1	1.2	0.75	0.933333
84	Tupaia chinensis	Chinese tree shrew	TupChi_1.0	2	1.5	0.75	0.5	0.833333	2	0.833333	3	0.5	1	1		1.5	1	0.909091	0.875	1.28571	0.740741	0.916667	1	0.75	1	1.2	0.8	1	1	0.666667	1	1	1.57143	1.16667	0.75	1.25	1.33333	1.6	2	1	0.666667	2	0.75	0.863636	1.11111	1		2	0.933333
85	Tupaia belangeri	northern treeshrew	tupBel1	1	0.9	0.375	0.5	0.666667	2	0.666667	2.33333	1.25	0.8	2		1.5	0.666667	0.818182	0.75	1	0.62963	0.416667	0.666667	0.75	0.8	1.2	1	0.666667	0.5	0.333333	0.666667	0.916667	0.571429	1	0.5	0.375	0.444444	1.2	1	1	0.666667		0.25	0.727273	0.888889	1		2.25	0.866667
86	Galeopterus variegatus	Sunda flying lemur	G_variegatus_3.0.2	1	1	1.375	1	1	0.666667	0.833333	1	1.5	1.1	1	3	1.5	0.666667	0.909091	1	0.714286	1.33333	0.833333	0.333333	0.75	1	1.2	1	1	1	0.666667	1.16667	1	1	1	1.5	1	1.44444	1	4	1.22222	0.666667	1.33333	1	1.09091	1.11111	0.666667	1.1	1	1.06667
87	Propithecus coquereli	Coquerel's sifaka	Pcoq_1.0	1	1.1	1	1	1	1	0.833333	0.333333	0.5	0.9	1	1	1.5	1	1	1	1.28571	0.481481	1.08333	1.33333	1	1	0.6	1	1.33333	1	0.666667	1.16667	1.08333	1	1	1.25	0.75	1.22222	1.2	1	1.11111	0.916667	1	0.75	0.954545	2	0.666667	1	1.75	1.26667
88	Daubentonia madagascariensis	aye-aye	DauMad_1.0	1	0.9	0.625	0.5	0.666667	1	0.5	0.666667	1	1.2	2	1	1	1	1.09091	1.25	0.857143	1.11111	1.08333	0.333333	1	1	2	0.8	1	1	1.33333	1	1	1.42857	0.666667	1	1.75	1.22222	1	1	1.33333	1.25	1	0.75	1.18182	1.22222	0.666667	1.3	1.25	1.33333
89	Microcebus murinus	gray mouse lemur	micMur1 (ASM16544v1)	1	1	1.375	1	0.5	0.333333	0.5	0.333333	1	0.7	3	1	3	1	0.454545	0.875	1	0.925926	1.08333	0.666667	1.25	0.8	1.4	1	1.33333	1	0.666667	0.833333	0.583333	0.714286	1.16667	0.5	1.125	1	1.4	1	0.888889	0.833333	1	0.25	0.863636	1.11111	1	1	1.25	1.06667
90	Eulemur macaco	black lemur	Emacaco_refEf_BWA_oneround	1	0.9	0.875	1	1.16667	1	1	0.666667	0.5	1.1	1	1	1	1	1	1.25	1.28571	1.25926	1.08333	0.666667	1	0.4	1.2	1	1.33333	1	0.666667	1	1	0.857143	1.16667	1.25	1.375	1.33333	0.6	1	1.11111	1.25	1	1	1.09091	1.22222	1	1.2	0.75	0.8
91	Eulemur flavifrons	blue-eyed black lemur	Eflavifronsk33QCA	1	1.5	1.125	1	1.16667	1	1	0.666667	0.5	1.1	1	1	1	1	1	1.375	1.28571	1.25926	1.08333	1.33333	1	0.4	1.2	1	1.33333	1	1	1.33333	1	0.857143	1.16667	1.25	1.375	1.33333	0.6	1	1.11111	1.33333	1	1	1.09091	1.22222	1	1.2	0.75	0.8
92	Otolemur garnettii	northern greater galago	otoGar3	1	1.3	1.25	1	0.666667	1.33333	0.666667	2	0.75	0.8	1	1	1	0.666667	1.54545	0.875	0.857143	1	1	10.6667	1	1	1.2	1	0.666667	2	1	1	1.25	0.857143	0.833333	1	0.875	0.777778	1.8	1	1.22222	1.08333	0.666667	0.5	0.909091	0.888889	1	1.2	2.25	1.06667
93	Saimiri boliviensis	black-capped squirrel monkey	saiBol1	1	0.9	1	1	1.33333	1.66667	1.33333	3.66667	0.75	1.2	1	1	1	1.33333	1	1.375	0.857143	1.07407	1	1.33333	1	1	1	1	1.33333	1	2	1.33333	0.75	1	1	1.25	1.625	1.33333	1	2	1.33333	1.16667	0.666667	1	1.18182	2.11111	1.33333	1.4	0.75	0.933333
94	Aotus nancymaae	Nancy Ma's night monkey	Anan_1.0	1	1.4	1.125	1	1.33333	0.666667	1.33333	4	1	0.8	1	1	1	1	0.818182	1.125	1.14286	0.962963	1	3	1	1	1	1	1.66667	1	1.66667	1	1	1.14286	1.16667	1.25	1.75	1.11111	1	2	0.888889	0.916667	1	0.75	1.13636	1.11111	0.666667	1.4	1.25	0.933333
95	Cebus imitator	white-headed capuchin	Cebus_imitator-1.0	1	1.2	0.875	2	1	1.33333	0.833333	3.33333	0.5	1.2	1	1	1.5	0.666667	0.909091	1.125	1	0.925926	1.16667	1	1	1	0.8	1	1.33333	2	1.33333	1.16667	1.08333	1	1.16667	1.25	1.875	1.22222	1.6	2	1.11111	1	1	0.75	0.954545	1.22222	1	1.3	0.75	0.933333
96	Callithrix jacchus	common marmoset	calJac3 (Callithrix jacchus-3.2)	1	1	0.875	1.5	1.66667	1	1.66667	5.33333	0.75	1.1	1	1	2.5	0.333333	0.909091	1.25	1	1.03704	1.08333	5.33333	1.25	1	1	0.8	1.33333	1	1.33333	1.33333	1.08333	1	1	1.25	1.375	0.888889	1.4	2	1.11111	1.16667	0.666667	0.75	1	1	1.66667	1.4	1	1.13333
97	Rhinopithecus bieti	black snub-nosed monkey	ASM169854v1	1	1.3	1	0.5	0.833333	0.333333	1.16667	2.66667	0.25	0.8	1	1	0.5	1.66667	0.909091	1	1	1	1	1.66667	1	1	1.2	1	1.33333	1.5	1.33333	0.833333	0.833333	1.14286	1.16667	1.25	2.375	1	1	2	1	0.916667	1.33333	0.75	1	1.55556	1.33333	1.3	0.75	0.866667
98	Rhinopithecus roxellana	golden snub-nosed monkey	Rrox_v1	1	1	0.875	0.5	1.16667	0.333333	0.833333	2	0.25	1.2	1	1	2	2	1	1	1.28571	1	0.916667	2.33333	1	1	0.8	1	1.33333	1.5	1.33333	1.16667	0.833333	1.14286	1	1.25	2.125	1.44444	1.4	2	1.11111	1.08333	1	1	0.909091	1.44444	1.33333	1.1	0.75	1.06667
99	Nasalis larvatus	proboscis monkey	nasLar1	1	0.6	0.625	1	1	1	1	2.33333	1	1.2	2	1	0.5	1.66667	0.909091	1	1	0.962963	1.08333	0.333333	1	1	0.8	1	0.666667	1.5	1	0.833333	0.5	1	0.833333	1.25	1.875	1.33333	0.6	2	1.11111	0.666667	1	0.75	1.18182	1.55556	1.33333	1.1	0.75	1.13333
100	Colobus angolensis palliatus	Angolan colobus	Cang.pa_1.0	1	1.3	1	0.5	1.33333	0.333333	1.33333	2.66667	0.75	1.2	2	1	0.5	2	1	1.125	1.28571	1.03704	1.08333	1.33333	1	1	0.8	1	1.33333	1.5	1.33333	1.16667	0.833333	1	0.833333	1.25	1.875	1.44444	1.4	2	1.11111	1	1.66667	1	0.954545	0.888889	1.33333	1	0.75	0.933333
101	Cercocebus atys	sooty mangabey	Caty_1.0	1	1.1	1.25	1	0.666667	0.666667	0.666667	3.33333	0.75	1.2	1	1	1	1.66667	0.818182	1.125	1.28571	1	1.08333	0.666667	1	1	1	1	1.33333	1.5	1	1	0.833333	1	1.33333	1	2.25	1.33333	0.6	2	1.33333	1	2	0.75	1.09091	1.11111	1.33333	1	0.75	1.06667
102	Chlorocebus sabaeus	green monkey	ChlSab1.1	1	1.3	1	1.5	0.5	0.666667	0.5	2.33333	0.25	0.7	1	1	1	2.33333	0.909091	1.125	1.14286	0.888889	1.08333	1	1	1	0.8	1	1.33333	1.5	1	0.833333	0.916667	1	1.16667	1.25	2.5	0.777778	1	2	1	1.08333	1.33333	0.75	1.04545	1.11111	1.33333	1.1	0.75	1
103	Papio anubis	Olive baboon	papAnu2 (Panu_2.0)	1	1.3	1.125	1.5	0.5	1	0.5	2.33333	0.75	1.2	1	1	1	1.66667	1	1.125	1.42857	1.03704	1	0.666667	1	1	1	0.8	1.33333	1.5	1	1	0.833333	1.14286	1.16667	1.25	2	0.888889	1	2	1.22222	0.833333	1	0.5	1.04545	1.11111	1.33333	1.2	0.75	1.06667
104	Mandrillus leucophaeus	Drill	Mleu.le_1.0	1	1	1.25	1.5	0.166667	1	0.166667	2.33333	0.25	1.2	1	1	0.5	2	0.909091	1.125	1.28571	1.03704	0.833333	0.333333	1	1	1	1	1.33333	1.5	1	0.833333	1	1.14286	1.33333	1	2	1	1.2	2	1.33333	0.916667	1.33333	0.75	1.09091	1.22222	1.33333	1.3	0.75	0.866667
105	Macaca nemestrina	southern pig-tailed macaque	Mnem_1.0	1	1.1	1.125	1	0.5	0.666667	0.5	2.33333	0.75	1.2	1	1	0.5	1.33333	1	1.125	1.42857	1.07407	0.916667	0.666667	1	1	1	1	1	1.5	1	0.666667	0.833333	1	1.16667	1	2	1	0.8	2	1.44444	0.916667	1.66667	0.75	1.22727	1.11111	1	1.2	0.75	0.866667
106	Macaca mulatta	rhesus macaque	rheMac3 (CR_1.0)	1	1.4	1.125	1	0.333333	1	0.333333	2.33333	1	1.2	1	1	1	1.33333	1	0.875	1.28571	1.11111	1	0.333333	1	1	1	1	1.33333	1.5	0.666667	0.666667	0.833333	1.14286	1.16667	1	2.125	0.777778	1.4	2	1.22222	1	1.66667	0.75	1.22727	1.11111	1.33333	1	0.75	1.06667
107	Nomascus leucogenys	northern white-cheeked gibbon	Nleu1.0	1	1.2	1	1	0.666667	1	0.666667	2.66667	1.25	1.2	1	1	1.5	2	1	1	1	0.925926	0.916667	0.333333	1	1	1	0.8	1.33333	1.5	0.666667	0.5	0.833333	1.14286	1.16667	1.25	2	1.22222	1	2	1.55556	1	1.33333	1.5	1	1.22222	1	1.1	1	1.06667
108	Pongo abelii	Orangutan	ponAbe2 (P_pygmaeus_2.0.2)	1	1.4	0.875	1.5	1	1	1	3.33333	0.75	0.7	1	1	1.5	1.66667	0.909091	1.125	1.14286	1	0.833333	1.33333	1	1	1	1	1.33333	1.5	1	1.66667	0.833333	1.14286	1.5	1.25	1.75	0.777778	1	2	1.22222	1.08333	1.66667	0.75	0.909091	1.11111	1.33333	1	1	1.06667
109	Gorilla gorilla	Gorilla	gorGor3	1	1.4	1.125	1	0.166667	1	0.166667	3	1	1.2	1	1	1.5	1.66667	0.909091	1.125	1	0.962963	1.08333	1.66667	1.25	1	1	1	1.33333	2	1.66667	0.833333	0.833333	1	1	1	3.25	1.55556	0.8	2	1.33333	0.916667	1.33333	1.25	2.09091	1.22222	1.33333	1	0.75	1.46667
110	Pan troglodytes	Chimpanzee	panTro4(Pan_troglodytes-2.1.4)	1	1.3	1.125	1	1	1	1	3	1.25	1.2	1	1	2.5	1.33333	1	1.125	0.714286	0.962963	1.08333	1.66667	1.25	1	1.2	0.8	1.33333	2	1.33333	1	0.75	1.14286	1	1.25	2.375	1.11111	0.8	2	1.44444	1	1.66667	0.75	1.04545	1.88889	1	1.1	1	1.06667
111	Homo sapiens	Human	hg38 (GRCh38)	2	1.5	1.25	1	1	1	2	6	1.25	2.4	1	1	1.5	1.66667	1.09091	1.25	1.14286	0.925926	1.08333	3	1.25	1	1	1	1.33333	2	1	1.33333	0.75	1.28571	1	1.25	3.125	1.11111	1.2	2	1.44444	1	3.66667	0.75	1.04545	1.22222	1	1.1	1	1.06667
[truncated: 33 more columns]

## Sheet: FigS1B
Species	Normalised_Percent_Green [Mock]	Normalised_Percent_Green [IFN-treated]
Human	100	1.12737
Human	100	0.669134
Human	100	0.512747
Rat	100	1.08206
Rat	100	1.94942
Rat	100	5.74981
Cow	100	0.582404
Cow	100	0
Cow	100	5.11403
Cow	100	1.17253
Sheep	100	0.252786
Sheep	100	0.80684
Sheep	100	0.139704
Pig	100	1.41109
Pig	100	2.03178
Pig	100	2.25175
Pig	100	0.61092
Horse	100	8.95164
Horse	100	23.9624
Horse	100	21.2883
Dog	100	14.432
Dog	100	9.57162
Dog	100	19.4045
Fruit bat	100	0.272035
Fruit bat	100	2.68299
Fruit bat	100	0.941841
Microbat	100	4.10557
Microbat	100	2.1978
Microbat	100	9.7561
Microbat	100	20.6349
Chicken	100	0.96123
Chicken	100	5.81319
Chicken	100	29.7553

[truncated: 4 more sheets: FigS2, FigS3A+S3C, FigS4, FigS5]
