# Supplementary material for: Fundamental properties of the mammalian innate immune system revealed by multispecies comparison of type I interferon responses
Source: PLoS Biol. 2017 Dec 18;15(12):e2004086. doi: 10.1371/journal.pbio.2004086 (PMC5747502; doi:10.1371/journal.pbio.2004086)
Supplement: S2 Data — This R code requires Data S5 as an input, referred to in the code as Big_table_v3.6.1. (TXT) [file pbio.2004086.s013.txt]

# code for generating Figure3B
# Input requires the BigT and the list of ASEPs

# CHANGE THE PATH to the BigT
BigT<-read.csv("~/Documents/ISG/R_Figures/Big_table_v3.6.1.xls",sep="\t",header=T,na.strings=c("n/a","NA","Not differentially expressed","No other Ensembl ortholog" ) )
# CHANGE THE PATH  to ASEPs
ASEPs<-read.csv("~/Documents/ISG/R_Figures/ASEPs.txt",sep="\t",header=TRUE)
ASEPsEnsemblID<-as.vector(na.omit(ASEPs[,c("H.sapiensEnsembl")]))
RFOrthoID<-BigT[BigT$homo_sapiens.ENSEMBL_ID %in% ASEPsEnsemblID,c("OrthoID")]
RFBigT<-BigT[BigT$OrthoID %in% RFOrthoID,]

#required packages
library(ggplot2)

# colour scheme
ISGtheme<-theme_bw()+
  theme(panel.grid.major = element_blank(),
        panel.grid.minor = element_blank(), axis.line = element_line(colour = "black"))
cbColBrewerLat<-c("#4E79A7","#F28E2B","#E15759","#76B7B2","#59A14E","#EDC949","#B07AA1","#FF9DA7","#9C755F","#BAB0AC")
latin<-c("homo_sapiens","rattus_norvegicus","bos_taurus","ovis_aries","sus_scrofa","equus_caballus","canis_familiaris","pteropus_vampyrus","myotis_lucifugus","gallus_gallus")
latin<-factor(latin,levels=c("homo_sapiens","rattus_norvegicus","bos_taurus","ovis_aries","sus_scrofa","equus_caballus","canis_familiaris","pteropus_vampyrus","myotis_lucifugus","gallus_gallus"))
names(cbColBrewerLat) <- levels(latin)
colScaleLatin<-scale_colour_manual(name = "latin",values = cbColBrewerLat)


# get a set of 100 randomly selected significantly upregulated genes for a given species
RandLog2FC<-function(df,RFdf2,species){
  spLog<-paste(species,".Log2FC",sep="")
  spFDR<-paste(species,".FDR",sep="")
  #filter the OrthoIDs for that species for the restriction factors
  RFdf2sp<-na.omit(RFdf2[,c("OrthoID",spLog)])
  RFdf2Log2FC<-na.omit(RFdf2sp[,c(spLog)])
  # get all the IDs for that species that are sig. upregulated
  upreg<-subset(df,get(spFDR)<0.05 & get(spLog)>0)
  info<-cbind(Species=NA,Rep=NA,RFLog2FCcnt=NA,meanRFLog2FC=NA,RandLog2FCcnt=NA,meanRandLog2FC=NA)
  for (i in 1:100){
    #sample the same number of OrthoIDs as in the Restriction factor set 
    RandomSet<-sample(na.omit(unique(upreg[,c("OrthoID")])),unique(length(RFdf2sp$OrthoID)))
    # get the log2FC of these randomly selected upregulated orthoIDs
    Log2FCspUp<-na.omit(df[df$OrthoID %in% RandomSet,c(spLog)])
    info<-rbind(info,cbind(Species=species,Rep=i,RFLog2FCcnt=length(RFdf2Log2FC),meanRFLog2FC=mean(RFdf2Log2FC),RandLog2FCcnt=length(Log2FCspUp),meanRandLog2FC=mean(Log2FCspUp)))
  }
  info<-info[-1,]
}

RFRand<-RandLog2FC(BigT,RFBigT,"homo_sapiens")
RFRand<-rbind(RFRand,RandLog2FC(BigT,RFBigT,"rattus_norvegicus"))
RFRand<-rbind(RFRand,RandLog2FC(BigT,RFBigT,"bos_taurus"))
RFRand<-rbind(RFRand,RandLog2FC(BigT,RFBigT,"ovis_aries"))
RFRand<-rbind(RFRand,RandLog2FC(BigT,RFBigT,"sus_scrofa"))
RFRand<-rbind(RFRand,RandLog2FC(BigT,RFBigT,"equus_caballus"))
RFRand<-rbind(RFRand,RandLog2FC(BigT,RFBigT,"canis_familiaris"))
RFRand<-rbind(RFRand,RandLog2FC(BigT,RFBigT,"pteropus_vampyrus"))
RFRand<-rbind(RFRand,RandLog2FC(BigT,RFBigT,"myotis_lucifugus"))
RFRand<-rbind(RFRand,RandLog2FC(BigT,RFBigT,"gallus_gallus"))
RFRand<-as.data.frame(RFRand)
RFRand$RFLog2FCcnt<-as.numeric(as.character(RFRand$RFLog2FCcnt))
RFRand$meanRFLog2FC<-as.numeric(as.character(RFRand$meanRFLog2FC))
RFRand$RandLog2FCcnt<-as.numeric(as.character(RFRand$RandLog2FCcnt))
RFRand$meanRandLog2FC<-as.numeric(as.character(RFRand$meanRandLog2FC))

RFRand$Species<-factor(RFRand$Species,levels=latin)

# Used for Figure 3B
ggplot(RFRand,aes(x=Species,y=meanRandLog2FC,colour=Species))+geom_boxplot()+geom_point(aes(x=Species,y=meanRFLog2FC),shape=4)+colScaleLatin+ylab("Average Log2FC")+ISGtheme+guides(colour=FALSE)+scale_x_discrete(labels=c("Human","Rat","Cow","Sheep","Pig","Horse","Dog","Pteropus","Myotis","Chicken"))
