# Supplementary material for: Fundamental properties of the mammalian innate immune system revealed by multispecies comparison of type I interferon responses
Source: PLoS Biol. 2017 Dec 18;15(12):e2004086. doi: 10.1371/journal.pbio.2004086 (PMC5747502; doi:10.1371/journal.pbio.2004086)
Supplement: S3 Data — This R code requires Data S5 and Data S6 as input files, referred to in the code as Big_table_v3.6.1 and ASEPs, respectively. (TXT) [file pbio.2004086.s014.txt]

# code for generating Figure 4A
# BigT required as an input

# CHANGE THE PATH  to the BigT
BigT<-read.csv("~/Documents/ISG/R_Figures/Big_table_v3.6.1.xls",sep="\t",header=T,na.strings=c("n/a","NA","Not differentially expressed","No other Ensembl ortholog" ) )

#required packages
source("https://bioconductor.org/biocLite.R")
biocLite("biomaRt")
library(biomaRt)
library(ggplot2)
library(plyr)

ISGtheme<-theme_bw()+
  theme(panel.grid.major = element_blank(),
        panel.grid.minor = element_blank(), axis.line = element_line(colour = "black"))


# https://www.bioconductor.org/packages/devel/bioc/vignettes/biomaRt/inst/doc/biomaRt.html
ensembl=useMart("ensembl")
mart.hs <- useMart("ensembl", "hsapiens_gene_ensembl")

#### function to get one-to-one and their dNdS relative to human
onetoone_dNdS<- function(df, species,ensembl_sp){
  #count the number of times and OrthoID is seen
  dfcount<-as.data.frame(table(df$OrthoID))
  #filter the list of OrthoIDs to those that are only seen once
  dfonetooneOrthoID<-dfcount[dfcount$Freq<2,"Var1"]
  #filter the big table for those OrthoIDs
  dfonetoone<-df[df$OrthoID %in% dfonetooneOrthoID, ]
  # the column ensemblID contains NAs
  # make the label names
  spFDR<-paste(species,".FDR",sep="")
  spLog<-paste(species,".Log2FC",sep="")
  spEnsembl<-paste(species,".ENSEMBL_ID",sep="")
  # create the subtable for human and the species of interest
  hum_sp<-dfonetoone[,c("homo_sapiens.ENSEMBL_ID","homo_sapiens.Log2FC","homo_sapiens.FDR",spEnsembl,spLog,spFDR)]
  # remove any rows with NA
  hum_sp<-na.omit(hum_sp)
  # labels for retrieving information from ensembl
  ensembl_dn<-paste(ensembl_sp,"_homolog_dn",sep="")
  ensembl_ds<-paste(ensembl_sp,"_homolog_ds",sep="")
  #retrieve dn from ensembl
  hum_sp_dN<-getBM(attributes = c('ensembl_gene_id',ensembl_dn), filters = "ensembl_gene_id", values =     na.omit(unique(hum_sp$homo_sapiens.ENSEMBL_ID)), mart = mart.hs)
  #retreive ds from ensembl
  hum_sp_dS<-getBM(attributes = c('ensembl_gene_id',ensembl_ds), filters = "ensembl_gene_id", values = na.omit(unique(hum_sp$homo_sapiens.ENSEMBL_ID)), mart = mart.hs)
  hum_sp_dN_dS<-merge(x=hum_sp_dN,y=hum_sp_dS,by=c("ensembl_gene_id"))
  # merge the log2FC, dN and dS dataframes
  hum_sp<-merge(x=hum_sp,y=hum_sp_dN_dS,by.x=c("homo_sapiens.ENSEMBL_ID"),by.y=c("ensembl_gene_id"))
  #calculate dn/dS
  hum_sp$dNdS<-hum_sp[,c(ensembl_dn)]/hum_sp[,c(ensembl_ds)]
  # adding a column for the significance
  hum_sp$sig<-with(hum_sp,ifelse(get(spLog)>0 & get(spFDR)<0.05,"Yes","No"))
  # remove any rows with NA - this is repeated as some dS dN values might be NA or NaN or Infinite
  hum_sp<-na.omit(hum_sp)
  # group and keep the largest dNdS for a given homo ENSEMBL_ID
  hum_sp<-group_by(hum_sp,homo_sapiens.ENSEMBL_ID)
  hum_sp<-as.data.frame(hum_sp %>% group_by(homo_sapiens.ENSEMBL_ID) %>% top_n(1, dNdS))
  # replacing Infinite with max value found
  max_sp<-max(range(hum_sp$dNdS,finite=TRUE))
  max_sp
  hum_sp[is.infinite(hum_sp$dNdS),c("dNdS")]<-max_sp
  
  # return the final table
  return(hum_sp)
}


##########
# "Rat"
##########
hum_rat=onetoone_dNdS(BigT,"rattus_norvegicus","rnorvegicus")
# separating notDe and DE and randomly sampling
notDE_Size=length(hum_rat[hum_rat$sig=="No",c(1)])
# get the number of DE on-to-one
DEonetoone_Size=length(hum_rat[hum_rat$sig=="Yes",c(1)])
# dataframe of not DE
notDE=hum_rat[hum_rat$sig=="No",]
# dataframe of DE
DE=hum_rat[hum_rat$sig=="Yes",]
# randomly subsample the not DE by the number of DE 
samplenotDEonetoone=notDE[sample(nrow(notDE),DEonetoone_Size), ]
# concatenate the DE and the subsampled not DE
samp_hum_rat=rbind(DE,samplenotDEonetoone)
# plot using dodge
# Figure 4A rat
rat2<-ggplot(data=samp_hum_rat, aes(samp_hum_rat$dNdS,fill=sig)) + geom_histogram(position="dodge",breaks=seq(0, (max(samp_hum_rat$dNdS)+0.05), by=0.05))+xlab("human-rat dN/dS")+ISGtheme
rat2
# Kruskall-Wallis test to see whether these two groups come from the same distribution
# Using the Kruskal-Wallis Test, we can decide whether the population distributions are identical without assuming them to follow the normal distribution.
samp_hum_rat$sig <- as.factor(samp_hum_rat$sig)
kruskal.test(dNdS ~ sig, data = samp_hum_rat)  
# by testing the shift in medians with the wilcox.test
# A Wilcoxon rank sum test is a nonparametric test that can be used to determine whether two independent samples were selected from populations having the same distribution.
wilcox.test(dNdS~sig,data=samp_hum_rat)
ddply(samp_hum_rat,~sig,summarise,mean=mean(dNdS),sd=sd(dNdS),median=median(dNdS))

#########
# "Cow"
#########
hum_cow=onetoone_dNdS(BigT,"bos_taurus","btaurus")
notDE_Size=length(hum_cow[hum_cow$sig=="No",c(1)])
DEonetoone_Size=length(hum_cow[hum_cow$sig=="Yes",c(1)])
notDE=hum_cow[hum_cow$sig=="No",]
DE=hum_cow[hum_cow$sig=="Yes",]
samplenotDEonetoone=notDE[sample(nrow(notDE),DEonetoone_Size), ]
samp_hum_cow=rbind(DE,samplenotDEonetoone)
cow2<-ggplot(data=samp_hum_cow, aes(samp_hum_cow$dNdS,fill=sig)) + geom_histogram(position="dodge",breaks=seq(0, (max(samp_hum_cow$dNdS)+0.05), by=0.05))+xlab("human-cow dN/dS")+ISGtheme
#Figure4A cow
cow2
samp_hum_cow$sig <- as.factor(samp_hum_cow$sig)
kruskal.test(dNdS ~ sig, data = samp_hum_cow)  
wilcox.test(dNdS~sig,data=samp_hum_cow)
ddply(samp_hum_cow,~sig,summarise,mean=mean(dNdS),sd=sd(dNdS),median=median(dNdS))

##########
# "Sheep"
##########
hum_sheep=onetoone_dNdS(BigT,"ovis_aries","oaries")
notDE_Size=length(hum_sheep[hum_sheep$sig=="No",c(1)])
DEonetoone_Size=length(hum_sheep[hum_sheep$sig=="Yes",c(1)])
notDE=hum_sheep[hum_sheep$sig=="No",]
DE=hum_sheep[hum_sheep$sig=="Yes",]
samplenotDEonetoone=notDE[sample(nrow(notDE),DEonetoone_Size), ]
samp_hum_sheep=rbind(DE,samplenotDEonetoone)
sheep2<-ggplot(data=samp_hum_sheep, aes(samp_hum_sheep$dNdS,fill=sig)) + geom_histogram(position="dodge",breaks=seq(0, (max(samp_hum_sheep$dNdS)+0.05), by=0.05))+xlab("human-sheep dN/dS")+ISGtheme
#Figure 4A sheep
sheep2
samp_hum_sheep$sig <- as.factor(samp_hum_sheep$sig)
kruskal.test(dNdS ~ sig, data = samp_hum_sheep)  
wilcox.test(dNdS~sig,data=samp_hum_sheep)
ddply(samp_hum_sheep,~sig,summarise,mean=mean(dNdS),sd=sd(dNdS),median=median(dNdS))

#########
# "Pig"
#########
hum_pig=onetoone_dNdS(BigT,"sus_scrofa","sscrofa")
notDE_Size=length(hum_pig[hum_pig$sig=="No",c(1)])
DEonetoone_Size=length(hum_pig[hum_pig$sig=="Yes",c(1)])
notDE=hum_pig[hum_pig$sig=="No",]
DE=hum_pig[hum_pig$sig=="Yes",]
samplenotDEonetoone=notDE[sample(nrow(notDE),DEonetoone_Size), ]
samp_hum_pig=rbind(DE,samplenotDEonetoone)
pig2<-ggplot(data=samp_hum_pig, aes(samp_hum_pig$dNdS,fill=sig)) + geom_histogram(position="dodge",breaks=seq(0, (max(samp_hum_pig$dNdS)+0.05), by=0.05))+xlab("human-pig dN/dS")+ISGtheme
# Figure 4A pig
pig2
samp_hum_pig$sig <- as.factor(samp_hum_pig$sig)
kruskal.test(dNdS ~ sig, data = samp_hum_pig)  
wilcox.test(dNdS~sig,data=samp_hum_pig)
ddply(samp_hum_pig,~sig,summarise,mean=mean(dNdS),sd=sd(dNdS),median=median(dNdS))

############
# "Horse"
############
hum_horse=onetoone_dNdS(BigT,"equus_caballus","ecaballus")
notDE_Size=length(hum_horse[hum_horse$sig=="No",c(1)])
DEonetoone_Size=length(hum_horse[hum_horse$sig=="Yes",c(1)])
notDE=hum_horse[hum_horse$sig=="No",]
DE=hum_horse[hum_horse$sig=="Yes",]
samplenotDEonetoone=notDE[sample(nrow(notDE),DEonetoone_Size), ]
samp_hum_horse=rbind(DE,samplenotDEonetoone)
horse2<-ggplot(data=samp_hum_horse, aes(samp_hum_horse$dNdS,fill=sig)) + geom_histogram(position="dodge",breaks=seq(0, (max(samp_hum_horse$dNdS)+0.05), by=0.05))+xlab("human-horse dN/dS")+ISGtheme
#FIGURE 4A HORSE
horse2
samp_hum_horse$sig <- as.factor(samp_hum_horse$sig)
kruskal.test(dNdS ~ sig, data = samp_hum_horse)  
wilcox.test(dNdS~sig,data=samp_hum_horse)
ddply(samp_hum_horse,~sig,summarise,mean=mean(dNdS),sd=sd(dNdS),median=median(dNdS))

#######
# dog
#######
hum_dog=onetoone_dNdS(BigT,"canis_familiaris","cfamiliaris")
notDE_Size=length(hum_dog[hum_dog$sig=="No",c(1)])
DEonetoone_Size=length(hum_dog[hum_dog$sig=="Yes",c(1)])
notDE=hum_dog[hum_dog$sig=="No",]
DE=hum_dog[hum_dog$sig=="Yes",]
samplenotDEonetoone=notDE[sample(nrow(notDE),DEonetoone_Size), ]
samp_hum_dog=rbind(DE,samplenotDEonetoone)
dog2<-ggplot(data=samp_hum_dog, aes(samp_hum_dog$dNdS,fill=sig)) + geom_histogram(position="dodge",breaks=seq(0, (max(samp_hum_dog$dNdS)+0.05), by=0.05))+xlab("human-dog dN/dS")+ISGtheme
# Figure 4a dog
dog2
samp_hum_dog$sig <- as.factor(samp_hum_dog$sig)
kruskal.test(dNdS ~ sig, data = samp_hum_dog)  
wilcox.test(dNdS~sig,data=samp_hum_dog)
ddply(samp_hum_dog,~sig,summarise,mean=mean(dNdS),sd=sd(dNdS),median=median(dNdS))

##########
# myotis
##########
hum_myotis=onetoone_dNdS(BigT,"myotis_lucifugus","mlucifugus")
notDE_Size=length(hum_myotis[hum_myotis$sig=="No",c(1)])
DEonetoone_Size=length(hum_myotis[hum_myotis$sig=="Yes",c(1)])
notDE=hum_myotis[hum_myotis$sig=="No",]
DE=hum_myotis[hum_myotis$sig=="Yes",]
samplenotDEonetoone=notDE[sample(nrow(notDE),DEonetoone_Size), ]
samp_hum_myotis=rbind(DE,samplenotDEonetoone)
myotis2<-ggplot(data=samp_hum_myotis, aes(samp_hum_myotis$dNdS,fill=sig)) + geom_histogram(position="dodge",breaks=seq(0, (max(samp_hum_myotis$dNdS)+0.05), by=0.05))+xlab("human-myotis dN/dS")+ISGtheme
myotis2
samp_hum_myotis$sig <- as.factor(samp_hum_myotis$sig)
kruskal.test(dNdS ~ sig, data = samp_hum_myotis)  
wilcox.test(dNdS~sig,data=samp_hum_myotis)
ddply(samp_hum_myotis,~sig,summarise,mean=mean(dNdS),sd=sd(dNdS),median=median(dNdS))
