# Supplementary material for: Fundamental properties of the mammalian innate immune system revealed by multispecies comparison of type I interferon responses
Source: PLoS Biol. 2017 Dec 18;15(12):e2004086. doi: 10.1371/journal.pbio.2004086 (PMC5747502; doi:10.1371/journal.pbio.2004086)
Supplement: S4 Data — This R code requires Data S5 as an input, referred to in the code as Big_table_v3.6.1. (TXT) [file pbio.2004086.s015.txt]

# code fore generating Figure 4B
# input is BigT

# CHANGE THE PATH  to the BigT
BigT<-read.csv("~/Documents/ISG/R_Figures/Big_table_v3.6.1.xls",sep="\t",header=T,na.strings=c("n/a","NA","Not differentially expressed","No other Ensembl ortholog" ) )

# colour scheme
ISGtheme<-theme_bw()+
  theme(panel.grid.major = element_blank(),
        panel.grid.minor = element_blank(), axis.line = element_line(colour = "black"))
cbColBrewerLat<-c("#4E79A7","#F28E2B","#E15759","#76B7B2","#59A14E","#EDC949","#B07AA1","#FF9DA7","#9C755F","#BAB0AC")
latin<-c("homo_sapiens","rattus_norvegicus","bos_taurus","ovis_aries","sus_scrofa","equus_caballus","canis_familiaris","pteropus_vampyrus","myotis_lucifugus","gallus_gallus")
latin<-factor(latin,levels=c("homo_sapiens","rattus_norvegicus","bos_taurus","ovis_aries","sus_scrofa","equus_caballus","canis_familiaris","pteropus_vampyrus","myotis_lucifugus","gallus_gallus"))
names(cbColBrewerLat) <- levels(latin)
colScaleLatin<-scale_colour_manual(name = "latin",values = cbColBrewerLat)


FilterSpeciesUp<-function(df,species){
  spFDR<-paste(species,".FDR",sep="")
  spLog<-paste(species,".Log2FC",sep="")
  spEnsembl<-paste(species,".ENSEMBL_ID",sep="")
  IDs<-unique(na.omit(subset(df,get(spFDR)<0.05 & get(spLog)>0)$OrthoID))
  
  spUp<-na.omit(df[df$OrthoID %in% IDs,c("OrthoID",spEnsembl,spFDR,spLog)])
  count<-as.data.frame(table(droplevels(spUp$OrthoID)))
  info<-cbind(Species=NA,Rep=NA,Expansion=NA,OneToOne=NA,RandExpansion=NA,RandOneToOne=NA)
  for (i in 1:100){
    NotISG<-unique(na.omit(subset(df,get(spFDR)>0.05)$OrthoID))
    RandomSet<-sample(NotISG,(sum(count$Freq>1)+sum(count$Freq==1)))
    spNotISG<-na.omit(df[df$OrthoID %in% RandomSet,c("OrthoID",spEnsembl,spFDR,spLog)])
    countNotISG<-as.data.frame(table(droplevels(spNotISG$OrthoID)))
    info<-rbind(info,cbind(Species=species,Rep=i,Expansion=sum(count$Freq>1),OneToOne=sum(count$Freq==1),RandExpansion=sum(countNotISG$Freq>1),RandOneToOne=sum(countNotISG$Freq==1)))
  }
  info<-info[-1,]
}

ExpansionRand<-FilterSpeciesUp(BigT,"homo_sapiens")
ExpansionRand<-as.data.frame(ExpansionRand)
ExpansionRand<-rbind(ExpansionRand,FilterSpeciesUp(BigT,"rattus_norvegicus"))
ExpansionRand<-rbind(ExpansionRand,FilterSpeciesUp(BigT,"bos_taurus"))
ExpansionRand<-rbind(ExpansionRand,FilterSpeciesUp(BigT,"ovis_aries"))
ExpansionRand<-rbind(ExpansionRand,FilterSpeciesUp(BigT,"sus_scrofa"))
ExpansionRand<-rbind(ExpansionRand,FilterSpeciesUp(BigT,"equus_caballus"))
ExpansionRand<-rbind(ExpansionRand,FilterSpeciesUp(BigT,"canis_familiaris"))
ExpansionRand<-rbind(ExpansionRand,FilterSpeciesUp(BigT,"pteropus_vampyrus"))
ExpansionRand<-rbind(ExpansionRand,FilterSpeciesUp(BigT,"myotis_lucifugus"))
ExpansionRand<-rbind(ExpansionRand,FilterSpeciesUp(BigT,"gallus_gallus"))

ExpansionRand$Expansion<-as.numeric(as.character(ExpansionRand$Expansion))
ExpansionRand$OneToOne<-as.numeric(as.character(ExpansionRand$OneToOne))
ExpansionRand$RandExpansion<-as.numeric(as.character(ExpansionRand$RandExpansion))
ExpansionRand$RandOneToOne<-as.numeric(as.character(ExpansionRand$RandOneToOne))

ggplot(ExpansionRand,aes(x=Species,y=RandExpansion/RandOneToOne,colour=Species))+geom_boxplot()+geom_point(aes(x=Species,y=Expansion/OneToOne),shape=4)+colScaleLatin+ylab("One-to-many/One-to-one")+ISGtheme+guides(colour=FALSE)+ scale_x_discrete(labels=c("Human","Rat","Cow","Sheep","Pig","Horse","Dog","Pteropus","Myotis","Chicken"))
