# Supplementary material for: Fundamental properties of the mammalian innate immune system revealed by multispecies comparison of type I interferon responses
Source: PLoS Biol. 2017 Dec 18;15(12):e2004086. doi: 10.1371/journal.pbio.2004086 (PMC5747502; doi:10.1371/journal.pbio.2004086)
Supplement: S5 Data — This file, referred to as Big_table_v3.6.1 in the R code, contains data required to run the code present in S2 Data, S3 Data and S4 Data that is used to generated Fig 3B, Fig 4A and Fig 4B, respectively. (XLSX) [file pbio.2004086.s016.xlsx]

## Sheet: Big_table_v3.6.1
OrthoID	homo_sapiens ENSEMBL_ID	homo_sapiens Gene name	homo_sapiens dnds_ratio	homo_sapiens perc_id	homo_sapiens Log2FC	homo_sapiens FDR	rattus_norvegicus ENSEMBL_ID	rattus_norvegicus Gene name	rattus_norvegicus dnds_ratio	rattus_norvegicus perc_id	rattus_norvegicus Log2FC	rattus_norvegicus FDR	bos_taurus ENSEMBL_ID	bos_taurus Gene name	bos_taurus dnds_ratio	bos_taurus perc_id	bos_taurus Log2FC	bos_taurus FDR	ovis_aries ENSEMBL_ID	ovis_aries Gene name	ovis_aries dnds_ratio	ovis_aries perc_id	ovis_aries Log2FC	ovis_aries FDR	sus_scrofa ENSEMBL_ID	sus_scrofa Gene name	sus_scrofa dnds_ratio	sus_scrofa perc_id	sus_scrofa Log2FC	sus_scrofa FDR	equus_caballus ENSEMBL_ID	equus_caballus Gene name	equus_caballus dnds_ratio	equus_caballus perc_id	equus_caballus Log2FC	equus_caballus FDR	canis_familiaris ENSEMBL_ID	canis_familiaris Gene name	canis_familiaris dnds_ratio	canis_familiaris perc_id	canis_familiaris Log2FC	canis_familiaris FDR	pteropus_vampyrus ENSEMBL_ID	pteropus_vampyrus Gene name	pteropus_vampyrus dnds_ratio	pteropus_vampyrus perc_id	pteropus_vampyrus Log2FC	pteropus_vampyrus FDR	myotis_lucifugus ENSEMBL_ID
homo_sapiens_ortho5140	ENSG00000160305	DIP2A	n/a	16	-0.542953	0.00148149	ENSRNOG00000043212	Dip2a	0.07685	91	-0.15125	0.0959209	ENSBTAG00000011495	DIP2A	0.07742	90	-0.379751	0.0213126	ENSOARG00000013377	DIP2A	0.07527	90	-0.544015	0.000260388	No other Ensembl ortholog	NA	NA	NA	NA	NA	ENSECAG00000016864	DIP2A	0.08203	93	-0.232379	0.292215	No other Ensembl ortholog	NA	NA	NA	NA	NA	ENSPVAG00000005424	DIP2A	n/a	83	-0.0311508	0.923656	ENSMLUG00000007571
homo_sapiens_ortho4807	ENSG00000120327	PCDHB14	n/a	40	0.0497886	0.93171	ENSRNOG00000033123	Pcdhb20	0.2409	78	Not differentially expressed	NA	ENSBTAG00000007349	PCDHB14	0.22391	86	Not differentially expressed	NA	ENSOARG00000018844	PCDHB14	0.2273	85	-0.136084	0.828503	No other Ensembl ortholog	NA	NA	NA	NA	NA	ENSECAG00000001252	PCDHB14	0.2241	87	-0.122043	0.824167	No other Ensembl ortholog	NA	NA	NA	NA	NA	ENSPVAG00000002366	PCDHB14	n/a	85	-0.0257354	0.96315	No other Ensembl ortholog
homo_sapiens_ortho4807	No other Ensembl ortholog	NA	NA	NA	NA	NA	No other Ensembl ortholog	NA	NA	NA	NA	NA	No other Ensembl ortholog	NA	NA	NA	NA	NA	No other Ensembl ortholog	NA	NA	NA	NA	NA	No other Ensembl ortholog	NA	NA	NA	NA	NA	No other Ensembl ortholog	NA	NA	NA	NA	NA	No other Ensembl ortholog	NA	NA	NA	NA	NA	No other Ensembl ortholog	NA	NA	NA	NA	NA	No other Ensembl ortholog
homo_sapiens_ortho4807	No other Ensembl ortholog	NA	NA	NA	NA	NA	No other Ensembl ortholog	NA	NA	NA	NA	NA	No other Ensembl ortholog	NA	NA	NA	NA	NA	No other Ensembl ortholog	NA	NA	NA	NA	NA	No other Ensembl ortholog	NA	NA	NA	NA	NA	No other Ensembl ortholog	NA	NA	NA	NA	NA	No other Ensembl ortholog	NA	NA	NA	NA	NA	No other Ensembl ortholog	NA	NA	NA	NA	NA	No other Ensembl ortholog
homo_sapiens_ortho8580	ENSG00000188186	LAMTOR4	n/a	58	0.0881603	0.74243	ENSRNOG00000027028	Lamtor4	0.03675	97	0.128769	0.233239	ENSBTAG00000015009	LAMTOR4	0.02086	98	0.33749	0.0869672	ENSOARG00000017479	LAMTOR4	0.03786	97	-0.00952342	0.978352	ENSSSCG00000007646	LAMTOR4	0.04681	97	-0.0404083	0.797025	ENSECAG00000006312	LAMTOR4	n/a	0	0.12221	0.830019	ENSCAFG00000014561	LAMTOR4	0.1263	95	-0.0372678	0.898342	ENSPVAG00000011987	LAMTOR4	n/a	96	-0.140607	0.431613	ENSMLUG00000017427
homo_sapiens_ortho4978	ENSG00000109736	MFSD10	n/a	38	0.145444	0.598612	ENSRNOG00000012534	Mfsd10	0.12579	81	0.0258958	0.865313	ENSBTAG00000021130	MFSD10	0.10509	83	-0.166033	0.397838	ENSOARG00000014708	MFSD10	0.11213	83	-0.0309227	0.928393	ENSSSCG00000008695	MFSD10	0.10453	86	0.115554	0.425176	ENSECAG00000010491	MFSD10	0.13873	86	-0.0277075	0.949313	ENSCAFG00000014747	MFSD10	n/a	66	-0.109101	0.706903	ENSPVAG00000011302	MFSD10	n/a	86	0.157273	0.413821	ENSMLUG00000027483
gallus_gallus_ortho24649	No other Ensembl ortholog	NA	NA	NA	NA	NA	No other Ensembl ortholog	NA	NA	NA	NA	NA	No other Ensembl ortholog	NA	NA	NA	NA	NA	No other Ensembl ortholog	NA	NA	NA	NA	NA	No other Ensembl ortholog	NA	NA	NA	NA	NA	No other Ensembl ortholog	NA	NA	NA	NA	NA	No other Ensembl ortholog	NA	NA	NA	NA	NA	No other Ensembl ortholog	NA	NA	NA	NA	NA	No other Ensembl ortholog
homo_sapiens_ortho8901	ENSG00000157927	RADIL	n/a	25	-0.517952	0.234096	ENSRNOG00000024456	Radil	n/a	81	-0.252219	0.118446	ENSBTAG00000030690	RADIL	n/a	77	-0.686213	0.143395	ENSOARG00000003465	RADIL	n/a	58	-0.432322	0.302398	ENSSSCG00000007575	RADIL	0.107	80	-0.0510469	0.865128	ENSECAG00000019718	RADIL	0.10777	79	Not differentially expressed	NA	ENSCAFG00000016092	RADIL	0.11348	80	-0.272251	0.268489	ENSPVAG00000009313	RADIL	n/a	63	0.199829	0.725034	No other Ensembl ortholog
bos_taurus_ortho17295	No other Ensembl ortholog	NA	NA	NA	NA	NA	ENSRNOG00000013334	Clca5	0.25936	70	Not differentially expressed	NA	ENSBTAG00000021501	NA	0.3683	87	Not differentially expressed	NA	ENSOARG00000014819	NA	0.59129	93	Not differentially expressed	NA	No other Ensembl ortholog	NA	NA	NA	NA	NA	ENSECAG00000014656	NA	0.38345	83	Not differentially expressed	NA	ENSCAFG00000020241	NA	0.32018	82	Not differentially expressed	NA	ENSPVAG00000011150	NA	n/a	87	Not differentially expressed	NA	ENSMLUG00000015086
bos_taurus_ortho17295	No other Ensembl ortholog	NA	NA	NA	NA	NA	ENSRNOG00000036877	Clca4l	0.23319	70	Not differentially expressed	NA	ENSBTAG00000016712	NA	n/a	40	0.546566	0.118463	No other Ensembl ortholog	NA	NA	NA	NA	NA	No other Ensembl ortholog	NA	NA	NA	NA	NA	No other Ensembl ortholog	NA	NA	NA	NA	NA	No other Ensembl ortholog	NA	NA	NA	NA	NA	No other Ensembl ortholog	NA	NA	NA	NA	NA	No other Ensembl ortholog
homo_sapiens_ortho13890	ENSG00000075223	SEMA3C	n/a	28	-0.103851	0.690942	ENSRNOG00000006526	Sema3c	0.02688	96	-0.120165	0.263722	ENSBTAG00000006138	SEMA3C	0.06713	96	-0.613846	0.121736	ENSOARG00000016894	SEMA3C	0.06841	96	-0.280234	0.197782	ENSSSCG00000023784	SEMA3C	0.0256	98	-0.365841	0.0338432	ENSECAG00000020113	SEMA3C	0.04611	96	-0.205227	0.273476	ENSCAFG00000006381	SEMA3C	0.03894	97	0.258951	0.0125743	ENSPVAG00000017433	SEMA3C	n/a	90	-0.554781	1.26797e-07	ENSMLUG00000010468
homo_sapiens_ortho2911	ENSG00000137801	THBS1	n/a	13	0.00448897	0.989796	ENSRNOG00000045829	Thbs1	0.06704	92	-0.0765221	0.466796	ENSBTAG00000002006	THBS1	0.04016	97	0.225736	0.230973	ENSOARG00000020058	THBS1	0.03746	88	-0.195977	0.272903	ENSSSCG00000004789	THBS1	0.03111	98	-0.0770786	0.69557	ENSECAG00000008923	THBS1	0.03701	98	0.188536	0.487716	ENSCAFG00000008704	THBS1	0.02699	97	0.10278	0.531691	ENSPVAG00000015640	THBS1	n/a	70	0.0364073	0.813878	ENSMLUG00000016412
homo_sapiens_ortho1348	ENSG00000221983	UBA52	n/a	89	0.104412	0.623609	No other Ensembl ortholog	NA	NA	NA	NA	NA	No other Ensembl ortholog	NA	NA	NA	NA	NA	ENSOARG00000018912	UBA52	0.2225	75	Not differentially expressed	NA	No other Ensembl ortholog	NA	NA	NA	NA	NA	No other Ensembl ortholog	NA	NA	NA	NA	NA	No other Ensembl ortholog	NA	NA	NA	NA	NA	No other Ensembl ortholog	NA	NA	NA	NA	NA	ENSMLUG00000029231
homo_sapiens_ortho1348	No other Ensembl ortholog	NA	NA	NA	NA	NA	No other Ensembl ortholog	NA	NA	NA	NA	NA	No other Ensembl ortholog	NA	NA	NA	NA	NA	No other Ensembl ortholog	NA	NA	NA	NA	NA	No other Ensembl ortholog	NA	NA	NA	NA	NA	No other Ensembl ortholog	NA	NA	NA	NA	NA	No other Ensembl ortholog	NA	NA	NA	NA	NA	No other Ensembl ortholog	NA	NA	NA	NA	NA	ENSMLUG00000023344
gallus_gallus_ortho24720	ENSG00000169282	KCNAB1	n/a	79	Not differentially expressed	NA	ENSRNOG00000056697	Kcnab1	n/a	95	Not differentially expressed	NA	ENSBTAG00000018465	KCNAB1	n/a	83	Not differentially expressed	NA	ENSOARG00000003018	KCNAB1	n/a	95	Not differentially expressed	NA	ENSSSCG00000025810	KCNAB1	n/a	96	Not differentially expressed	NA	ENSECAG00000006802	KCNAB1	n/a	94	Not differentially expressed	NA	ENSCAFG00000008838	KCNAB1	n/a	77	Not differentially expressed	NA	ENSPVAG00000001895	KCNAB1	n/a	80	Not differentially expressed	NA	ENSMLUG00000015462
homo_sapiens_ortho10090	ENSG00000131061	ZNF341	n/a	29	0.337612	0.195737	ENSRNOG00000017086	Zfp341	0.11495	64	-0.156228	0.608219	ENSBTAG00000039313	ZNF341	0.07925	92	-0.0780639	0.781787	ENSOARG00000008687	ZNF341	0.14065	89	-0.0389865	0.928052	ENSSSCG00000007270	ZNF341	0.20851	88	0.148023	0.662286	ENSECAG00000000301	ZNF341	0.10713	92	-0.123243	0.815943	ENSCAFG00000007460	ZNF341	0.05518	96	-0.0441109	0.950051	ENSPVAG00000010292	ZNF341	n/a	88	0.33385	0.221251	ENSMLUG00000015386
homo_sapiens_ortho4401	ENSG00000102221	JADE3	n/a	18	0.368414	0.221186	ENSRNOG00000039837	Jade3	0.25227	80	-0.222323	0.290609	ENSBTAG00000005124	JADE3	0.30189	84	-0.385049	0.170148	ENSOARG00000013886	JADE3	0.3239	78	0.316843	0.523198	ENSSSCG00000012267	JADE3	0.21019	91	0.514402	8.84195e-05	ENSECAG00000012700	JADE3	0.22936	90	-0.363272	0.645139	ENSCAFG00000014811	JADE3	0.2295	88	0.103281	0.851436	ENSPVAG00000002470	JADE3	n/a	82	-0.107375	0.787928	ENSMLUG00000001967
homo_sapiens_ortho1840	ENSG00000189171	S100A13	n/a	44	0.310662	0.0762443	ENSRNOG00000012393	S100a13	n/a	90	0.21289	0.296413	ENSBTAG00000021378	S100A13	n/a	91	0.653679	0.000146116	ENSOARG00000002404	S100A13	0.05181	89	-0.0149451	0.961807	No other Ensembl ortholog	NA	NA	NA	NA	NA	ENSECAG00000024049	S100A13	0.06928	89	0.0675499	0.869999	ENSCAFG00000017542	S100A13	0.06594	87	-0.147028	0.456079	ENSPVAG00000011071	S100A13	n/a	71	0.182641	0.330319	ENSMLUG00000001839
homo_sapiens_ortho12646	ENSG00000123562	MORF4L2	n/a	26	-0.153307	0.45278	ENSRNOG00000002389	Morf4l2	0.03259	95	0.013866	0.917387	ENSBTAG00000001311	MORF4L2	0.03448	97	-0.0647283	0.753647	ENSOARG00000009966	MORF4L2	0.03331	97	0.335277	0.0649064	ENSSSCG00000012534	MORF4L2	0.02732	98	0.108761	0.416566	ENSECAG00000002732	MORF4L2	0.0305	98	0.000724402	0.998597	ENSCAFG00000017798	MORF4L2	0.0306	99	0.010576	0.968125	ENSPVAG00000016365	MORF4L2	n/a	97	-0.142933	0.272963	ENSMLUG00000007871
homo_sapiens_ortho10503	ENSG00000053747	LAMA3	n/a	25	0.0307957	0.923072	ENSRNOG00000011300	Lama3	0.24255	75	-0.349509	0.00669139	ENSBTAG00000027181	LAMA3	0.24404	82	0.491646	0.0894904	ENSOARG00000007694	LAMA3	0.25079	82	-0.0886937	0.754257	ENSSSCG00000003709	NA	0.31134	78	0.344111	0.0571349	No other Ensembl ortholog	NA	NA	NA	NA	NA	ENSCAFG00000018173	LAMA3	0.30229	82	0.00387852	0.993386	ENSPVAG00000001021	LAMA3	n/a	75	0.44794	0.00967954	ENSMLUG00000015059
homo_sapiens_ortho10503	No other Ensembl ortholog	NA	NA	NA	NA	NA	No other Ensembl ortholog	NA	NA	NA	NA	NA	No other Ensembl ortholog	NA	NA	NA	NA	NA	No other Ensembl ortholog	NA	NA	NA	NA	NA	ENSSSCG00000025584	NA	0.23969	75	0.260679	0.340413	No other Ensembl ortholog	NA	NA	NA	NA	NA	No other Ensembl ortholog	NA	NA	NA	NA	NA	No other Ensembl ortholog	NA	NA	NA	NA	NA	No other Ensembl ortholog
homo_sapiens_ortho3849	ENSG00000270870	GS1-531I17.2	N/A	ENSG00000270870	-0.119934	0.80621	No other Ensembl ortholog	NA	NA	NA	NA	NA	No other Ensembl ortholog	NA	NA	NA	NA	NA	No other Ensembl ortholog	NA	NA	NA	NA	NA	No other Ensembl ortholog	NA	NA	NA	NA	NA	No other Ensembl ortholog	NA	NA	NA	NA	NA	No other Ensembl ortholog	NA	NA	NA	NA	NA	No other Ensembl ortholog	NA	NA	NA	NA	NA	No other Ensembl ortholog
homo_sapiens_ortho8745	ENSG00000140859	KIFC3	n/a	21	-0.0132291	0.974257	ENSRNOG00000014087	Kifc3	0.04816	92	0.00676075	0.968224	ENSBTAG00000007181	KIFC3	0.02629	96	1.45708	0.000544551	ENSOARG00000000878	KIFC3	0.02748	96	0.711172	4.65609e-06	ENSSSCG00000002812	KIFC3	0.04049	90	-0.479846	4.48766e-05	ENSECAG00000008497	KIFC3	0.11642	87	0.0290111	0.949298	ENSCAFG00000008630	KIFC3	0.02845	94	-0.0415555	0.879866	ENSPVAG00000001409	KIFC3	n/a	94	-1.44488	1.72874e-05	ENSMLUG00000009342
homo_sapiens_ortho2590	ENSG00000017797	RALBP1	n/a	6	0.0105016	0.971744	ENSRNOG00000013461	Ralbp1	0.05874	93	-0.0815965	0.436118	ENSBTAG00000021250	RALBP1	0.03568	94	-0.142118	0.420433	ENSOARG00000001077	RALBP1	0.0418	92	-0.0541622	0.844432	ENSSSCG00000003680	RALBP1	0.06016	93	-0.27347	0.0345093	ENSECAG00000018789	RALBP1	0.07449	95	-0.209211	0.302231	ENSCAFG00000018707	RALBP1	0.06815	95	-0.0585768	0.796672	ENSPVAG00000017871	RALBP1	n/a	94	0.0581801	0.758056	ENSMLUG00000013853
homo_sapiens_ortho2590	No other Ensembl ortholog	NA	NA	NA	NA	NA	ENSRNOG00000051147	Rn50_2_1765.1	0.10831	84	0.287868	0.470555	No other Ensembl ortholog	NA	NA	NA	NA	NA	No other Ensembl ortholog	NA	NA	NA	NA	NA	No other Ensembl ortholog	NA	NA	NA	NA	NA	No other Ensembl ortholog	NA	NA	NA	NA	NA	No other Ensembl ortholog	NA	NA	NA	NA	NA	No other Ensembl ortholog	NA	NA	NA	NA	NA	No other Ensembl ortholog
homo_sapiens_ortho2590	No other Ensembl ortholog	NA	NA	NA	NA	NA	ENSRNOG00000000889	LOC304239	0.11797	71	Not differentially expressed	NA	No other Ensembl ortholog	NA	NA	NA	NA	NA	No other Ensembl ortholog	NA	NA	NA	NA	NA	No other Ensembl ortholog	NA	NA	NA	NA	NA	No other Ensembl ortholog	NA	NA	NA	NA	NA	No other Ensembl ortholog	NA	NA	NA	NA	NA	No other Ensembl ortholog	NA	NA	NA	NA	NA	No other Ensembl ortholog
homo_sapiens_ortho4856	ENSG00000183605	SFXN4	n/a	22	-0.326212	0.249495	ENSRNOG00000036572	Sfxn4	0.41102	62	0.501856	0.0834147	ENSBTAG00000008730	SFXN4	0.48509	66	-0.231311	0.309009	ENSOARG00000001599	SFXN4	0.52143	66	0.327161	0.31005	ENSSSCG00000010681	SFXN4	0.42617	66	-0.219102	0.0831631	ENSECAG00000012309	SFXN4	0.51082	62	0.0497854	0.900556	ENSCAFG00000012102	SFXN4	0.72093	64	-0.28288	0.458603	ENSPVAG00000003156	SFXN4	n/a	51	-0.147019	0.518941	ENSMLUG00000012860
rattus_norvegicus_ortho15326	ENSG00000144218	AFF3	0.10274	86	Not differentially expressed	NA	ENSRNOG00000018830	Aff3	n/a	18	-0.244543	0.00811219	ENSBTAG00000012449	AFF3	n/a	70	-0.491261	0.321472	ENSOARG00000013353	NA	0.08645	87	-0.573688	0.0686392	ENSSSCG00000008177	NA	0.09259	83	Not differentially expressed	NA	ENSECAG00000006249	NA	0.07752	90	-0.515706	0.457084	ENSCAFG00000023079	AFF3	0.09873	86	-0.0919632	0.80475	ENSPVAG00000006595	AFF3	n/a	81	Not differentially expressed	NA	ENSMLUG00000015255
rattus_norvegicus_ortho15326	No other Ensembl ortholog	NA	NA	NA	NA	NA	No other Ensembl ortholog	NA	NA	NA	NA	NA	No other Ensembl ortholog	NA	NA	NA	NA	NA	ENSOARG00000013344	NA	0.1011	75	Not differentially expressed	NA	ENSSSCG00000008178	NA	0.0968	83	Not differentially expressed	NA	ENSECAG00000000828	NA	0.1114	85	Not differentially expressed	NA	No other Ensembl ortholog	NA	NA	NA	NA	NA	No other Ensembl ortholog	NA	NA	NA	NA	NA	No other Ensembl ortholog
homo_sapiens_ortho13701	ENSG00000183671	GPR1	n/a	32	-0.573794	0.038308	ENSRNOG00000045532	Gpr1	0.20626	79	Not differentially expressed	NA	ENSBTAG00000017043	GPR1	0.15293	88	Not differentially expressed	NA	ENSOARG00000019754	GPR1	0.16671	87	Not differentially expressed	NA	ENSSSCG00000016129	GPR1	0.14767	87	0.213785	0.517666	ENSECAG00000004408	GPR1	0.2165	87	Not differentially expressed	NA	ENSCAFG00000013362	GPR1	0.17856	90	Not differentially expressed	NA	ENSPVAG00000017335	GPR1	n/a	88	Not differentially expressed	NA	ENSMLUG00000016607
equus_caballus_ortho20796	No other Ensembl ortholog	NA	NA	NA	NA	NA	ENSRNOG00000033479	Pcdhb21	0.23426	74	Not differentially expressed	NA	ENSBTAG00000030474	NA	0.2559	84	Not differentially expressed	NA	No other Ensembl ortholog	NA	NA	NA	NA	NA	No other Ensembl ortholog	NA	NA	NA	NA	NA	ENSECAG00000005655	NA	n/a	41	0.0841277	0.908758	No other Ensembl ortholog	NA	NA	NA	NA	NA	ENSPVAG00000002367	NA	n/a	70	0.666894	0.0868263	ENSMLUG00000001794
equus_caballus_ortho20796	No other Ensembl ortholog	NA	NA	NA	NA	NA	No other Ensembl ortholog	NA	NA	NA	NA	NA	No other Ensembl ortholog	NA	NA	NA	NA	NA	No other Ensembl ortholog	NA	NA	NA	NA	NA	No other Ensembl ortholog	NA	NA	NA	NA	NA	No other Ensembl ortholog	NA	NA	NA	NA	NA	No other Ensembl ortholog	NA	NA	NA	NA	NA	No other Ensembl ortholog	NA	NA	NA	NA	NA	No other Ensembl ortholog
equus_caballus_ortho20796	No other Ensembl ortholog	NA	NA	NA	NA	NA	No other Ensembl ortholog	NA	NA	NA	NA	NA	No other Ensembl ortholog	NA	NA	NA	NA	NA	No other Ensembl ortholog	NA	NA	NA	NA	NA	No other Ensembl ortholog	NA	NA	NA	NA	NA	No other Ensembl ortholog	NA	NA	NA	NA	NA	No other Ensembl ortholog	NA	NA	NA	NA	NA	No other Ensembl ortholog	NA	NA	NA	NA	NA	No other Ensembl ortholog
homo_sapiens_ortho4094	ENSG00000111052	LIN7A	n/a	18	-0.677835	0.0104998	ENSRNOG00000004527	Lin7a	0.00485	100	0.0546831	0.90315	ENSBTAG00000011367	LIN7A	n/a	100	Not differentially expressed	NA	ENSOARG00000015171	LIN7A	n/a	100	Not differentially expressed	NA	ENSSSCG00000000938	LIN7A	n/a	100	-0.166095	0.594849	ENSECAG00000002823	LIN7A	0.01162	100	-0.130852	0.846322	ENSCAFG00000005817	LIN7A	n/a	100	-0.0731429	0.861003	ENSPVAG00000003338	LIN7A	n/a	100	Not differentially expressed	NA	ENSMLUG00000001526
gallus_gallus_ortho24896	No other Ensembl ortholog	NA	NA	NA	NA	NA	No other Ensembl ortholog	NA	NA	NA	NA	NA	No other Ensembl ortholog	NA	NA	NA	NA	NA	No other Ensembl ortholog	NA	NA	NA	NA	NA	No other Ensembl ortholog	NA	NA	NA	NA	NA	No other Ensembl ortholog	NA	NA	NA	NA	NA	No other Ensembl ortholog	NA	NA	NA	NA	NA	No other Ensembl ortholog	NA	NA	NA	NA	NA	No other Ensembl ortholog
homo_sapiens_ortho10574	ENSG00000165490	DDIAS	n/a	16	-0.266939	0.517575	ENSRNOG00000022521	Ddias	0.51941	56	Not differentially expressed	NA	ENSBTAG00000011636	DDIAS	0.5665	69	-0.0749831	0.746896	ENSOARG00000005710	DDIAS	0.58889	68	-0.312591	0.181935	ENSSSCG00000014898	DDIAS	0.60736	70	-0.244733	0.307065	ENSECAG00000023071	DDIAS	0.51381	76	0.150089	0.593398	ENSCAFG00000004621	DDIAS	0.62678	70	-0.0328256	0.962891	ENSPVAG00000005453	DDIAS	n/a	70	-0.31089	0.0341727	ENSMLUG00000009383
sus_scrofa_ortho19643	ENSG00000200534	SNORA33	n/a	85	Not differentially expressed	NA	ENSRNOG00000054517	SNORA33	n/a	81	Not differentially expressed	NA	No other Ensembl ortholog	NA	NA	NA	NA	NA	No other Ensembl ortholog	NA	NA	NA	NA	NA	ENSSSCG00000018972	SNORA33	n/a	55	-0.0664091	0.876746	ENSECAG00000025695	SNORA33	n/a	87	Not differentially expressed	NA	ENSCAFG00000020852	SNORA33	n/a	89	Not differentially expressed	NA	No other Ensembl ortholog	NA	NA	NA	NA	NA	No other Ensembl ortholog
gallus_gallus_ortho24766	No other Ensembl ortholog	NA	NA	NA	NA	NA	No other Ensembl ortholog	NA	NA	NA	NA	NA	No other Ensembl ortholog	NA	NA	NA	NA	NA	No other Ensembl ortholog	NA	NA	NA	NA	NA	No other Ensembl ortholog	NA	NA	NA	NA	NA	No other Ensembl ortholog	NA	NA	NA	NA	NA	No other Ensembl ortholog	NA	NA	NA	NA	NA	No other Ensembl ortholog	NA	NA	NA	NA	NA	No other Ensembl ortholog
homo_sapiens_ortho5039	ENSG00000254093	PINX1	n/a	21	0.298118	0.273514	ENSRNOG00000012012	Pinx1	0.21739	70	-0.111971	0.413886	ENSBTAG00000000500	PINX1	0.28908	74	0.112152	0.614595	ENSOARG00000015141	PINX1	0.33952	71	0.522056	0.0139851	ENSSSCG00000009692	PINX1	0.29241	76	-0.15056	0.254181	ENSECAG00000013778	PINX1	0.24714	76	0.146723	0.663125	ENSCAFG00000008087	PINX1	0.23201	77	-0.197881	0.552235	ENSPVAG00000010440	PINX1	n/a	71	-0.096322	0.618988	ENSMLUG00000003309
homo_sapiens_ortho2454	ENSG00000128294	TPST2	n/a	50	-0.322302	0.0912934	ENSRNOG00000000664	Tpst2	0.02579	94	0.103247	0.31338	ENSBTAG00000010368	TPST2	0.04573	93	-0.112776	0.6267	ENSOARG00000001489	TPST2	0.04354	94	0.0901194	0.828151	ENSSSCG00000009963	TPST2	0.03041	95	-0.856057	0.00111474	ENSECAG00000012945	TPST2	0.02866	96	-0.162218	0.522707	ENSCAFG00000011758	TPST2	0.03742	95	-0.217642	0.159329	ENSPVAG00000002620	TPST2	n/a	96	-0.13127	0.417393	ENSMLUG00000014093
homo_sapiens_ortho12814	ENSG00000160714	UBE2Q1	n/a	22	0.093257	0.707838	ENSRNOG00000020791	Ube2q1	0.01411	99	0.116683	0.214143	ENSBTAG00000007515	UBE2Q1	n/a	100	0.128495	0.442224	ENSOARG00000002800	UBE2Q1	0.03833	98	0.194609	0.286432	ENSSSCG00000006544	UBE2Q1	n/a	100	0.0626667	0.644239	ENSECAG00000016647	UBE2Q1	n/a	100	0.0317062	0.942675	ENSCAFG00000017177	UBE2Q1	0.06076	96	0.095067	0.596028	ENSPVAG00000004725	UBE2Q1	n/a	97	0.0347357	0.851277	ENSMLUG00000017677
homo_sapiens_ortho5530	ENSG00000197106	SLC6A17	n/a	21	-0.319723	0.213359	ENSRNOG00000050090	Slc6a17	0.03028	97	-0.248021	0.118656	ENSBTAG00000001981	SLC6A17	0.05039	95	-0.0439661	0.871073	ENSOARG00000019409	SLC6A17	0.0315	97	-0.383171	0.0158521	ENSSSCG00000006811	NA	0.03141	97	-0.37796	0.040289	ENSECAG00000024394	SLC6A17	0.03442	97	-0.197387	0.754744	ENSCAFG00000019791	SLC6A17	0.12332	88	-0.222086	0.135547	ENSPVAG00000007197	SLC6A17	n/a	97	-0.156076	0.606321	ENSMLUG00000007150
homo_sapiens_ortho5530	No other Ensembl ortholog	NA	NA	NA	NA	NA	No other Ensembl ortholog	NA	NA	NA	NA	NA	No other Ensembl ortholog	NA	NA	NA	NA	NA	No other Ensembl ortholog	NA	NA	NA	NA	NA	ENSSSCG00000030370	NA	0.10765	86	Not differentially expressed	NA	No other Ensembl ortholog	NA	NA	NA	NA	NA	No other Ensembl ortholog	NA	NA	NA	NA	NA	No other Ensembl ortholog	NA	NA	NA	NA	NA	No other Ensembl ortholog
sus_scrofa_ortho20193	No other Ensembl ortholog	NA	NA	NA	NA	NA	No other Ensembl ortholog	NA	NA	NA	NA	NA	No other Ensembl ortholog	NA	NA	NA	NA	NA	No other Ensembl ortholog	NA	NA	NA	NA	NA	ENSSSCG00000027682	NA	no homology	ENSSSCG00000027682	0.0264574	0.948211	No other Ensembl ortholog	NA	NA	NA	NA	NA	No other Ensembl ortholog	NA	NA	NA	NA	NA	No other Ensembl ortholog	NA	NA	NA	NA	NA	No other Ensembl ortholog
rattus_norvegicus_ortho14976	ENSG00000255561	FDXACB1	0.49238	61	Not differentially expressed	NA	ENSRNOG00000010743	Fdxacb1	n/a	12	0.023851	0.950943	ENSBTAG00000004949	FDXACB1	0.3862	60	-0.165445	0.587797	ENSOARG00000015064	FDXACB1	0.41182	60	0.572501	0.128096	ENSSSCG00000021871	FDXACB1	0.47866	58	-0.765719	1.0789e-05	ENSECAG00000009561	FDXACB1	0.43777	61	-0.221617	0.595261	No other Ensembl ortholog	NA	NA	NA	NA	NA	ENSPVAG00000009610	FDXACB1	n/a	60	-0.629754	0.086117	ENSMLUG00000014872
homo_sapiens_ortho1985	ENSG00000088367	EPB41L1	n/a	21	0.00733513	0.979719	ENSRNOG00000055809	LOC100911769	0.02274	65	Not differentially expressed	NA	ENSBTAG00000001640	EPB41L1	0.03923	96	0.185123	0.382013	ENSOARG00000015468	EPB41L1	0.03902	96	-0.0954054	0.673614	ENSSSCG00000007314	EPB41L1	0.04903	97	0.184264	0.142366	ENSECAG00000017218	EPB41L1	0.06972	97	Not differentially expressed	NA	ENSCAFG00000008413	EPB41L1	0.05554	96	-0.00381264	0.991808	No other Ensembl ortholog	NA	NA	NA	NA	NA	ENSMLUG00000011956
homo_sapiens_ortho1985	No other Ensembl ortholog	NA	NA	NA	NA	NA	ENSRNOG00000057817	Epb41l1	0.04902	54	-0.0104783	0.947729	No other Ensembl ortholog	NA	NA	NA	NA	NA	No other Ensembl ortholog	NA	NA	NA	NA	NA	No other Ensembl ortholog	NA	NA	NA	NA	NA	No other Ensembl ortholog	NA	NA	NA	NA	NA	No other Ensembl ortholog	NA	NA	NA	NA	NA	No other Ensembl ortholog	NA	NA	NA	NA	NA	No other Ensembl ortholog
equus_caballus_ortho20840	No other Ensembl ortholog	NA	NA	NA	NA	NA	No other Ensembl ortholog	NA	NA	NA	NA	NA	No other Ensembl ortholog	NA	NA	NA	NA	NA	No other Ensembl ortholog	NA	NA	NA	NA	NA	No other Ensembl ortholog	NA	NA	NA	NA	NA	ENSECAG00000010775	NA	N/A	ENSECAG00000010775	0.0333023	0.974139	No other Ensembl ortholog	NA	NA	NA	NA	NA	No other Ensembl ortholog	NA	NA	NA	NA	NA	No other Ensembl ortholog
homo_sapiens_ortho8957	ENSG00000104964	AES	n/a	52	0.467736	0.00962418	No other Ensembl ortholog	NA	NA	NA	NA	NA	No other Ensembl ortholog	NA	NA	NA	NA	NA	No other Ensembl ortholog	NA	NA	NA	NA	NA	No other Ensembl ortholog	NA	NA	NA	NA	NA	No other Ensembl ortholog	NA	NA	NA	NA	NA	No other Ensembl ortholog	NA	NA	NA	NA	NA	No other Ensembl ortholog	NA	NA	NA	NA	NA	No other Ensembl ortholog
pteropus_vampyrus_ortho22329	No other Ensembl ortholog	NA	NA	NA	NA	NA	No other Ensembl ortholog	NA	NA	NA	NA	NA	No other Ensembl ortholog	NA	NA	NA	NA	NA	No other Ensembl ortholog	NA	NA	NA	NA	NA	No other Ensembl ortholog	NA	NA	NA	NA	NA	No other Ensembl ortholog	NA	NA	NA	NA	NA	No other Ensembl ortholog	NA	NA	NA	NA	NA	ENSPVAG00000008426	NA	N/A	ENSPVAG00000008426	0.545859	8.66834e-05	No other Ensembl ortholog
sus_scrofa_ortho19911	No other Ensembl ortholog	NA	NA	NA	NA	NA	No other Ensembl ortholog	NA	NA	NA	NA	NA	No other Ensembl ortholog	NA	NA	NA	NA	NA	No other Ensembl ortholog	NA	NA	NA	NA	NA	ENSSSCG00000009598	NA	n/a	15	-0.730031	0.00360002	No other Ensembl ortholog	NA	NA	NA	NA	NA	No other Ensembl ortholog	NA	NA	NA	NA	NA	No other Ensembl ortholog	NA	NA	NA	NA	NA	No other Ensembl ortholog
gallus_gallus_ortho24466	ENSG00000170426	SDR9C7	n/a	49	Not differentially expressed	NA	ENSRNOG00000004459	Sdr9c7	n/a	50	Not differentially expressed	NA	ENSBTAG00000013443	SDR9C7	n/a	50	Not differentially expressed	NA	ENSOARG00000008058	SDR9C7	n/a	50	Not differentially expressed	NA	ENSSSCG00000000415	SDR9C7	n/a	50	Not differentially expressed	NA	ENSECAG00000018703	SDR9C7	n/a	50	Not differentially expressed	NA	ENSCAFG00000023161	SDR9C7	n/a	50	Not differentially expressed	NA	ENSPVAG00000003921	SDR9C7	n/a	25	Not differentially expressed	NA	ENSMLUG00000011015
homo_sapiens_ortho8983	ENSG00000135709	KIAA0513	n/a	29	1.14604	2.79432e-15	ENSRNOG00000017431	RGD1304884	0.0562	89	-0.287768	0.000498902	ENSBTAG00000020835	KIAA0513	n/a	89	-0.393306	0.176354	ENSOARG00000011232	KIAA0513	n/a	90	-0.479294	0.0654768	ENSSSCG00000002666	KIAA0513	n/a	87	-0.0473854	0.783258	ENSECAG00000015676	KIAA0513	0.051	89	-0.17829	0.585191	ENSCAFG00000019937	KIAA0513	0.06197	90	0.142171	0.505778	ENSPVAG00000006425	KIAA0513	n/a	90	0.118959	0.677939	ENSMLUG00000017224
homo_sapiens_ortho2227	ENSG00000100908	EMC9	n/a	36	0.321296	0.343608	ENSRNOG00000019162	Emc9	0.13461	90	0.0402054	0.941206	ENSBTAG00000025778	EMC9	0.09292	92	-0.11335	0.689214	ENSOARG00000019216	EMC9	0.08575	94	-0.115317	0.673424	ENSSSCG00000002005	EMC9	0.10101	93	-0.272705	0.0672327	ENSECAG00000016944	EMC9	0.33207	83	0.196715	0.635049	ENSCAFG00000011956	EMC9	0.11219	93	0.0339882	0.951283	ENSPVAG00000007708	EMC9	n/a	92	0.169647	0.379057	ENSMLUG00000009749
homo_sapiens_ortho13434	ENSG00000204366	ZBTB12	n/a	13	-0.182262	0.611588	ENSRNOG00000000418	Zbtb12	0.01441	98	0.0944945	0.584114	ENSBTAG00000032031	ZBTB12	0.00871	99	0.237572	0.452693	No other Ensembl ortholog	NA	NA	NA	NA	NA	ENSSSCG00000001421	ZBTB12	0.00718	99	-1.03761	1.57096e-05	No other Ensembl ortholog	NA	NA	NA	NA	NA	ENSCAFG00000000674	ZBTB12	0.01192	98	-0.0957186	0.737176	ENSPVAG00000005130	ZBTB12	n/a	98	-0.529854	0.0289552	No other Ensembl ortholog
homo_sapiens_ortho12449	ENSG00000011028	MRC2	n/a	4	0.126956	0.598522	ENSRNOG00000006548	Mrc2	0.06904	88	0.1115	0.281421	ENSBTAG00000015739	MRC2	0.05034	94	-0.692819	0.093266	ENSOARG00000012392	MRC2	0.10009	87	-6.70596e-05	0.999861	ENSSSCG00000017300	MRC2	0.05578	94	0.118933	0.493384	ENSECAG00000012627	MRC2	0.1138	90	0.230426	0.229923	ENSCAFG00000013256	MRC2	0.04535	95	-0.207094	0.14886	ENSPVAG00000015349	MRC2	n/a	83	0.0071789	0.978772	ENSMLUG00000012007
rattus_norvegicus_ortho15089	No other Ensembl ortholog	NA	NA	NA	NA	NA	ENSRNOG00000057161	AABR07027407.1	no homology	ENSRNOG00000057161	0.168689	0.134126	No other Ensembl ortholog	NA	NA	NA	NA	NA	No other Ensembl ortholog	NA	NA	NA	NA	NA	No other Ensembl ortholog	NA	NA	NA	NA	NA	No other Ensembl ortholog	NA	NA	NA	NA	NA	No other Ensembl ortholog	NA	NA	NA	NA	NA	No other Ensembl ortholog	NA	NA	NA	NA	NA	No other Ensembl ortholog
homo_sapiens_ortho11629	ENSG00000115286	NDUFS7	n/a	62	0.208062	0.391694	ENSRNOG00000024568	Ndufs7	n/a	83	0.082397	0.582001	ENSBTAG00000019419	NDUFS7	0.08031	86	0.14037	0.505426	ENSOARG00000011589	NDUFS7	0.05218	88	-0.03555	0.914951	ENSSSCG00000024144	NDUFS7	0.08647	85	0.00933643	0.955846	ENSECAG00000000402	NDUFS7	0.06049	88	0.18381	0.563623	ENSCAFG00000019529	NDUFS7	0.05995	88	-0.216372	0.143953	No other Ensembl ortholog	NA	NA	NA	NA	NA	ENSMLUG00000024313
homo_sapiens_ortho12858	ENSG00000121281	ADCY7	n/a	36	0.771806	4.73605e-07	ENSRNOG00000014776	Adcy7	0.09276	82	0.0070151	0.96142	ENSBTAG00000006208	ADCY7	0.08728	85	-0.0467074	0.90509	ENSOARG00000017199	ADCY7	0.09043	85	0.36023	0.108999	ENSSSCG00000021707	ADCY7	0.15061	79	0.325043	0.13041	ENSECAG00000007149	ADCY7	0.13193	56	0.0361138	0.940796	ENSCAFG00000009913	ADCY7	0.08949	85	0.0300533	0.901709	ENSPVAG00000004170	ADCY7	n/a	75	0.0746226	0.777549	ENSMLUG00000030693
homo_sapiens_ortho14215	ENSG00000165669	FAM204A	n/a	24	0.00152837	0.996045	ENSRNOG00000009830	Fam204a	0.31385	75	-0.0425331	0.86046	ENSBTAG00000005057	FAM204A	0.24336	83	0.102591	0.647466	ENSOARG00000000113	FAM204A	0.24411	83	0.0265694	0.950775	ENSSSCG00000010674	FAM204A	0.26569	82	0.283711	0.00935914	ENSECAG00000019024	FAM204A	0.41263	80	0.00439569	0.993549	ENSCAFG00000011999	FAM204A	0.3006	75	0.175623	0.234713	ENSPVAG00000004621	FAM204A	n/a	82	-0.0231298	0.922782	ENSMLUG00000004917
homo_sapiens_ortho14215	No other Ensembl ortholog	NA	NA	NA	NA	NA	No other Ensembl ortholog	NA	NA	NA	NA	NA	No other Ensembl ortholog	NA	NA	NA	NA	NA	No other Ensembl ortholog	NA	NA	NA	NA	NA	No other Ensembl ortholog	NA	NA	NA	NA	NA	No other Ensembl ortholog	NA	NA	NA	NA	NA	No other Ensembl ortholog	NA	NA	NA	NA	NA	No other Ensembl ortholog	NA	NA	NA	NA	NA	ENSMLUG00000027146
homo_sapiens_ortho14215	No other Ensembl ortholog	NA	NA	NA	NA	NA	No other Ensembl ortholog	NA	NA	NA	NA	NA	No other Ensembl ortholog	NA	NA	NA	NA	NA	No other Ensembl ortholog	NA	NA	NA	NA	NA	No other Ensembl ortholog	NA	NA	NA	NA	NA	No other Ensembl ortholog	NA	NA	NA	NA	NA	No other Ensembl ortholog	NA	NA	NA	NA	NA	No other Ensembl ortholog	NA	NA	NA	NA	NA	ENSMLUG00000027454
homo_sapiens_ortho6236	ENSG00000050767	COL23A1	n/a	36	0.139725	0.650543	ENSRNOG00000046785	Col23a1	0.10517	93	Not differentially expressed	NA	ENSBTAG00000013183	COL23A1	0.23452	88	Not differentially expressed	NA	ENSOARG00000006533	COL23A1	0.27294	86	-0.0862008	0.900239	ENSSSCG00000014029	COL23A1	0.2834	63	Not differentially expressed	NA	ENSECAG00000008336	COL23A1	0.13477	94	Not differentially expressed	NA	ENSCAFG00000000246	COL23A1	0.39886	77	Not differentially expressed	NA	ENSPVAG00000016746	COL23A1	n/a	88	0.339501	0.495426	ENSMLUG00000003388
homo_sapiens_ortho6236	No other Ensembl ortholog	NA	NA	NA	NA	NA	ENSRNOG00000003349	Col23a1	0.11652	91	0.0855572	0.547539	No other Ensembl ortholog	NA	NA	NA	NA	NA	No other Ensembl ortholog	NA	NA	NA	NA	NA	No other Ensembl ortholog	NA	NA	NA	NA	NA	No other Ensembl ortholog	NA	NA	NA	NA	NA	No other Ensembl ortholog	NA	NA	NA	NA	NA	No other Ensembl ortholog	NA	NA	NA	NA	NA	No other Ensembl ortholog
homo_sapiens_ortho12251	ENSG00000249004	PRMT5P1	N/A	ENSG00000249004	-0.290043	0.522309	No other Ensembl ortholog	NA	NA	NA	NA	NA	No other Ensembl ortholog	NA	NA	NA	NA	NA	No other Ensembl ortholog	NA	NA	NA	NA	NA	No other Ensembl ortholog	NA	NA	NA	NA	NA	No other Ensembl ortholog	NA	NA	NA	NA	NA	No other Ensembl ortholog	NA	NA	NA	NA	NA	No other Ensembl ortholog	NA	NA	NA	NA	NA	No other Ensembl ortholog
homo_sapiens_ortho1200	ENSG00000226982	CENPCP1	N/A	ENSG00000226982	-0.651843	0.0699789	No other Ensembl ortholog	NA	NA	NA	NA	NA	No other Ensembl ortholog	NA	NA	NA	NA	NA	No other Ensembl ortholog	NA	NA	NA	NA	NA	No other Ensembl ortholog	NA	NA	NA	NA	NA	No other Ensembl ortholog	NA	NA	NA	NA	NA	No other Ensembl ortholog	NA	NA	NA	NA	NA	No other Ensembl ortholog	NA	NA	NA	NA	NA	No other Ensembl ortholog
homo_sapiens_ortho12398	ENSG00000075975	MKRN2	n/a	21	-0.168739	0.441313	ENSRNOG00000009176	Mkrn2	0.10086	88	-0.0770921	0.558546	ENSBTAG00000004512	MKRN2	0.108	85	-0.0973886	0.704866	ENSOARG00000015759	MKRN2	0.0926	88	-0.119043	0.605163	ENSSSCG00000029877	MKRN2	0.13045	88	-0.761968	7.24427e-13	ENSECAG00000024404	MKRN2	0.09492	91	-0.174574	0.42927	ENSCAFG00000004967	MKRN2	0.10636	93	0.0552098	0.852782	ENSPVAG00000005822	MKRN2	n/a	92	0.0511536	0.812696	ENSMLUG00000017643
homo_sapiens_ortho6363	ENSG00000081803	CADPS2	n/a	48	0.539179	0.0192505	ENSRNOG00000007636	Cadps2	0.03453	96	Not differentially expressed	NA	ENSBTAG00000005110	CADPS2	0.05191	96	-0.0693243	0.934745	ENSOARG00000000193	CADPS2	0.04497	97	Not differentially expressed	NA	ENSSSCG00000016611	CADPS2	0.04525	97	1.06939	1.44253e-17	ENSECAG00000024021	CADPS2	0.06924	97	Not differentially expressed	NA	ENSCAFG00000003553	CADPS2	0.06981	94	Not differentially expressed	NA	ENSPVAG00000011516	CADPS2	n/a	90	Not differentially expressed	NA	ENSMLUG00000005076
homo_sapiens_ortho10821	ENSG00000103423	DNAJA3	n/a	30	-0.246737	0.281516	ENSRNOG00000003855	Dnaja3	0.16976	88	-0.0474085	0.696291	ENSBTAG00000010013	DNAJA3	0.12674	89	-0.0832907	0.651212	ENSOARG00000003302	DNAJA3	0.10994	75	-0.013866	0.969158	ENSSSCG00000022874	DNAJA3	0.16031	83	-0.499913	1.18903e-05	ENSECAG00000003503	DNAJA3	0.11965	91	-0.21077	0.374975	ENSCAFG00000019212	DNAJA3	0.21001	84	0.0226915	0.937054	ENSPVAG00000017807	DNAJA3	n/a	89	-0.0825541	0.634286	ENSMLUG00000004228
sus_scrofa_ortho20395	No other Ensembl ortholog	NA	NA	NA	NA	NA	No other Ensembl ortholog	NA	NA	NA	NA	NA	No other Ensembl ortholog	NA	NA	NA	NA	NA	No other Ensembl ortholog	NA	NA	NA	NA	NA	ENSSSCG00000024961	NA	n/a	40	-0.232616	0.179141	No other Ensembl ortholog	NA	NA	NA	NA	NA	No other Ensembl ortholog	NA	NA	NA	NA	NA	No other Ensembl ortholog	NA	NA	NA	NA	NA	No other Ensembl ortholog
homo_sapiens_ortho12365	ENSG00000178999	AURKB	n/a	39	0.0789646	0.875077	ENSRNOG00000005659	Aurkb	0.12286	85	-0.258223	0.269174	ENSBTAG00000001717	AURKB	0.0855	93	-0.129679	0.500655	ENSOARG00000019052	AURKB	0.0825	79	-0.215421	0.318514	ENSSSCG00000028924	AURKB	0.09929	93	0.138569	0.493384	ENSECAG00000014384	AURKB	0.11863	94	-0.136162	0.685666	ENSCAFG00000017008	AURKB	0.10131	92	0.00572505	0.986294	ENSPVAG00000016378	AURKB	n/a	93	-0.143666	0.270011	ENSMLUG00000003633
canis_familiaris_ortho21698	No other Ensembl ortholog	NA	NA	NA	NA	NA	No other Ensembl ortholog	NA	NA	NA	NA	NA	No other Ensembl ortholog	NA	NA	NA	NA	NA	No other Ensembl ortholog	NA	NA	NA	NA	NA	No other Ensembl ortholog	NA	NA	NA	NA	NA	No other Ensembl ortholog	NA	NA	NA	NA	NA	ENSCAFG00000017969	NA	N/A	ENSCAFG00000017969	0.0577714	0.913549	No other Ensembl ortholog	NA	NA	NA	NA	NA	No other Ensembl ortholog
homo_sapiens_ortho13567	ENSG00000224818	RP11-134G8.10	no homology	ENSG00000224818	-0.0429562	0.91926	No other Ensembl ortholog	NA	NA	NA	NA	NA	No other Ensembl ortholog	NA	NA	NA	NA	NA	No other Ensembl ortholog	NA	NA	NA	NA	NA	No other Ensembl ortholog	NA	NA	NA	NA	NA	No other Ensembl ortholog	NA	NA	NA	NA	NA	No other Ensembl ortholog	NA	NA	NA	NA	NA	No other Ensembl ortholog	NA	NA	NA	NA	NA	No other Ensembl ortholog
homo_sapiens_ortho12467	ENSG00000176720	BOK	n/a	28	-0.393524	0.0587749	ENSRNOG00000018214	Bok	0.03245	95	-0.253497	0.0134908	ENSBTAG00000008711	BOK	0.03466	94	0.147967	0.785541	ENSOARG00000017652	BOK	0.13282	84	-0.451579	0.191568	ENSSSCG00000016373	BOK	0.03169	94	-0.574825	0.0288805	ENSECAG00000000238	BOK	0.08419	91	-0.166757	0.891956	ENSCAFG00000028721	BOK	0.12628	88	Not differentially expressed	NA	No other Ensembl ortholog	NA	NA	NA	NA	NA	ENSMLUG00000028632
homo_sapiens_ortho5490	ENSG00000170892	TSEN34	n/a	20	0.185977	0.445931	ENSRNOG00000059572	LOC100909510	n/a	49	0.0719931	0.640026	ENSBTAG00000006486	TSEN34	0.10688	87	0.236795	0.367565	ENSOARG00000002763	TSEN34	0.19283	79	0.0649252	0.811292	ENSSSCG00000003268	TSEN34	0.18921	79	-0.153228	0.267909	ENSECAG00000019651	TSEN34	0.25388	71	0.0707722	0.852388	ENSCAFG00000002675	TSEN34	0.12608	87	0.0164934	0.96671	ENSPVAG00000015570	TSEN34	n/a	85	0.0861712	0.613601	ENSMLUG00000016894
homo_sapiens_ortho5490	No other Ensembl ortholog	NA	NA	NA	NA	NA	ENSRNOG00000055179	Tsen34	n/a	49	Not differentially expressed	NA	No other Ensembl ortholog	NA	NA	NA	NA	NA	No other Ensembl ortholog	NA	NA	NA	NA	NA	No other Ensembl ortholog	NA	NA	NA	NA	NA	No other Ensembl ortholog	NA	NA	NA	NA	NA	No other Ensembl ortholog	NA	NA	NA	NA	NA	No other Ensembl ortholog	NA	NA	NA	NA	NA	No other Ensembl ortholog
homo_sapiens_ortho8339	ENSG00000166289	PLEKHF1	n/a	29	1.31868	5.38817e-16	ENSRNOG00000027724	Plekhf1	n/a	91	0.0595391	0.650333	ENSBTAG00000008625	PLEKHF1	0.03919	92	0.357488	0.37274	ENSOARG00000004052	PLEKHF1	0.03389	92	-0.344838	0.0696001	ENSSSCG00000002852	PLEKHF1	0.03875	89	-1.35659	8.30165e-19	No other Ensembl ortholog	NA	NA	NA	NA	NA	ENSCAFG00000007627	PLEKHF1	n/a	89	-0.10741	0.691582	No other Ensembl ortholog	NA	NA	NA	NA	NA	No other Ensembl ortholog
homo_sapiens_ortho6357	ENSG00000198551	ZNF627	n/a	25	-0.498088	0.0162282	No other Ensembl ortholog	NA	NA	NA	NA	NA	No other Ensembl ortholog	NA	NA	NA	NA	NA	No other Ensembl ortholog	NA	NA	NA	NA	NA	No other Ensembl ortholog	NA	NA	NA	NA	NA	No other Ensembl ortholog	NA	NA	NA	NA	NA	No other Ensembl ortholog	NA	NA	NA	NA	NA	No other Ensembl ortholog	NA	NA	NA	NA	NA	No other Ensembl ortholog
homo_sapiens_ortho4727	ENSG00000205726	ITSN1	n/a	13	-0.436444	0.00724339	ENSRNOG00000002001	Itsn1	0.04959	95	0.079687	0.501398	ENSBTAG00000021997	ITSN1	0.05077	97	0.0354682	0.870032	ENSOARG00000012903	ITSN1	0.04308	97	-0.0354958	0.916899	ENSSSCG00000024614	ITSN1	0.11081	91	1.86421	0	ENSECAG00000012054	ITSN1	0.05279	97	0.879929	6.18145e-07	ENSCAFG00000032220	NA	0.0392	97	Not differentially expressed	NA	ENSPVAG00000011190	ITSN1	n/a	94	1.31507	8.68805e-44	ENSMLUG00000029304
homo_sapiens_ortho4727	No other Ensembl ortholog	NA	NA	NA	NA	NA	No other Ensembl ortholog	NA	NA	NA	NA	NA	No other Ensembl ortholog	NA	NA	NA	NA	NA	No other Ensembl ortholog	NA	NA	NA	NA	NA	No other Ensembl ortholog	NA	NA	NA	NA	NA	No other Ensembl ortholog	NA	NA	NA	NA	NA	ENSCAFG00000032318	NA	0.0392	97	Not differentially expressed	NA	No other Ensembl ortholog	NA	NA	NA	NA	NA	No other Ensembl ortholog
sus_scrofa_ortho19907	No other Ensembl ortholog	NA	NA	NA	NA	NA	No other Ensembl ortholog	NA	NA	NA	NA	NA	No other Ensembl ortholog	NA	NA	NA	NA	NA	No other Ensembl ortholog	NA	NA	NA	NA	NA	ENSSSCG00000021326	NA	n/a	44	-0.0264971	0.929788	No other Ensembl ortholog	NA	NA	NA	NA	NA	No other Ensembl ortholog	NA	NA	NA	NA	NA	No other Ensembl ortholog	NA	NA	NA	NA	NA	No other Ensembl ortholog
homo_sapiens_ortho8828	ENSG00000147526	TACC1	n/a	16	-0.517065	0.000535109	ENSRNOG00000016423	Tacc1	0.25472	75	-0.0749459	0.484064	ENSBTAG00000004238	TACC1	0.2388	70	0.0750014	0.751114	ENSOARG00000001595	TACC1	0.22693	70	-0.0303612	0.910411	ENSSSCG00000015814	TACC1	0.3208	70	0.0691471	0.725114	ENSECAG00000014842	TACC1	0.25794	85	-0.189569	0.360308	ENSCAFG00000005876	TACC1	0.23762	85	0.0243682	0.920618	ENSPVAG00000011134	TACC1	n/a	85	-0.000674756	0.997438	ENSMLUG00000001640
homo_sapiens_ortho1946	ENSG00000106123	EPHB6	n/a	34	0.172081	0.619275	ENSRNOG00000014367	Ephb6	0.07383	92	-0.267106	0.0116613	No other Ensembl ortholog	NA	NA	NA	NA	NA	No other Ensembl ortholog	NA	NA	NA	NA	NA	No other Ensembl ortholog	NA	NA	NA	NA	NA	ENSECAG00000007276	EPHB6	0.10208	91	-0.159316	0.525473	ENSCAFG00000003745	EPHB6	0.06826	93	Not differentially expressed	NA	No other Ensembl ortholog	NA	NA	NA	NA	NA	No other Ensembl ortholog
myotis_lucifugus_ortho22930	ENSG00000175336	APOF	0.72651	65	Not differentially expressed	NA	ENSRNOG00000033619	Apof	0.55862	51	Not differentially expressed	NA	ENSBTAG00000004384	APOF	0.8012	63	Not differentially expressed	NA	ENSOARG00000009050	APOF	0.76833	62	Not differentially expressed	NA	ENSSSCG00000000397	APOF	0.68878	64	Not differentially expressed	NA	ENSECAG00000006579	APOF	0.72679	67	Not differentially expressed	NA	ENSCAFG00000000122	APOF	0.56895	67	Not differentially expressed	NA	ENSPVAG00000007603	APOF	n/a	70	Not differentially expressed	NA	ENSMLUG00000006814
gallus_gallus_ortho24446	No other Ensembl ortholog	NA	NA	NA	NA	NA	No other Ensembl ortholog	NA	NA	NA	NA	NA	No other Ensembl ortholog	NA	NA	NA	NA	NA	No other Ensembl ortholog	NA	NA	NA	NA	NA	No other Ensembl ortholog	NA	NA	NA	NA	NA	No other Ensembl ortholog	NA	NA	NA	NA	NA	No other Ensembl ortholog	NA	NA	NA	NA	NA	No other Ensembl ortholog	NA	NA	NA	NA	NA	No other Ensembl ortholog
canis_familiaris_ortho21725	No other Ensembl ortholog	NA	NA	NA	NA	NA	No other Ensembl ortholog	NA	NA	NA	NA	NA	No other Ensembl ortholog	NA	NA	NA	NA	NA	No other Ensembl ortholog	NA	NA	NA	NA	NA	No other Ensembl ortholog	NA	NA	NA	NA	NA	No other Ensembl ortholog	NA	NA	NA	NA	NA	ENSCAFG00000011263	NA	N/A	ENSCAFG00000011263	-0.0935579	0.755722	No other Ensembl ortholog	NA	NA	NA	NA	NA	No other Ensembl ortholog
homo_sapiens_ortho11128	ENSG00000178695	KCTD12	n/a	15	0.595584	0.00123261	No other Ensembl ortholog	NA	NA	NA	NA	NA	ENSBTAG00000001414	KCTD12	0.01473	98	-0.357003	0.65183	ENSOARG00000015960	KCTD12	0.05729	90	1.07441	2.79538e-07	ENSSSCG00000009468	KCTD12	0.01349	98	-0.352145	0.509121	ENSECAG00000002083	KCTD12	0.0042	98	0.128836	0.604202	ENSCAFG00000005068	KCTD12	0.01068	98	-0.185113	0.82907	ENSPVAG00000001367	KCTD12	n/a	98	Not differentially expressed	NA	ENSMLUG00000029737
homo_sapiens_ortho5594	ENSG00000169857	AVEN	n/a	25	0.130038	0.694688	ENSRNOG00000006419	Aven	0.38093	67	-0.123214	0.356465	ENSBTAG00000044029	AVEN	0.36179	79	0.180646	0.296419	ENSOARG00000019911	AVEN	0.63023	68	0.356351	0.0654768	ENSSSCG00000029474	AVEN	0.65647	75	-0.279262	0.0360876	ENSECAG00000018235	AVEN	0.54608	72	-0.0193051	0.965925	No other Ensembl ortholog	NA	NA	NA	NA	NA	ENSPVAG00000003819	AVEN	n/a	57	0.319537	0.0382448	ENSMLUG00000004577
homo_sapiens_ortho2287	ENSG00000100902	PSMA6	n/a	54	0.56469	0.0170066	ENSRNOG00000049150	AABR07045621.1	0.6872	60	Not differentially expressed	NA	ENSBTAG00000009683	PSMA6	n/a	100	0.10561	0.533908	ENSOARG00000007429	PSMA6	n/a	100	0.432901	0.007278	ENSSSCG00000001951	PSMA6	n/a	100	0.767445	5.35814e-10	ENSECAG00000022437	PSMA6	n/a	100	0.370956	0.0167845	ENSCAFG00000013409	PSMA6	0.01225	100	0.0951011	0.663551	ENSPVAG00000014168	PSMA6	n/a	59	1.17005	3.77589e-31	ENSMLUG00000010228
canis_familiaris_ortho21517	No other Ensembl ortholog	NA	NA	NA	NA	NA	No other Ensembl ortholog	NA	NA	NA	NA	NA	No other Ensembl ortholog	NA	NA	NA	NA	NA	No other Ensembl ortholog	NA	NA	NA	NA	NA	No other Ensembl ortholog	NA	NA	NA	NA	NA	No other Ensembl ortholog	NA	NA	NA	NA	NA	ENSCAFG00000002473	NA	N/A	ENSCAFG00000002473	-0.0542703	0.948474	No other Ensembl ortholog	NA	NA	NA	NA	NA	No other Ensembl ortholog
homo_sapiens_ortho10271	ENSG00000056586	RC3H2	n/a	22	-0.0148574	0.965581	ENSRNOG00000009196	Rc3h2	0.07743	96	0.0432326	0.776333	ENSBTAG00000023867	RC3H2	0.06995	97	0.3277	0.0789525	ENSOARG00000013965	RC3H2	0.06505	97	0.115349	0.613017	ENSSSCG00000028158	NA	0.08467	98	Not differentially expressed	NA	ENSECAG00000022176	RC3H2	0.06003	98	0.110634	0.667984	ENSCAFG00000032522	NA	n/a	100	0.374547	0.247868	ENSPVAG00000017592	RC3H2	n/a	97	-0.0072008	0.976576	ENSMLUG00000013992
homo_sapiens_ortho10271	No other Ensembl ortholog	NA	NA	NA	NA	NA	No other Ensembl ortholog	NA	NA	NA	NA	NA	No other Ensembl ortholog	NA	NA	NA	NA	NA	No other Ensembl ortholog	NA	NA	NA	NA	NA	ENSSSCG00000030583	NA	0.12041	98	Not differentially expressed	NA	No other Ensembl ortholog	NA	NA	NA	NA	NA	ENSCAFG00000020250	NA	0.14448	95	0.179398	0.549468	No other Ensembl ortholog	NA	NA	NA	NA	NA	No other Ensembl ortholog
homo_sapiens_ortho10271	No other Ensembl ortholog	NA	NA	NA	NA	NA	No other Ensembl ortholog	NA	NA	NA	NA	NA	No other Ensembl ortholog	NA	NA	NA	NA	NA	No other Ensembl ortholog	NA	NA	NA	NA	NA	ENSSSCG00000005575	NA	0.06289	98	0.725511	1.19644e-06	No other Ensembl ortholog	NA	NA	NA	NA	NA	No other Ensembl ortholog	NA	NA	NA	NA	NA	No other Ensembl ortholog	NA	NA	NA	NA	NA	No other Ensembl ortholog
homo_sapiens_ortho10271	No other Ensembl ortholog	NA	NA	NA	NA	NA	No other Ensembl ortholog	NA	NA	NA	NA	NA	No other Ensembl ortholog	NA	NA	NA	NA	NA	No other Ensembl ortholog	NA	NA	NA	NA	NA	ENSSSCG00000023491	NA	0.11009	95	Not differentially expressed	NA	No other Ensembl ortholog	NA	NA	NA	NA	NA	No other Ensembl ortholog	NA	NA	NA	NA	NA	No other Ensembl ortholog	NA	NA	NA	NA	NA	No other Ensembl ortholog
homo_sapiens_ortho6067	ENSG00000154736	ADAMTS5	n/a	26	-0.281145	0.658104	ENSRNOG00000057794	Adamts5	0.07939	91	-0.290711	0.00812768	ENSBTAG00000000648	ADAMTS5	0.07227	92	-0.829889	0.00309679	ENSOARG00000014877	ADAMTS5	0.07322	91	-0.936907	1.8182e-05	ENSSSCG00000012027	ADAMTS5	0.15727	89	-1.13107	2.88523e-10	ENSECAG00000006500	ADAMTS5	0.03911	97	-0.320217	0.036079	ENSCAFG00000024758	ADAMTS5	0.08138	93	-0.19711	0.299378	ENSPVAG00000014340	ADAMTS5	n/a	66	Not differentially expressed	NA	ENSMLUG00000011123
homo_sapiens_ortho1217	ENSG00000154134	ROBO3	n/a	15	0.0475646	0.910299	ENSRNOG00000030016	Robo3	0.19195	84	Not differentially expressed	NA	ENSBTAG00000004355	ROBO3	0.15369	86	Not differentially expressed	NA	ENSOARG00000010796	ROBO3	0.18737	86	Not differentially expressed	NA	ENSSSCG00000015202	ROBO3	0.13771	90	Not differentially expressed	NA	ENSECAG00000013956	ROBO3	0.16129	90	Not differentially expressed	NA	ENSCAFG00000011115	ROBO3	0.15006	91	0.0880867	0.858921	ENSPVAG00000003342	ROBO3	n/a	86	Not differentially expressed	NA	ENSMLUG00000011188
homo_sapiens_ortho5494	ENSG00000148090	AUH	n/a	17	-0.0451793	0.910832	ENSRNOG00000011684	Auh	0.04094	95	-0.19282	0.0639835	ENSBTAG00000044081	AUH	0.30198	85	-0.517101	0.514418	ENSOARG00000007832	AUH	0.0409	97	-0.324384	0.39706	No other Ensembl ortholog	NA	NA	NA	NA	NA	ENSECAG00000008989	AUH	0.04292	97	-0.12033	0.79147	No other Ensembl ortholog	NA	NA	NA	NA	NA	ENSPVAG00000004800	AUH	n/a	88	0.0514218	0.913288	No other Ensembl ortholog
homo_sapiens_ortho493	ENSG00000152763	WDR78	n/a	15	-0.0691597	0.89871	ENSRNOG00000006999	Wdr78	0.2077	75	-0.115473	0.52982	ENSBTAG00000005442	WDR78	0.30298	80	-0.283183	0.524746	ENSOARG00000010792	WDR78	0.30476	81	Not differentially expressed	NA	ENSSSCG00000022305	WDR78	0.2135	86	Not differentially expressed	NA	ENSECAG00000023875	WDR78	0.23732	85	-0.211407	0.631669	ENSCAFG00000018556	WDR78	0.2917	83	-0.0205825	0.974515	ENSPVAG00000017650	WDR78	n/a	59	-0.235451	0.540002	ENSMLUG00000000536
canis_familiaris_ortho21216	ENSG00000166145	SPINT1	0.16686	79	Not differentially expressed	NA	ENSRNOG00000012811	Spint1	0.14485	76	Not differentially expressed	NA	ENSBTAG00000004086	SPINT1	0.19787	78	Not differentially expressed	NA	ENSOARG00000020293	SPINT1	0.2188	72	Not differentially expressed	NA	ENSSSCG00000004759	NA	0.17705	80	Not differentially expressed	NA	ENSECAG00000023874	SPINT1	0.16691	84	Not differentially expressed	NA	ENSCAFG00000009365	SPINT1	n/a	11	0.0207782	0.975871	ENSPVAG00000001846	SPINT1	n/a	76	Not differentially expressed	NA	ENSMLUG00000017121
canis_familiaris_ortho21216	No other Ensembl ortholog	NA	NA	NA	NA	NA	No other Ensembl ortholog	NA	NA	NA	NA	NA	No other Ensembl ortholog	NA	NA	NA	NA	NA	No other Ensembl ortholog	NA	NA	NA	NA	NA	ENSSSCG00000027692	NA	0.23532	65	Not differentially expressed	NA	No other Ensembl ortholog	NA	NA	NA	NA	NA	No other Ensembl ortholog	NA	NA	NA	NA	NA	No other Ensembl ortholog	NA	NA	NA	NA	NA	No other Ensembl ortholog
homo_sapiens_ortho3319	ENSG00000143252	SDHC	n/a	27	0.150688	0.480416	ENSRNOG00000003163	Sdhc	0.25661	82	0.0948669	0.323309	ENSBTAG00000015853	SDHC	0.26629	90	0.116088	0.50607	ENSOARG00000010008	SDHC	0.21492	91	0.233095	0.30249	ENSSSCG00000030318	SDHC	0.1837	92	0.139065	0.259905	ENSECAG00000014215	SDHC	0.11811	95	0.00627234	0.989239	ENSCAFG00000012992	SDHC	0.24829	89	0.00708332	0.982596	ENSPVAG00000005544	SDHC	n/a	91	0.258563	0.0707039	ENSMLUG00000007759
sus_scrofa_ortho20341	No other Ensembl ortholog	NA	NA	NA	NA	NA	No other Ensembl ortholog	NA	NA	NA	NA	NA	No other Ensembl ortholog	NA	NA	NA	NA	NA	No other Ensembl ortholog	NA	NA	NA	NA	NA	ENSSSCG00000013779	NA	n/a	16	-0.093757	0.508791	No other Ensembl ortholog	NA	NA	NA	NA	NA	No other Ensembl ortholog	NA	NA	NA	NA	NA	No other Ensembl ortholog	NA	NA	NA	NA	NA	No other Ensembl ortholog
homo_sapiens_ortho9916	ENSG00000225674	IPO7P2	N/A	ENSG00000225674	-0.336974	0.15134	No other Ensembl ortholog	NA	NA	NA	NA	NA	No other Ensembl ortholog	NA	NA	NA	NA	NA	No other Ensembl ortholog	NA	NA	NA	NA	NA	No other Ensembl ortholog	NA	NA	NA	NA	NA	No other Ensembl ortholog	NA	NA	NA	NA	NA	No other Ensembl ortholog	NA	NA	NA	NA	NA	No other Ensembl ortholog	NA	NA	NA	NA	NA	No other Ensembl ortholog
homo_sapiens_ortho1463	ENSG00000205940	HSP90AB2P	N/A	ENSG00000205940	-0.0683799	0.888994	No other Ensembl ortholog	NA	NA	NA	NA	NA	No other Ensembl ortholog	NA	NA	NA	NA	NA	No other Ensembl ortholog	NA	NA	NA	NA	NA	No other Ensembl ortholog	NA	NA	NA	NA	NA	No other Ensembl ortholog	NA	NA	NA	NA	NA	No other Ensembl ortholog	NA	NA	NA	NA	NA	No other Ensembl ortholog	NA	NA	NA	NA	NA	No other Ensembl ortholog
homo_sapiens_ortho249	ENSG00000117595	IRF6	n/a	17	-0.23855	0.490293	ENSRNOG00000005082	Irf6	0.01545	98	Not differentially expressed	NA	ENSBTAG00000002849	IRF6	0.02489	85	0.0575472	0.906089	ENSOARG00000012720	NA	0.1193	92	-1.27626	0.00202787	ENSSSCG00000015612	IRF6	0.0156	99	Not differentially expressed	NA	ENSECAG00000007482	IRF6	0.01042	100	Not differentially expressed	NA	ENSCAFG00000011971	IRF6	0.01824	92	Not differentially expressed	NA	ENSPVAG00000004865	IRF6	n/a	90	Not differentially expressed	NA	ENSMLUG00000004509
homo_sapiens_ortho249	No other Ensembl ortholog	NA	NA	NA	NA	NA	No other Ensembl ortholog	NA	NA	NA	NA	NA	No other Ensembl ortholog	NA	NA	NA	NA	NA	ENSOARG00000020948	NA	0.37531	75	Not differentially expressed	NA	No other Ensembl ortholog	NA	NA	NA	NA	NA	No other Ensembl ortholog	NA	NA	NA	NA	NA	No other Ensembl ortholog	NA	NA	NA	NA	NA	No other Ensembl ortholog	NA	NA	NA	NA	NA	No other Ensembl ortholog
myotis_lucifugus_ortho23520	No other Ensembl ortholog	NA	NA	NA	NA	NA	No other Ensembl ortholog	NA	NA	NA	NA	NA	No other Ensembl ortholog	NA	NA	NA	NA	NA	No other Ensembl ortholog	NA	NA	NA	NA	NA	No other Ensembl ortholog	NA	NA	NA	NA	NA	No other Ensembl ortholog	NA	NA	NA	NA	NA	No other Ensembl ortholog	NA	NA	NA	NA	NA	No other Ensembl ortholog	NA	NA	NA	NA	NA	ENSMLUG00000025342
homo_sapiens_ortho2524	ENSG00000231686	RP1-203P18.1	N/A	ENSG00000231686	-0.643	0.0902768	No other Ensembl ortholog	NA	NA	NA	NA	NA	No other Ensembl ortholog	NA	NA	NA	NA	NA	No other Ensembl ortholog	NA	NA	NA	NA	NA	No other Ensembl ortholog	NA	NA	NA	NA	NA	No other Ensembl ortholog	NA	NA	NA	NA	NA	No other Ensembl ortholog	NA	NA	NA	NA	NA	No other Ensembl ortholog	NA	NA	NA	NA	NA	No other Ensembl ortholog
homo_sapiens_ortho2455	ENSG00000164163	ABCE1	n/a	68	-0.744319	1.04932e-05	ENSRNOG00000018345	Abce1	0.00182	100	-0.0500064	0.65646	ENSBTAG00000019854	ABCE1	0.00302	100	-0.0956608	0.656886	ENSOARG00000009714	ABCE1	0.00296	100	0.128913	0.662825	ENSSSCG00000009043	ABCE1	0.01537	99	-0.428349	0.000220186	ENSECAG00000023648	ABCE1	0.00742	99	0.0742018	0.825417	ENSCAFG00000007597	ABCE1	0.00348	100	0.0869058	0.667279	ENSPVAG00000013171	ABCE1	n/a	86	-0.104716	0.506966	ENSMLUG00000008618
rattus_norvegicus_ortho15742	No other Ensembl ortholog	NA	NA	NA	NA	NA	ENSRNOG00000043180	AABR07071966.1	N/A	ENSRNOG00000043180	0.0107244	0.984004	No other Ensembl ortholog	NA	NA	NA	NA	NA	No other Ensembl ortholog	NA	NA	NA	NA	NA	No other Ensembl ortholog	NA	NA	NA	NA	NA	No other Ensembl ortholog	NA	NA	NA	NA	NA	No other Ensembl ortholog	NA	NA	NA	NA	NA	No other Ensembl ortholog	NA	NA	NA	NA	NA	No other Ensembl ortholog
rattus_norvegicus_ortho14785	ENSG00000214189	ZNF788	n/a	38	Not differentially expressed	NA	ENSRNOG00000028919	Zfp868	0.22826	66	0.0860873	0.745001	No other Ensembl ortholog	NA	NA	NA	NA	NA	No other Ensembl ortholog	NA	NA	NA	NA	NA	No other Ensembl ortholog	NA	NA	NA	NA	NA	No other Ensembl ortholog	NA	NA	NA	NA	NA	No other Ensembl ortholog	NA	NA	NA	NA	NA	No other Ensembl ortholog	NA	NA	NA	NA	NA	No other Ensembl ortholog
rattus_norvegicus_ortho14785	No other Ensembl ortholog	NA	NA	NA	NA	NA	ENSRNOG00000042580	Zfp866	0.30422	57	-0.117162	0.771489	No other Ensembl ortholog	NA	NA	NA	NA	NA	No other Ensembl ortholog	NA	NA	NA	NA	NA	No other Ensembl ortholog	NA	NA	NA	NA	NA	No other Ensembl ortholog	NA	NA	NA	NA	NA	No other Ensembl ortholog	NA	NA	NA	NA	NA	No other Ensembl ortholog	NA	NA	NA	NA	NA	No other Ensembl ortholog
rattus_norvegicus_ortho14785	No other Ensembl ortholog	NA	NA	NA	NA	NA	ENSRNOG00000006112	LOC102554315	0.2413	56	0.193921	0.625273	No other Ensembl ortholog	NA	NA	NA	NA	NA	No other Ensembl ortholog	NA	NA	NA	NA	NA	No other Ensembl ortholog	NA	NA	NA	NA	NA	No other Ensembl ortholog	NA	NA	NA	NA	NA	No other Ensembl ortholog	NA	NA	NA	NA	NA	No other Ensembl ortholog	NA	NA	NA	NA	NA	No other Ensembl ortholog
rattus_norvegicus_ortho14785	No other Ensembl ortholog	NA	NA	NA	NA	NA	ENSRNOG00000036747	AABR07054723.1	0.30716	54	Not differentially expressed	NA	No other Ensembl ortholog	NA	NA	NA	NA	NA	No other Ensembl ortholog	NA	NA	NA	NA	NA	No other Ensembl ortholog	NA	NA	NA	NA	NA	No other Ensembl ortholog	NA	NA	NA	NA	NA	No other Ensembl ortholog	NA	NA	NA	NA	NA	No other Ensembl ortholog	NA	NA	NA	NA	NA	No other Ensembl ortholog
rattus_norvegicus_ortho14785	No other Ensembl ortholog	NA	NA	NA	NA	NA	ENSRNOG00000033351	Zfp869	0.25189	54	-0.0723051	0.691229	No other Ensembl ortholog	NA	NA	NA	NA	NA	No other Ensembl ortholog	NA	NA	NA	NA	NA	No other Ensembl ortholog	NA	NA	NA	NA	NA	No other Ensembl ortholog	NA	NA	NA	NA	NA	No other Ensembl ortholog	NA	NA	NA	NA	NA	No other Ensembl ortholog	NA	NA	NA	NA	NA	No other Ensembl ortholog
rattus_norvegicus_ortho14785	No other Ensembl ortholog	NA	NA	NA	NA	NA	ENSRNOG00000042504	Zfp964	0.28071	53	-0.0605738	0.90405	No other Ensembl ortholog	NA	NA	NA	NA	NA	No other Ensembl ortholog	NA	NA	NA	NA	NA	No other Ensembl ortholog	NA	NA	NA	NA	NA	No other Ensembl ortholog	NA	NA	NA	NA	NA	No other Ensembl ortholog	NA	NA	NA	NA	NA	No other Ensembl ortholog	NA	NA	NA	NA	NA	No other Ensembl ortholog
rattus_norvegicus_ortho14785	No other Ensembl ortholog	NA	NA	NA	NA	NA	ENSRNOG00000042380	Znf442	n/a	51	Not differentially expressed	NA	No other Ensembl ortholog	NA	NA	NA	NA	NA	No other Ensembl ortholog	NA	NA	NA	NA	NA	No other Ensembl ortholog	NA	NA	NA	NA	NA	No other Ensembl ortholog	NA	NA	NA	NA	NA	No other Ensembl ortholog	NA	NA	NA	NA	NA	No other Ensembl ortholog	NA	NA	NA	NA	NA	No other Ensembl ortholog
rattus_norvegicus_ortho14785	No other Ensembl ortholog	NA	NA	NA	NA	NA	ENSRNOG00000056374	Zfp933	0.24	49	0.109247	0.635439	No other Ensembl ortholog	NA	NA	NA	NA	NA	No other Ensembl ortholog	NA	NA	NA	NA	NA	No other Ensembl ortholog	NA	NA	NA	NA	NA	No other Ensembl ortholog	NA	NA	NA	NA	NA	No other Ensembl ortholog	NA	NA	NA	NA	NA	No other Ensembl ortholog	NA	NA	NA	NA	NA	No other Ensembl ortholog
rattus_norvegicus_ortho14785	No other Ensembl ortholog	NA	NA	NA	NA	NA	ENSRNOG00000000891	NA	0.27634	49	-0.0399322	0.890397	No other Ensembl ortholog	NA	NA	NA	NA	NA	No other Ensembl ortholog	NA	NA	NA	NA	NA	No other Ensembl ortholog	NA	NA	NA	NA	NA	No other Ensembl ortholog	NA	NA	NA	NA	NA	No other Ensembl ortholog	NA	NA	NA	NA	NA	No other Ensembl ortholog	NA	NA	NA	NA	NA	No other Ensembl ortholog
rattus_norvegicus_ortho14785	No other Ensembl ortholog	NA	NA	NA	NA	NA	ENSRNOG00000048910	LOC100909526	0.27979	48	Not differentially expressed	NA	No other Ensembl ortholog	NA	NA	NA	NA	NA	No other Ensembl ortholog	NA	NA	NA	NA	NA	No other Ensembl ortholog	NA	NA	NA	NA	NA	No other Ensembl ortholog	NA	NA	NA	NA	NA	No other Ensembl ortholog	NA	NA	NA	NA	NA	No other Ensembl ortholog	NA	NA	NA	NA	NA	No other Ensembl ortholog
rattus_norvegicus_ortho14785	No other Ensembl ortholog	NA	NA	NA	NA	NA	ENSRNOG00000043048	Zfp951	0.27415	48	Not differentially expressed	NA	No other Ensembl ortholog	NA	NA	NA	NA	NA	No other Ensembl ortholog	NA	NA	NA	NA	NA	No other Ensembl ortholog	NA	NA	NA	NA	NA	No other Ensembl ortholog	NA	NA	NA	NA	NA	No other Ensembl ortholog	NA	NA	NA	NA	NA	No other Ensembl ortholog	NA	NA	NA	NA	NA	No other Ensembl ortholog
rattus_norvegicus_ortho14785	No other Ensembl ortholog	NA	NA	NA	NA	NA	ENSRNOG00000037421	Zfp951	0.27415	48	Not differentially expressed	NA	No other Ensembl ortholog	NA	NA	NA	NA	NA	No other Ensembl ortholog	NA	NA	NA	NA	NA	No other Ensembl ortholog	NA	NA	NA	NA	NA	No other Ensembl ortholog	NA	NA	NA	NA	NA	No other Ensembl ortholog	NA	NA	NA	NA	NA	No other Ensembl ortholog	NA	NA	NA	NA	NA	No other Ensembl ortholog
rattus_norvegicus_ortho14785	No other Ensembl ortholog	NA	NA	NA	NA	NA	ENSRNOG00000054392	NA	0.20472	47	Not differentially expressed	NA	No other Ensembl ortholog	NA	NA	NA	NA	NA	No other Ensembl ortholog	NA	NA	NA	NA	NA	No other Ensembl ortholog	NA	NA	NA	NA	NA	No other Ensembl ortholog	NA	NA	NA	NA	NA	No other Ensembl ortholog	NA	NA	NA	NA	NA	No other Ensembl ortholog	NA	NA	NA	NA	NA	No other Ensembl ortholog
rattus_norvegicus_ortho14785	No other Ensembl ortholog	NA	NA	NA	NA	NA	ENSRNOG00000030410	Zfp958	0.28215	47	0.166648	0.605513	No other Ensembl ortholog	NA	NA	NA	NA	NA	No other Ensembl ortholog	NA	NA	NA	NA	NA	No other Ensembl ortholog	NA	NA	NA	NA	NA	No other Ensembl ortholog	NA	NA	NA	NA	NA	No other Ensembl ortholog	NA	NA	NA	NA	NA	No other Ensembl ortholog	NA	NA	NA	NA	NA	No other Ensembl ortholog
rattus_norvegicus_ortho14785	No other Ensembl ortholog	NA	NA	NA	NA	NA	ENSRNOG00000048864	LOC100909526	0.31664	46	Not differentially expressed	NA	No other Ensembl ortholog	NA	NA	NA	NA	NA	No other Ensembl ortholog	NA	NA	NA	NA	NA	No other Ensembl ortholog	NA	NA	NA	NA	NA	No other Ensembl ortholog	NA	NA	NA	NA	NA	No other Ensembl ortholog	NA	NA	NA	NA	NA	No other Ensembl ortholog	NA	NA	NA	NA	NA	No other Ensembl ortholog
rattus_norvegicus_ortho14785	No other Ensembl ortholog	NA	NA	NA	NA	NA	ENSRNOG00000043289	Zfp709l1	0.31664	46	Not differentially expressed	NA	No other Ensembl ortholog	NA	NA	NA	NA	NA	No other Ensembl ortholog	NA	NA	NA	NA	NA	No other Ensembl ortholog	NA	NA	NA	NA	NA	No other Ensembl ortholog	NA	NA	NA	NA	NA	No other Ensembl ortholog	NA	NA	NA	NA	NA	No other Ensembl ortholog	NA	NA	NA	NA	NA	No other Ensembl ortholog
rattus_norvegicus_ortho14785	No other Ensembl ortholog	NA	NA	NA	NA	NA	ENSRNOG00000022431	Zfp867	0.34414	43	0.156286	0.684554	No other Ensembl ortholog	NA	NA	NA	NA	NA	No other Ensembl ortholog	NA	NA	NA	NA	NA	No other Ensembl ortholog	NA	NA	NA	NA	NA	No other Ensembl ortholog	NA	NA	NA	NA	NA	No other Ensembl ortholog	NA	NA	NA	NA	NA	No other Ensembl ortholog	NA	NA	NA	NA	NA	No other Ensembl ortholog
rattus_norvegicus_ortho14785	No other Ensembl ortholog	NA	NA	NA	NA	NA	ENSRNOG00000033583	LOC100910577	0.28701	43	0.434526	0.192216	No other Ensembl ortholog	NA	NA	NA	NA	NA	No other Ensembl ortholog	NA	NA	NA	NA	NA	No other Ensembl ortholog	NA	NA	NA	NA	NA	No other Ensembl ortholog	NA	NA	NA	NA	NA	No other Ensembl ortholog	NA	NA	NA	NA	NA	No other Ensembl ortholog	NA	NA	NA	NA	NA	No other Ensembl ortholog
rattus_norvegicus_ortho14785	No other Ensembl ortholog	NA	NA	NA	NA	NA	ENSRNOG00000051563	Giot1	0.29543	40	0.210931	0.100079	No other Ensembl ortholog	NA	NA	NA	NA	NA	No other Ensembl ortholog	NA	NA	NA	NA	NA	No other Ensembl ortholog	NA	NA	NA	NA	NA	No other Ensembl ortholog	NA	NA	NA	NA	NA	No other Ensembl ortholog	NA	NA	NA	NA	NA	No other Ensembl ortholog	NA	NA	NA	NA	NA	No other Ensembl ortholog
rattus_norvegicus_ortho14785	No other Ensembl ortholog	NA	NA	NA	NA	NA	ENSRNOG00000060701	Zfp617	0.41232	39	-0.153418	0.479267	No other Ensembl ortholog	NA	NA	NA	NA	NA	No other Ensembl ortholog	NA	NA	NA	NA	NA	No other Ensembl ortholog	NA	NA	NA	NA	NA	No other Ensembl ortholog	NA	NA	NA	NA	NA	No other Ensembl ortholog	NA	NA	NA	NA	NA	No other Ensembl ortholog	NA	NA	NA	NA	NA	No other Ensembl ortholog
rattus_norvegicus_ortho14785	No other Ensembl ortholog	NA	NA	NA	NA	NA	ENSRNOG00000030273	Zfp563	0.25851	37	-0.271111	0.298228	No other Ensembl ortholog	NA	NA	NA	NA	NA	No other Ensembl ortholog	NA	NA	NA	NA	NA	No other Ensembl ortholog	NA	NA	NA	NA	NA	No other Ensembl ortholog	NA	NA	NA	NA	NA	No other Ensembl ortholog	NA	NA	NA	NA	NA	No other Ensembl ortholog	NA	NA	NA	NA	NA	No other Ensembl ortholog
rattus_norvegicus_ortho14785	No other Ensembl ortholog	NA	NA	NA	NA	NA	ENSRNOG00000030416	Zfp870	0.2908	35	-0.0746054	0.792383	No other Ensembl ortholog	NA	NA	NA	NA	NA	No other Ensembl ortholog	NA	NA	NA	NA	NA	No other Ensembl ortholog	NA	NA	NA	NA	NA	No other Ensembl ortholog	NA	NA	NA	NA	NA	No other Ensembl ortholog	NA	NA	NA	NA	NA	No other Ensembl ortholog	NA	NA	NA	NA	NA	No other Ensembl ortholog
rattus_norvegicus_ortho14785	No other Ensembl ortholog	NA	NA	NA	NA	NA	ENSRNOG00000032552	Zfp799	0.2419	34	-0.228516	0.233577	No other Ensembl ortholog	NA	NA	NA	NA	NA	No other Ensembl ortholog	NA	NA	NA	NA	NA	No other Ensembl ortholog	NA	NA	NA	NA	NA	No other Ensembl ortholog	NA	NA	NA	NA	NA	No other Ensembl ortholog	NA	NA	NA	NA	NA	No other Ensembl ortholog	NA	NA	NA	NA	NA	No other Ensembl ortholog
rattus_norvegicus_ortho14785	No other Ensembl ortholog	NA	NA	NA	NA	NA	ENSRNOG00000016186	Zfp709	0.24885	33	-0.118262	0.573465	No other Ensembl ortholog	NA	NA	NA	NA	NA	No other Ensembl ortholog	NA	NA	NA	NA	NA	No other Ensembl ortholog	NA	NA	NA	NA	NA	No other Ensembl ortholog	NA	NA	NA	NA	NA	No other Ensembl ortholog	NA	NA	NA	NA	NA	No other Ensembl ortholog	NA	NA	NA	NA	NA	No other Ensembl ortholog
rattus_norvegicus_ortho14785	No other Ensembl ortholog	NA	NA	NA	NA	NA	ENSRNOG00000004947	Zfp871	0.31085	30	-0.245944	0.387198	No other Ensembl ortholog	NA	NA	NA	NA	NA	No other Ensembl ortholog	NA	NA	NA	NA	NA	No other Ensembl ortholog	NA	NA	NA	NA	NA	No other Ensembl ortholog	NA	NA	NA	NA	NA	No other Ensembl ortholog	NA	NA	NA	NA	NA	No other Ensembl ortholog	NA	NA	NA	NA	NA	No other Ensembl ortholog
rattus_norvegicus_ortho14785	No other Ensembl ortholog	NA	NA	NA	NA	NA	ENSRNOG00000011492	Zfp866	n/a	27	0.0418767	0.861946	No other Ensembl ortholog	NA	NA	NA	NA	NA	No other Ensembl ortholog	NA	NA	NA	NA	NA	No other Ensembl ortholog	NA	NA	NA	NA	NA	No other Ensembl ortholog	NA	NA	NA	NA	NA	No other Ensembl ortholog	NA	NA	NA	NA	NA	No other Ensembl ortholog	NA	NA	NA	NA	NA	No other Ensembl ortholog
homo_sapiens_ortho9257	ENSG00000237972	TUBG1P	N/A	ENSG00000237972	-0.0540021	0.900718	No other Ensembl ortholog	NA	NA	NA	NA	NA	No other Ensembl ortholog	NA	NA	NA	NA	NA	No other Ensembl ortholog	NA	NA	NA	NA	NA	No other Ensembl ortholog	NA	NA	NA	NA	NA	No other Ensembl ortholog	NA	NA	NA	NA	NA	No other Ensembl ortholog	NA	NA	NA	NA	NA	No other Ensembl ortholog	NA	NA	NA	NA	NA	No other Ensembl ortholog
gallus_gallus_ortho24857	No other Ensembl ortholog	NA	NA	NA	NA	NA	No other Ensembl ortholog	NA	NA	NA	NA	NA	No other Ensembl ortholog	NA	NA	NA	NA	NA	No other Ensembl ortholog	NA	NA	NA	NA	NA	No other Ensembl ortholog	NA	NA	NA	NA	NA	No other Ensembl ortholog	NA	NA	NA	NA	NA	No other Ensembl ortholog	NA	NA	NA	NA	NA	No other Ensembl ortholog	NA	NA	NA	NA	NA	No other Ensembl ortholog
homo_sapiens_ortho6712	ENSG00000178631	ACTG1P1	N/A	ENSG00000178631	-0.193342	0.670527	No other Ensembl ortholog	NA	NA	NA	NA	NA	No other Ensembl ortholog	NA	NA	NA	NA	NA	No other Ensembl ortholog	NA	NA	NA	NA	NA	No other Ensembl ortholog	NA	NA	NA	NA	NA	No other Ensembl ortholog	NA	NA	NA	NA	NA	No other Ensembl ortholog	NA	NA	NA	NA	NA	No other Ensembl ortholog	NA	NA	NA	NA	NA	No other Ensembl ortholog
myotis_lucifugus_ortho23814	No other Ensembl ortholog	NA	NA	NA	NA	NA	No other Ensembl ortholog	NA	NA	NA	NA	NA	No other Ensembl ortholog	NA	NA	NA	NA	NA	No other Ensembl ortholog	NA	NA	NA	NA	NA	No other Ensembl ortholog	NA	NA	NA	NA	NA	No other Ensembl ortholog	NA	NA	NA	NA	NA	No other Ensembl ortholog	NA	NA	NA	NA	NA	No other Ensembl ortholog	NA	NA	NA	NA	NA	ENSMLUG00000026001
homo_sapiens_ortho11013	ENSG00000131773	KHDRBS3	n/a	17	-0.0195546	0.964104	ENSRNOG00000009539	Khdrbs3	0.04719	96	-0.170444	0.301291	ENSBTAG00000002181	KHDRBS3	0.03331	98	0.170616	0.639817	ENSOARG00000005036	KHDRBS3	0.14675	92	-0.240633	0.4894	ENSSSCG00000026016	NA	0.02615	97	Not differentially expressed	NA	ENSECAG00000010194	KHDRBS3	0.04592	98	Not differentially expressed	NA	ENSCAFG00000001166	KHDRBS3	0.06089	97	-0.161127	0.349562	ENSPVAG00000017021	KHDRBS3	n/a	95	0.0176159	0.966209	ENSMLUG00000004054
homo_sapiens_ortho11013	No other Ensembl ortholog	NA	NA	NA	NA	NA	No other Ensembl ortholog	NA	NA	NA	NA	NA	No other Ensembl ortholog	NA	NA	NA	NA	NA	No other Ensembl ortholog	NA	NA	NA	NA	NA	ENSSSCG00000005941	CU151851.1	0.03367	96	Not differentially expressed	NA	No other Ensembl ortholog	NA	NA	NA	NA	NA	No other Ensembl ortholog	NA	NA	NA	NA	NA	No other Ensembl ortholog	NA	NA	NA	NA	NA	No other Ensembl ortholog
homo_sapiens_ortho1820	ENSG00000106991	ENG	n/a	8	0.178566	0.366968	ENSRNOG00000050190	Eng	0.24693	65	0.112616	0.238007	ENSBTAG00000046303	NA	0.26894	73	-0.539455	0.124552	ENSOARG00000011387	ENG	0.3523	70	0.166863	0.382894	ENSSSCG00000005625	ENG	0.31478	69	0.0170484	0.920542	ENSECAG00000020173	ENG	0.31472	72	0.0781769	0.809111	ENSCAFG00000020106	ENG	0.26309	74	-0.0600816	0.787354	ENSPVAG00000000962	ENG	n/a	74	-0.0934541	0.952076	ENSMLUG00000013502
homo_sapiens_ortho1820	No other Ensembl ortholog	NA	NA	NA	NA	NA	No other Ensembl ortholog	NA	NA	NA	NA	NA	ENSBTAG00000008997	NA	0.44269	66	-0.601603	0.16547	No other Ensembl ortholog	NA	NA	NA	NA	NA	No other Ensembl ortholog	NA	NA	NA	NA	NA	No other Ensembl ortholog	NA	NA	NA	NA	NA	No other Ensembl ortholog	NA	NA	NA	NA	NA	No other Ensembl ortholog	NA	NA	NA	NA	NA	No other Ensembl ortholog
homo_sapiens_ortho13261	ENSG00000163807	KIAA1143	n/a	42	-0.251806	0.272667	ENSRNOG00000004135	RGD1311745	0.14097	86	0.116913	0.454627	ENSBTAG00000016725	KIAA1143	0.22184	88	-0.151795	0.569293	ENSOARG00000004663	KIAA1143	0.22298	87	-0.170026	0.597098	ENSSSCG00000011308	KIAA1143	0.18498	90	0.225475	0.194199	ENSECAG00000024783	KIAA1143	0.25468	89	0.206915	0.540625	ENSCAFG00000014132	KIAA1143	0.19966	80	0.0291935	0.958245	ENSPVAG00000012438	KIAA1143	n/a	90	-0.0669419	0.768415	ENSMLUG00000014199
homo_sapiens_ortho11555	ENSG00000103260	METRN	n/a	43	0.000694297	0.998525	ENSRNOG00000019692	Metrn	n/a	81	-0.114998	0.783433	ENSBTAG00000020198	METRN	0.13802	79	0.2925	0.538249	ENSOARG00000010563	METRN	0.14332	82	Not differentially expressed	NA	ENSSSCG00000008005	METRN	0.14363	76	Not differentially expressed	NA	ENSECAG00000011494	METRN	0.11265	85	Not differentially expressed	NA	ENSCAFG00000032018	METRN	n/a	68	Not differentially expressed	NA	ENSPVAG00000013092	METRN	n/a	68	Not differentially expressed	NA	No other Ensembl ortholog
homo_sapiens_ortho634	ENSG00000125875	TBC1D20	n/a	19	-0.0616197	0.807253	ENSRNOG00000005766	Tbc1d20	0.06878	94	-0.039719	0.745029	ENSBTAG00000013330	TBC1D20	0.04552	97	-0.791856	0.000118287	ENSOARG00000019076	TBC1D20	0.02639	98	-0.047993	0.870489	ENSSSCG00000007205	TBC1D20	0.16905	89	0.238317	0.0924284	ENSECAG00000017440	TBC1D20	0.11914	96	-0.099751	0.744226	ENSCAFG00000030816	TBC1D20	0.09775	95	0.107455	0.578636	ENSPVAG00000011247	TBC1D20	n/a	91	0.115463	0.570177	ENSMLUG00000010004
homo_sapiens_ortho12160	ENSG00000116132	PRRX1	n/a	26	-0.0475176	0.866564	ENSRNOG00000003720	Prrx1	0.00544	100	0.0783968	0.424737	ENSBTAG00000004570	PRRX1	0.03099	99	-0.353357	0.0287378	ENSOARG00000012029	PRRX1	0.2493	84	0.0998401	0.685991	ENSSSCG00000022304	NA	0.22758	85	0.0962098	0.555093	ENSECAG00000008539	PRRX1	0.18848	92	-0.14579	0.532887	ENSCAFG00000015002	PRRX1	0.00721	100	0.00219229	0.99426	ENSPVAG00000007390	PRRX1	n/a	87	Not differentially expressed	NA	ENSMLUG00000004501
homo_sapiens_ortho12160	No other Ensembl ortholog	NA	NA	NA	NA	NA	No other Ensembl ortholog	NA	NA	NA	NA	NA	No other Ensembl ortholog	NA	NA	NA	NA	NA	No other Ensembl ortholog	NA	NA	NA	NA	NA	ENSSSCG00000030473	NA	0.23417	82	Not differentially expressed	NA	No other Ensembl ortholog	NA	NA	NA	NA	NA	No other Ensembl ortholog	NA	NA	NA	NA	NA	No other Ensembl ortholog	NA	NA	NA	NA	NA	No other Ensembl ortholog
canis_familiaris_ortho21255	ENSG00000275591	XKR5	0.34029	57	Not differentially expressed	NA	ENSRNOG00000028636	Xkr5	n/a	50	Not differentially expressed	NA	ENSBTAG00000007473	XKR5	0.29428	58	Not differentially expressed	NA	ENSOARG00000006318	XKR5	0.2819	64	Not differentially expressed	NA	ENSSSCG00000015756	XKR5	0.32299	60	Not differentially expressed	NA	ENSECAG00000012521	XKR5	0.42312	58	Not differentially expressed	NA	ENSCAFG00000030332	XKR5	n/a	11	-0.25364	0.751845	ENSPVAG00000001632	XKR5	n/a	53	Not differentially expressed	NA	No other Ensembl ortholog
rattus_norvegicus_ortho15043	No other Ensembl ortholog	NA	NA	NA	NA	NA	ENSRNOG00000032740	Tmem258b	n/a	65	0.0407161	0.776333	No other Ensembl ortholog	NA	NA	NA	NA	NA	No other Ensembl ortholog	NA	NA	NA	NA	NA	No other Ensembl ortholog	NA	NA	NA	NA	NA	No other Ensembl ortholog	NA	NA	NA	NA	NA	No other Ensembl ortholog	NA	NA	NA	NA	NA	No other Ensembl ortholog	NA	NA	NA	NA	NA	No other Ensembl ortholog
homo_sapiens_ortho10608	ENSG00000101856	PGRMC1	n/a	31	-0.0359231	0.898725	ENSRNOG00000012786	Pgrmc1	0.20956	75	0.0634303	0.570528	ENSBTAG00000019552	PGRMC1	0.05641	96	0.275492	0.0486832	ENSOARG00000016375	PGRMC1	0.09269	95	0.331284	0.0714708	ENSSSCG00000012625	PGRMC1	0.05383	97	0.0634653	0.657573	ENSECAG00000009619	PGRMC1	0.0903	95	-0.00238248	0.996136	ENSCAFG00000018372	PGRMC1	0.15469	95	0.105778	0.528729	ENSPVAG00000002653	PGRMC1	n/a	95	-0.149635	0.426607	ENSMLUG00000000278
rattus_norvegicus_ortho15376	No other Ensembl ortholog	NA	NA	NA	NA	NA	ENSRNOG00000022251	Rn50_X_0748.1	N/A	ENSRNOG00000022251	-0.487332	0.0280132	No other Ensembl ortholog	NA	NA	NA	NA	NA	No other Ensembl ortholog	NA	NA	NA	NA	NA	No other Ensembl ortholog	NA	NA	NA	NA	NA	No other Ensembl ortholog	NA	NA	NA	NA	NA	No other Ensembl ortholog	NA	NA	NA	NA	NA	No other Ensembl ortholog	NA	NA	NA	NA	NA	No other Ensembl ortholog
homo_sapiens_ortho5558	ENSG00000162426	SLC45A1	n/a	21	-0.26957	0.482643	ENSRNOG00000018229	Slc45a1	n/a	90	-0.326287	0.43807	ENSBTAG00000001401	SLC45A1	0.06357	89	Not differentially expressed	NA	ENSOARG00000009929	SLC45A1	0.05779	90	Not differentially expressed	NA	ENSSSCG00000020905	NA	0.10176	89	Not differentially expressed	NA	ENSECAG00000014328	SLC45A1	0.05367	91	Not differentially expressed	NA	ENSCAFG00000019681	SLC45A1	0.07308	89	-0.136663	0.721632	No other Ensembl ortholog	NA	NA	NA	NA	NA	No other Ensembl ortholog
homo_sapiens_ortho5558	No other Ensembl ortholog	NA	NA	NA	NA	NA	No other Ensembl ortholog	NA	NA	NA	NA	NA	No other Ensembl ortholog	NA	NA	NA	NA	NA	No other Ensembl ortholog	NA	NA	NA	NA	NA	ENSSSCG00000003388	NA	0.06982	87	Not differentially expressed	NA	No other Ensembl ortholog	NA	NA	NA	NA	NA	No other Ensembl ortholog	NA	NA	NA	NA	NA	No other Ensembl ortholog	NA	NA	NA	NA	NA	No other Ensembl ortholog
homo_sapiens_ortho4242	ENSG00000197841	ZNF181	0.61172	62	-0.321534	0.323675	No other Ensembl ortholog	NA	NA	NA	NA	NA	ENSBTAG00000009889	NA	0.28848	50	-0.107461	0.772102	ENSOARG00000004622	NA	0.27601	57	-0.283421	0.302648	ENSSSCG00000002877	NA	0.32338	60	0.360508	0.00862689	ENSECAG00000011139	NA	0.3457	57	-0.113946	0.781624	ENSCAFG00000031202	NA	0.25389	58	0.161182	0.697273	ENSPVAG00000006387	NA	n/a	54	-0.51157	0.171835	No other Ensembl ortholog
homo_sapiens_ortho4242	ENSG00000089335	ZNF302	n/a	13	-0.190366	0.492851	No other Ensembl ortholog	NA	NA	NA	NA	NA	No other Ensembl ortholog	NA	NA	NA	NA	NA	No other Ensembl ortholog	NA	NA	NA	NA	NA	No other Ensembl ortholog	NA	NA	NA	NA	NA	No other Ensembl ortholog	NA	NA	NA	NA	NA	No other Ensembl ortholog	NA	NA	NA	NA	NA	No other Ensembl ortholog	NA	NA	NA	NA	NA	No other Ensembl ortholog
bos_taurus_ortho16910	ENSG00000130943	PKDREJ	0.38919	63	Not differentially expressed	NA	ENSRNOG00000029591	Pkdrej	n/a	57	Not differentially expressed	NA	ENSBTAG00000008066	PKDREJ	n/a	6	-0.753779	0.0678846	ENSOARG00000019447	PKDREJ	0.35684	92	0.0743877	0.925229	ENSSSCG00000000004	PKDREJ	n/a	65	Not differentially expressed	NA	No other Ensembl ortholog	NA	NA	NA	NA	NA	ENSCAFG00000000785	PKDREJ	0.36922	64	Not differentially expressed	NA	ENSPVAG00000011060	NA	n/a	61	Not differentially expressed	NA	ENSMLUG00000016234
bos_taurus_ortho16910	No other Ensembl ortholog	NA	NA	NA	NA	NA	No other Ensembl ortholog	NA	NA	NA	NA	NA	No other Ensembl ortholog	NA	NA	NA	NA	NA	No other Ensembl ortholog	NA	NA	NA	NA	NA	No other Ensembl ortholog	NA	NA	NA	NA	NA	No other Ensembl ortholog	NA	NA	NA	NA	NA	No other Ensembl ortholog	NA	NA	NA	NA	NA	ENSPVAG00000009475	NA	n/a	60	Not differentially expressed	NA	No other Ensembl ortholog
myotis_lucifugus_ortho23014	No other Ensembl ortholog	NA	NA	NA	NA	NA	No other Ensembl ortholog	NA	NA	NA	NA	NA	No other Ensembl ortholog	NA	NA	NA	NA	NA	No other Ensembl ortholog	NA	NA	NA	NA	NA	No other Ensembl ortholog	NA	NA	NA	NA	NA	No other Ensembl ortholog	NA	NA	NA	NA	NA	No other Ensembl ortholog	NA	NA	NA	NA	NA	No other Ensembl ortholog	NA	NA	NA	NA	NA	ENSMLUG00000025086
myotis_lucifugus_ortho24033	No other Ensembl ortholog	NA	NA	NA	NA	NA	No other Ensembl ortholog	NA	NA	NA	NA	NA	No other Ensembl ortholog	NA	NA	NA	NA	NA	No other Ensembl ortholog	NA	NA	NA	NA	NA	No other Ensembl ortholog	NA	NA	NA	NA	NA	No other Ensembl ortholog	NA	NA	NA	NA	NA	No other Ensembl ortholog	NA	NA	NA	NA	NA	No other Ensembl ortholog	NA	NA	NA	NA	NA	ENSMLUG00000001103
sus_scrofa_ortho19577	No other Ensembl ortholog	NA	NA	NA	NA	NA	No other Ensembl ortholog	NA	NA	NA	NA	NA	No other Ensembl ortholog	NA	NA	NA	NA	NA	No other Ensembl ortholog	NA	NA	NA	NA	NA	ENSSSCG00000007512	PPP4R1L	n/a	19	-0.0190375	0.920226	ENSECAG00000022603	NA	0.43462	51	-0.0140784	0.978945	ENSCAFG00000012089	NA	0.4121	50	-0.141622	0.477327	ENSPVAG00000006189	NA	n/a	46	0.253583	0.17175	ENSMLUG00000000739
homo_sapiens_ortho701	ENSG00000164168	TMEM184C	n/a	20	-0.22604	0.282924	ENSRNOG00000012860	Tmem184c	n/a	66	-0.905356	4.29104e-10	ENSBTAG00000010376	TMEM184C	0.12214	87	-0.118313	0.563452	ENSOARG00000007953	TMEM184C	0.1138	87	0.497532	0.00326283	ENSSSCG00000030044	TMEM184C	0.05673	98	0.0590843	0.747125	ENSECAG00000019574	TMEM184C	0.09179	96	-0.0076791	0.987418	ENSCAFG00000007773	TMEM184C	0.09201	88	0.160402	0.327335	No other Ensembl ortholog	NA	NA	NA	NA	NA	ENSMLUG00000014055
rattus_norvegicus_ortho15744	ENSG00000112782	CLIC5	0.06831	57	Not differentially expressed	NA	ENSRNOG00000047218	Clic5	n/a	26	-0.435542	0.191134	ENSBTAG00000010244	CLIC5	0.05502	52	Not differentially expressed	NA	ENSOARG00000010466	CLIC5	0.0568	55	Not differentially expressed	NA	ENSSSCG00000001711	CLIC5	n/a	94	Not differentially expressed	NA	ENSECAG00000023509	CLIC5	0.03204	95	Not differentially expressed	NA	ENSCAFG00000002016	CLIC5	0.07554	85	Not differentially expressed	NA	ENSPVAG00000006075	CLIC5	n/a	55	Not differentially expressed	NA	ENSMLUG00000013183
homo_sapiens_ortho11565	ENSG00000151553	FAM160B1	n/a	13	0.338483	0.143528	ENSRNOG00000017225	Fam160b1	0.05875	93	-0.0684992	0.55671	ENSBTAG00000003062	FAM160B1	0.06792	95	-0.29168	0.282209	ENSOARG00000015353	FAM160B1	0.06288	95	-0.0168324	0.963819	ENSSSCG00000010652	FAM160B1	0.10305	94	-0.581438	0.000185227	ENSECAG00000011276	FAM160B1	0.05485	97	-0.215447	0.292215	ENSCAFG00000011633	FAM160B1	0.10132	93	0.0281061	0.935229	ENSPVAG00000007889	FAM160B1	n/a	95	0.17191	0.351407	ENSMLUG00000017685
homo_sapiens_ortho5386	ENSG00000168172	HOOK3	n/a	20	-0.226877	0.348003	ENSRNOG00000014275	Hook3	0.01124	58	-0.135411	0.35062	ENSBTAG00000007634	HOOK3	0.01419	98	-0.0674702	0.724904	ENSOARG00000003589	HOOK3	0.03531	96	-0.0894931	0.702002	ENSSSCG00000022125	HOOK3	0.02115	98	-0.194708	0.167023	ENSECAG00000020276	HOOK3	0.01073	99	-0.0476144	0.896532	ENSCAFG00000005407	HOOK3	0.01451	67	0.081397	0.822878	ENSPVAG00000013500	HOOK3	n/a	89	-0.220474	0.186919	ENSMLUG00000011455
homo_sapiens_ortho12206	ENSG00000260136	CTD-2270L9.4	no homology	ENSG00000260136	-0.109835	0.809884	No other Ensembl ortholog	NA	NA	NA	NA	NA	No other Ensembl ortholog	NA	NA	NA	NA	NA	No other Ensembl ortholog	NA	NA	NA	NA	NA	No other Ensembl ortholog	NA	NA	NA	NA	NA	No other Ensembl ortholog	NA	NA	NA	NA	NA	No other Ensembl ortholog	NA	NA	NA	NA	NA	No other Ensembl ortholog	NA	NA	NA	NA	NA	No other Ensembl ortholog
pteropus_vampyrus_ortho22024	No other Ensembl ortholog	NA	NA	NA	NA	NA	No other Ensembl ortholog	NA	NA	NA	NA	NA	No other Ensembl ortholog	NA	NA	NA	NA	NA	No other Ensembl ortholog	NA	NA	NA	NA	NA	No other Ensembl ortholog	NA	NA	NA	NA	NA	No other Ensembl ortholog	NA	NA	NA	NA	NA	No other Ensembl ortholog	NA	NA	NA	NA	NA	ENSPVAG00000005627	NA	N/A	ENSPVAG00000005627	0.368986	0.243764	No other Ensembl ortholog
canis_familiaris_ortho21306	No other Ensembl ortholog	NA	NA	NA	NA	NA	No other Ensembl ortholog	NA	NA	NA	NA	NA	No other Ensembl ortholog	NA	NA	NA	NA	NA	No other Ensembl ortholog	NA	NA	NA	NA	NA	No other Ensembl ortholog	NA	NA	NA	NA	NA	No other Ensembl ortholog	NA	NA	NA	NA	NA	ENSCAFG00000006265	NA	N/A	ENSCAFG00000006265	0.258899	0.552792	No other Ensembl ortholog	NA	NA	NA	NA	NA	No other Ensembl ortholog
sus_scrofa_ortho20260	ENSG00000202314	SNORD6	n/a	92	Not differentially expressed	NA	ENSRNOG00000057682	snoZ40	n/a	95	Not differentially expressed	NA	ENSBTAG00000042846	snoZ40	n/a	93	Not differentially expressed	NA	ENSOARG00000024057	snoZ40	n/a	93	Not differentially expressed	NA	ENSSSCG00000018558	snoZ40	n/a	74	0.30292	0.281457	ENSECAG00000025331	snoZ40	n/a	95	Not differentially expressed	NA	ENSCAFG00000021568	snoZ40	n/a	93	-0.362777	0.436467	No other Ensembl ortholog	NA	NA	NA	NA	NA	No other Ensembl ortholog
homo_sapiens_ortho4722	ENSG00000105176	URI1	n/a	21	-0.163358	0.434065	ENSRNOG00000014463	Uri1	0.25467	74	0.184632	0.0302343	ENSBTAG00000007559	URI1	0.17929	86	-0.0398358	0.893022	ENSOARG00000004087	URI1	0.19465	85	-0.256023	0.230852	ENSSSCG00000025912	URI1	0.20613	82	-0.314007	0.0141097	ENSECAG00000007717	URI1	0.18926	86	0.0567064	0.861115	ENSCAFG00000007606	URI1	0.18341	85	0.0729971	0.752796	ENSPVAG00000008830	URI1	n/a	81	-0.244224	0.0442655	ENSMLUG00000022915
homo_sapiens_ortho4722	No other Ensembl ortholog	NA	NA	NA	NA	NA	No other Ensembl ortholog	NA	NA	NA	NA	NA	No other Ensembl ortholog	NA	NA	NA	NA	NA	No other Ensembl ortholog	NA	NA	NA	NA	NA	No other Ensembl ortholog	NA	NA	NA	NA	NA	No other Ensembl ortholog	NA	NA	NA	NA	NA	No other Ensembl ortholog	NA	NA	NA	NA	NA	No other Ensembl ortholog	NA	NA	NA	NA	NA	ENSMLUG00000000072
homo_sapiens_ortho6556	ENSG00000113212	PCDHB7	n/a	41	-0.0817014	0.876207	ENSRNOG00000020054	Pcdhb15	0.18859	77	-0.178126	0.517055	ENSBTAG00000046262	PCDHB7	0.27907	81	0.946509	0.00110686	ENSOARG00000018836	PCDHB7	0.24886	82	0.444254	0.397826	No other Ensembl ortholog	NA	NA	NA	NA	NA	ENSECAG00000001422	PCDHB7	0.19813	87	Not differentially expressed	NA	No other Ensembl ortholog	NA	NA	NA	NA	NA	No other Ensembl ortholog	NA	NA	NA	NA	NA	No other Ensembl ortholog
homo_sapiens_ortho6556	No other Ensembl ortholog	NA	NA	NA	NA	NA	No other Ensembl ortholog	NA	NA	NA	NA	NA	No other Ensembl ortholog	NA	NA	NA	NA	NA	No other Ensembl ortholog	NA	NA	NA	NA	NA	No other Ensembl ortholog	NA	NA	NA	NA	NA	No other Ensembl ortholog	NA	NA	NA	NA	NA	No other Ensembl ortholog	NA	NA	NA	NA	NA	No other Ensembl ortholog	NA	NA	NA	NA	NA	No other Ensembl ortholog
homo_sapiens_ortho6556	No other Ensembl ortholog	NA	NA	NA	NA	NA	No other Ensembl ortholog	NA	NA	NA	NA	NA	No other Ensembl ortholog	NA	NA	NA	NA	NA	No other Ensembl ortholog	NA	NA	NA	NA	NA	No other Ensembl ortholog	NA	NA	NA	NA	NA	No other Ensembl ortholog	NA	NA	NA	NA	NA	No other Ensembl ortholog	NA	NA	NA	NA	NA	No other Ensembl ortholog	NA	NA	NA	NA	NA	No other Ensembl ortholog
homo_sapiens_ortho8628	ENSG00000085719	CPNE3	n/a	52	-0.118883	0.626708	ENSRNOG00000006298	Cpne3	0.08847	93	-0.146646	0.253331	ENSBTAG00000015536	CPNE3	0.06554	95	-0.23231	0.280467	ENSOARG00000012048	CPNE3	0.07087	92	-0.14468	0.495643	ENSSSCG00000006135	CPNE3	0.09167	95	-0.24424	0.0256073	ENSECAG00000021241	CPNE3	0.0737	95	0.00356177	0.994638	ENSCAFG00000008849	CPNE3	0.0829	96	0.236079	0.0572016	ENSPVAG00000006507	CPNE3	n/a	81	-0.00112764	0.996319	ENSMLUG00000000017
homo_sapiens_ortho8628	No other Ensembl ortholog	NA	NA	NA	NA	NA	No other Ensembl ortholog	NA	NA	NA	NA	NA	No other Ensembl ortholog	NA	NA	NA	NA	NA	No other Ensembl ortholog	NA	NA	NA	NA	NA	No other Ensembl ortholog	NA	NA	NA	NA	NA	No other Ensembl ortholog	NA	NA	NA	NA	NA	No other Ensembl ortholog	NA	NA	NA	NA	NA	No other Ensembl ortholog	NA	NA	NA	NA	NA	ENSMLUG00000024925
homo_sapiens_ortho2701	ENSG00000185122	HSF1	n/a	20	-0.0155533	0.964729	ENSRNOG00000021732	Hsf1	0.0677	90	0.198833	0.0267503	ENSBTAG00000020751	HSF1	0.06271	87	0.0707292	0.746284	ENSOARG00000014186	NA	0.08217	84	-0.0145326	0.967244	ENSSSCG00000005917	HSF1	0.08444	86	-0.106685	0.424857	ENSECAG00000000621	HSF1	0.06066	90	0.0576671	0.858244	ENSCAFG00000001563	HSF1	0.05386	88	-0.161771	0.362309	ENSPVAG00000009267	HSF1	n/a	83	0.708313	6.54641e-08	ENSMLUG00000002310
homo_sapiens_ortho2701	No other Ensembl ortholog	NA	NA	NA	NA	NA	No other Ensembl ortholog	NA	NA	NA	NA	NA	No other Ensembl ortholog	NA	NA	NA	NA	NA	ENSOARG00000009560	NA	n/a	42	Not differentially expressed	NA	No other Ensembl ortholog	NA	NA	NA	NA	NA	No other Ensembl ortholog	NA	NA	NA	NA	NA	No other Ensembl ortholog	NA	NA	NA	NA	NA	No other Ensembl ortholog	NA	NA	NA	NA	NA	ENSMLUG00000029200
homo_sapiens_ortho2701	No other Ensembl ortholog	NA	NA	NA	NA	NA	No other Ensembl ortholog	NA	NA	NA	NA	NA	No other Ensembl ortholog	NA	NA	NA	NA	NA	No other Ensembl ortholog	NA	NA	NA	NA	NA	No other Ensembl ortholog	NA	NA	NA	NA	NA	No other Ensembl ortholog	NA	NA	NA	NA	NA	No other Ensembl ortholog	NA	NA	NA	NA	NA	No other Ensembl ortholog	NA	NA	NA	NA	NA	ENSMLUG00000015849
homo_sapiens_ortho5754	ENSG00000125845	BMP2	n/a	30	-0.278788	0.33609	ENSRNOG00000021276	Bmp2	0.05864	93	0.192045	0.0868194	ENSBTAG00000005111	BMP2	0.05548	94	-0.802201	0.00732684	ENSOARG00000018738	BMP2	0.05724	88	-0.313754	0.600884	ENSSSCG00000027638	NA	0.06606	94	Not differentially expressed	NA	ENSECAG00000021201	BMP2	0.0649	95	-0.434035	0.375793	ENSCAFG00000031497	BMP2	0.08045	95	-0.221888	0.388435	ENSPVAG00000003331	BMP2	n/a	86	0.0780816	0.897377	ENSMLUG00000006732
homo_sapiens_ortho5754	No other Ensembl ortholog	NA	NA	NA	NA	NA	No other Ensembl ortholog	NA	NA	NA	NA	NA	No other Ensembl ortholog	NA	NA	NA	NA	NA	No other Ensembl ortholog	NA	NA	NA	NA	NA	ENSSSCG00000022670	NA	0.06791	94	Not differentially expressed	NA	No other Ensembl ortholog	NA	NA	NA	NA	NA	No other Ensembl ortholog	NA	NA	NA	NA	NA	No other Ensembl ortholog	NA	NA	NA	NA	NA	No other Ensembl ortholog
bos_taurus_ortho16993	ENSG00000257529	RPL36A-HNRNPH2	0.05004	81	Not differentially expressed	NA	ENSRNOG00000050463	RGD1564617	n/a	81	Not differentially expressed	NA	ENSBTAG00000033887	RPL36A-HNRNPH2	n/a	70	0.0661655	0.854708	No other Ensembl ortholog	NA	NA	NA	NA	NA	No other Ensembl ortholog	NA	NA	NA	NA	NA	No other Ensembl ortholog	NA	NA	NA	NA	NA	No other Ensembl ortholog	NA	NA	NA	NA	NA	No other Ensembl ortholog	NA	NA	NA	NA	NA	No other Ensembl ortholog
bos_taurus_ortho16993	No other Ensembl ortholog	NA	NA	NA	NA	NA	ENSRNOG00000032062	LOC100911426	n/a	80	Not differentially expressed	NA	No other Ensembl ortholog	NA	NA	NA	NA	NA	No other Ensembl ortholog	NA	NA	NA	NA	NA	No other Ensembl ortholog	NA	NA	NA	NA	NA	No other Ensembl ortholog	NA	NA	NA	NA	NA	No other Ensembl ortholog	NA	NA	NA	NA	NA	No other Ensembl ortholog	NA	NA	NA	NA	NA	No other Ensembl ortholog
homo_sapiens_ortho1759	ENSG00000176894	PXMP2	n/a	26	-0.414318	0.270217	ENSRNOG00000037446	Pxmp2	0.15571	78	Not differentially expressed	NA	ENSBTAG00000007510	PXMP2	0.12408	83	-0.153871	0.632683	ENSOARG00000010337	PXMP2	0.24204	69	-0.55032	0.209278	No other Ensembl ortholog	NA	NA	NA	NA	NA	ENSECAG00000024104	PXMP2	0.24132	79	-0.607608	0.155961	ENSCAFG00000006130	PXMP2	0.22029	82	-0.127647	0.751042	ENSPVAG00000005645	PXMP2	n/a	77	0.206705	0.478885	ENSMLUG00000016528
bos_taurus_ortho17519	ENSG00000243509	TNFRSF6B	n/a	73	Not differentially expressed	NA	No other Ensembl ortholog	NA	NA	NA	NA	NA	ENSBTAG00000027407	TNFRSF6B	n/a	19	-0.950361	0.2153	ENSOARG00000010322	TNFRSF6B	0.36149	78	-0.08961	0.705226	No other Ensembl ortholog	NA	NA	NA	NA	NA	No other Ensembl ortholog	NA	NA	NA	NA	NA	ENSCAFG00000029380	TNFRSF6B	n/a	74	Not differentially expressed	NA	No other Ensembl ortholog	NA	NA	NA	NA	NA	ENSMLUG00000022374
equus_caballus_ortho20681	No other Ensembl ortholog	NA	NA	NA	NA	NA	No other Ensembl ortholog	NA	NA	NA	NA	NA	No other Ensembl ortholog	NA	NA	NA	NA	NA	No other Ensembl ortholog	NA	NA	NA	NA	NA	No other Ensembl ortholog	NA	NA	NA	NA	NA	ENSECAG00000003697	NA	no homology	ENSECAG00000003697	1.25538	0.00507107	No other Ensembl ortholog	NA	NA	NA	NA	NA	No other Ensembl ortholog	NA	NA	NA	NA	NA	No other Ensembl ortholog
ovis_aries_ortho18097	ENSG00000154611	PSMA8	0.07188	94	Not differentially expressed	NA	ENSRNOG00000030363	Psma8	0.03441	96	Not differentially expressed	NA	ENSBTAG00000017698	PSMA8	0.02554	95	Not differentially expressed	NA	ENSOARG00000007105	PSMA8	n/a	56	0.255268	0.715667	ENSSSCG00000003717	PSMA8	0.03922	98	Not differentially expressed	NA	ENSECAG00000013028	PSMA8	0.08674	96	Not differentially expressed	NA	ENSCAFG00000018134	PSMA8	0.02126	98	Not differentially expressed	NA	ENSPVAG00000009963	PSMA8	n/a	71	Not differentially expressed	NA	ENSMLUG00000016728
homo_sapiens_ortho12195	ENSG00000127955	GNAI1	n/a	42	-0.485061	0.00771054	ENSRNOG00000057096	Gnai1	0.00173	100	-0.250199	0.176462	ENSBTAG00000002714	GNAI1	n/a	100	-0.142871	0.478941	ENSOARG00000017377	GNAI1	n/a	100	-0.0549525	0.883512	ENSSSCG00000015407	GNAI1	0.08814	93	-0.900234	6.6602e-15	ENSECAG00000000229	GNAI1	0.0075	99	-0.279206	0.244363	ENSCAFG00000016413	GNAI1	n/a	100	-0.0714255	0.803934	ENSPVAG00000000704	GNAI1	n/a	100	-0.773656	1.75414e-05	ENSMLUG00000005305
homo_sapiens_ortho2931	ENSG00000237307	SRRM1P3	N/A	ENSG00000237307	0.408735	0.317767	No other Ensembl ortholog	NA	NA	NA	NA	NA	No other Ensembl ortholog	NA	NA	NA	NA	NA	No other Ensembl ortholog	NA	NA	NA	NA	NA	No other Ensembl ortholog	NA	NA	NA	NA	NA	No other Ensembl ortholog	NA	NA	NA	NA	NA	No other Ensembl ortholog	NA	NA	NA	NA	NA	No other Ensembl ortholog	NA	NA	NA	NA	NA	No other Ensembl ortholog
sus_scrofa_ortho19435	No other Ensembl ortholog	NA	NA	NA	NA	NA	No other Ensembl ortholog	NA	NA	NA	NA	NA	No other Ensembl ortholog	NA	NA	NA	NA	NA	No other Ensembl ortholog	NA	NA	NA	NA	NA	ENSSSCG00000021015	NA	n/a	42	0.00594924	0.97888	No other Ensembl ortholog	NA	NA	NA	NA	NA	No other Ensembl ortholog	NA	NA	NA	NA	NA	No other Ensembl ortholog	NA	NA	NA	NA	NA	No other Ensembl ortholog
myotis_lucifugus_ortho23034	No other Ensembl ortholog	NA	NA	NA	NA	NA	No other Ensembl ortholog	NA	NA	NA	NA	NA	ENSBTAG00000039834	NA	0.17936	73	Not differentially expressed	NA	No other Ensembl ortholog	NA	NA	NA	NA	NA	ENSSSCG00000025557	NA	0.25209	61	Not differentially expressed	NA	No other Ensembl ortholog	NA	NA	NA	NA	NA	No other Ensembl ortholog	NA	NA	NA	NA	NA	No other Ensembl ortholog	NA	NA	NA	NA	NA	ENSMLUG00000030248
homo_sapiens_ortho6000	ENSG00000205181	LINC00654	no homology	ENSG00000205181	-0.0458126	0.90548	No other Ensembl ortholog	NA	NA	NA	NA	NA	No other Ensembl ortholog	NA	NA	NA	NA	NA	No other Ensembl ortholog	NA	NA	NA	NA	NA	No other Ensembl ortholog	NA	NA	NA	NA	NA	No other Ensembl ortholog	NA	NA	NA	NA	NA	No other Ensembl ortholog	NA	NA	NA	NA	NA	No other Ensembl ortholog	NA	NA	NA	NA	NA	No other Ensembl ortholog
homo_sapiens_ortho4264	ENSG00000229937	PRPS1L1	n/a	60	-0.444642	0.164092	ENSRNOG00000032513	Prps1l1	0.07848	92	Not differentially expressed	NA	ENSBTAG00000033954	PRPS1L1	0.22804	83	Not differentially expressed	NA	ENSOARG00000008142	PRPS1L1	0.21578	83	Not differentially expressed	NA	No other Ensembl ortholog	NA	NA	NA	NA	NA	ENSECAG00000002478	PRPS1L1	0.27623	89	Not differentially expressed	NA	No other Ensembl ortholog	NA	NA	NA	NA	NA	No other Ensembl ortholog	NA	NA	NA	NA	NA	No other Ensembl ortholog
gallus_gallus_ortho24900	ENSG00000091262	ABCC6	n/a	53	Not differentially expressed	NA	ENSRNOG00000028781	Abcc6	n/a	52	Not differentially expressed	NA	ENSBTAG00000015191	ABCC6	n/a	53	Not differentially expressed	NA	ENSOARG00000009916	ABCC6	n/a	52	Not differentially expressed	NA	ENSSSCG00000021157	NA	n/a	58	Not differentially expressed	NA	ENSECAG00000008870	ABCC6	n/a	52	Not differentially expressed	NA	ENSCAFG00000018197	ABCC6	n/a	53	Not differentially expressed	NA	ENSPVAG00000017622	ABCC6	n/a	43	Not differentially expressed	NA	ENSMLUG00000012339
gallus_gallus_ortho24900	No other Ensembl ortholog	NA	NA	NA	NA	NA	No other Ensembl ortholog	NA	NA	NA	NA	NA	No other Ensembl ortholog	NA	NA	NA	NA	NA	No other Ensembl ortholog	NA	NA	NA	NA	NA	ENSSSCG00000028668	NA	n/a	57	Not differentially expressed	NA	No other Ensembl ortholog	NA	NA	NA	NA	NA	No other Ensembl ortholog	NA	NA	NA	NA	NA	No other Ensembl ortholog	NA	NA	NA	NA	NA	No other Ensembl ortholog
homo_sapiens_ortho12902	ENSG00000107949	BCCIP	n/a	25	-0.431727	0.0170015	ENSRNOG00000018066	Bccip	0.29579	57	0.183731	0.0723734	ENSBTAG00000005792	BCCIP	0.3002	69	-0.0874939	0.63584	ENSOARG00000004144	NA	0.49599	70	0.199264	0.687136	ENSSSCG00000010743	BCCIP	0.30356	66	-0.110082	0.443826	ENSECAG00000012266	BCCIP	0.42001	71	0.112593	0.712035	ENSCAFG00000012873	BCCIP	0.25508	67	0.0524123	0.845203	ENSPVAG00000009133	BCCIP	n/a	70	-0.174963	0.206592	ENSMLUG00000001026
homo_sapiens_ortho12902	No other Ensembl ortholog	NA	NA	NA	NA	NA	No other Ensembl ortholog	NA	NA	NA	NA	NA	No other Ensembl ortholog	NA	NA	NA	NA	NA	ENSOARG00000011677	NA	0.32933	68	0.175595	0.430175	No other Ensembl ortholog	NA	NA	NA	NA	NA	No other Ensembl ortholog	NA	NA	NA	NA	NA	No other Ensembl ortholog	NA	NA	NA	NA	NA	No other Ensembl ortholog	NA	NA	NA	NA	NA	ENSMLUG00000029345
homo_sapiens_ortho8600	ENSG00000103111	MON1B	n/a	22	-0.380183	0.0416386	ENSRNOG00000011552	Mon1b	0.09156	90	0.11305	0.307678	ENSBTAG00000015694	MON1B	0.19456	76	0.045637	0.828788	ENSOARG00000007309	MON1B	0.14954	82	0.360878	0.220953	ENSSSCG00000002701	MON1B	0.13933	88	-0.120537	0.470714	ENSECAG00000015777	MON1B	0.16223	88	-0.101478	0.862681	ENSCAFG00000020042	MON1B	0.16395	87	0.126681	0.795107	ENSPVAG00000004825	MON1B	n/a	87	0.0217946	0.945453	ENSMLUG00000003775
homo_sapiens_ortho14690	ENSG00000162601	MYSM1	n/a	11	-0.232527	0.302658	ENSRNOG00000026299	Mysm1	0.26642	79	0.121482	0.392945	ENSBTAG00000013961	MYSM1	0.2843	86	-0.128573	0.719908	ENSOARG00000008464	MYSM1	0.30549	85	-0.0202111	0.952899	ENSSSCG00000003830	MYSM1	0.28959	85	-0.404569	0.000266351	ENSECAG00000024212	MYSM1	0.22202	85	-0.0766998	0.813312	ENSCAFG00000018906	MYSM1	0.22352	86	0.0804292	0.882511	ENSPVAG00000012800	MYSM1	n/a	86	-0.299546	0.198967	ENSMLUG00000001665
homo_sapiens_ortho11393	ENSG00000196544	BORCS6	n/a	14	-0.246987	0.426166	ENSRNOG00000006513	Borcs6	0.23974	73	0.139437	0.188383	ENSBTAG00000001711	BORCS6	0.09775	90	-0.279894	0.359193	No other Ensembl ortholog	NA	NA	NA	NA	NA	ENSSSCG00000028788	BORCS6	0.21031	82	-0.373732	0.101369	ENSECAG00000003075	BORCS6	0.25619	82	-0.450998	0.300034	ENSCAFG00000017005	BORCS6	0.23231	76	-1.06907	0.0126841	No other Ensembl ortholog	NA	NA	NA	NA	NA	ENSMLUG00000003627
sus_scrofa_ortho19556	No other Ensembl ortholog	NA	NA	NA	NA	NA	No other Ensembl ortholog	NA	NA	NA	NA	NA	No other Ensembl ortholog	NA	NA	NA	NA	NA	No other Ensembl ortholog	NA	NA	NA	NA	NA	ENSSSCG00000009495	NA	n/a	28	-0.416872	0.107519	No other Ensembl ortholog	NA	NA	NA	NA	NA	No other Ensembl ortholog	NA	NA	NA	NA	NA	No other Ensembl ortholog	NA	NA	NA	NA	NA	No other Ensembl ortholog
ovis_aries_ortho18944	No other Ensembl ortholog	NA	NA	NA	NA	NA	ENSRNOG00000052582	AABR07070060.1	n/a	44	Not differentially expressed	NA	No other Ensembl ortholog	NA	NA	NA	NA	NA	ENSOARG00000016318	NA	1.31125	83	Not differentially expressed	NA	No other Ensembl ortholog	NA	NA	NA	NA	NA	No other Ensembl ortholog	NA	NA	NA	NA	NA	No other Ensembl ortholog	NA	NA	NA	NA	NA	No other Ensembl ortholog	NA	NA	NA	NA	NA	No other Ensembl ortholog
ovis_aries_ortho18944	No other Ensembl ortholog	NA	NA	NA	NA	NA	No other Ensembl ortholog	NA	NA	NA	NA	NA	No other Ensembl ortholog	NA	NA	NA	NA	NA	ENSOARG00000004267	NA	0.42032	39	Not differentially expressed	NA	No other Ensembl ortholog	NA	NA	NA	NA	NA	No other Ensembl ortholog	NA	NA	NA	NA	NA	No other Ensembl ortholog	NA	NA	NA	NA	NA	No other Ensembl ortholog	NA	NA	NA	NA	NA	No other Ensembl ortholog
ovis_aries_ortho18944	No other Ensembl ortholog	NA	NA	NA	NA	NA	No other Ensembl ortholog	NA	NA	NA	NA	NA	No other Ensembl ortholog	NA	NA	NA	NA	NA	ENSOARG00000019092	NA	n/a	37	-0.282306	0.56679	No other Ensembl ortholog	NA	NA	NA	NA	NA	No other Ensembl ortholog	NA	NA	NA	NA	NA	No other Ensembl ortholog	NA	NA	NA	NA	NA	No other Ensembl ortholog	NA	NA	NA	NA	NA	No other Ensembl ortholog
ovis_aries_ortho18944	No other Ensembl ortholog	NA	NA	NA	NA	NA	No other Ensembl ortholog	NA	NA	NA	NA	NA	No other Ensembl ortholog	NA	NA	NA	NA	NA	ENSOARG00000001514	NA	0.47962	34	Not differentially expressed	NA	No other Ensembl ortholog	NA	NA	NA	NA	NA	No other Ensembl ortholog	NA	NA	NA	NA	NA	No other Ensembl ortholog	NA	NA	NA	NA	NA	No other Ensembl ortholog	NA	NA	NA	NA	NA	No other Ensembl ortholog
homo_sapiens_ortho7975	ENSG00000023734	STRAP	n/a	23	-0.100464	0.668987	ENSRNOG00000007134	Strap	0.01727	98	-0.0202332	0.881226	ENSBTAG00000014175	STRAP	0.04836	98	-0.112928	0.60655	ENSOARG00000020610	STRAP	0.04261	98	0.0748039	0.771216	ENSSSCG00000021410	STRAP	0.0711	93	0.152832	0.244652	ENSECAG00000022958	STRAP	0.04512	98	0.0045294	0.992562	ENSCAFG00000012679	STRAP	0.04883	98	0.0791213	0.674337	ENSPVAG00000016452	STRAP	n/a	89	0.0362714	0.843025	ENSMLUG00000002797
homo_sapiens_ortho7975	No other Ensembl ortholog	NA	NA	NA	NA	NA	ENSRNOG00000048985	LOC100910575	0.00372	91	Not differentially expressed	NA	No other Ensembl ortholog	NA	NA	NA	NA	NA	No other Ensembl ortholog	NA	NA	NA	NA	NA	No other Ensembl ortholog	NA	NA	NA	NA	NA	No other Ensembl ortholog	NA	NA	NA	NA	NA	No other Ensembl ortholog	NA	NA	NA	NA	NA	No other Ensembl ortholog	NA	NA	NA	NA	NA	No other Ensembl ortholog
bos_taurus_ortho17831	No other Ensembl ortholog	NA	NA	NA	NA	NA	No other Ensembl ortholog	NA	NA	NA	NA	NA	ENSBTAG00000044427	RNaseP_nuc	n/a	42	0.320875	0.599866	ENSOARG00000023915	RNaseP_nuc	n/a	95	-0.44381	0.425106	ENSSSCG00000020439	RNaseP_nuc	n/a	90	-0.379979	0.203442	ENSECAG00000027244	RNaseP_nuc	n/a	88	1.10128	0.0729327	No other Ensembl ortholog	NA	NA	NA	NA	NA	No other Ensembl ortholog	NA	NA	NA	NA	NA	No other Ensembl ortholog
homo_sapiens_ortho12995	ENSG00000127870	RNF6	n/a	15	-0.0867811	0.74504	ENSRNOG00000000968	Rnf6	0.20532	73	-0.099021	0.341093	ENSBTAG00000005318	RNF6	n/a	74	-0.385751	0.0728968	ENSOARG00000012743	RNF6	n/a	73	0.365987	0.0614005	ENSSSCG00000024064	RNF6	n/a	51	0.00889698	0.962637	ENSECAG00000013606	RNF6	0.21118	90	0.00174575	0.997211	ENSCAFG00000006901	RNF6	0.32068	83	-0.0646395	0.755389	ENSPVAG00000012270	RNF6	n/a	81	-0.212859	0.139152	ENSMLUG00000008227
rattus_norvegicus_ortho16507	ENSG00000186994	KANK3	n/a	71	Not differentially expressed	NA	ENSRNOG00000007230	Kank3	n/a	23	-0.0622938	0.875914	ENSBTAG00000002469	KANK3	n/a	69	Not differentially expressed	NA	ENSOARG00000003722	KANK3	n/a	60	Not differentially expressed	NA	ENSSSCG00000013598	KANK3	n/a	69	Not differentially expressed	NA	ENSECAG00000017445	KANK3	n/a	87	Not differentially expressed	NA	ENSCAFG00000029570	KANK3	n/a	69	Not differentially expressed	NA	ENSPVAG00000009643	KANK3	n/a	70	-0.388317	0.20439	ENSMLUG00000029771
bos_taurus_ortho17604	No other Ensembl ortholog	NA	NA	NA	NA	NA	No other Ensembl ortholog	NA	NA	NA	NA	NA	ENSBTAG00000048119	NA	n/a	3	-0.0217733	0.947196	No other Ensembl ortholog	NA	NA	NA	NA	NA	No other Ensembl ortholog	NA	NA	NA	NA	NA	No other Ensembl ortholog	NA	NA	NA	NA	NA	No other Ensembl ortholog	NA	NA	NA	NA	NA	No other Ensembl ortholog	NA	NA	NA	NA	NA	No other Ensembl ortholog
homo_sapiens_ortho13443	ENSG00000135074	ADAM19	n/a	26	1.78843	6.86213e-29	ENSRNOG00000042980	Adam19	0.15548	84	-0.153905	0.0781558	ENSBTAG00000003836	ADAM19	0.14808	88	-0.547658	2.502e-05	ENSOARG00000012373	ADAM19	0.14858	88	-0.135546	0.493636	ENSSSCG00000017052	ADAM19	0.1355	90	-0.779174	8.47056e-14	ENSECAG00000017922	ADAM19	0.1883	86	0.0869416	0.801203	ENSCAFG00000017357	ADAM19	0.14028	89	0.204475	0.102321	ENSPVAG00000010247	ADAM19	n/a	80	-0.32542	0.150615	ENSMLUG00000015885
sus_scrofa_ortho19570	No other Ensembl ortholog	NA	NA	NA	NA	NA	No other Ensembl ortholog	NA	NA	NA	NA	NA	No other Ensembl ortholog	NA	NA	NA	NA	NA	No other Ensembl ortholog	NA	NA	NA	NA	NA	ENSSSCG00000004949	NA	N/A	ENSSSCG00000004949	0.0871582	0.699714	No other Ensembl ortholog	NA	NA	NA	NA	NA	No other Ensembl ortholog	NA	NA	NA	NA	NA	No other Ensembl ortholog	NA	NA	NA	NA	NA	No other Ensembl ortholog
rattus_norvegicus_ortho16532	No other Ensembl ortholog	NA	NA	NA	NA	NA	ENSRNOG00000046154	AABR07031674.2	N/A	ENSRNOG00000046154	0.33534	0.261763	No other Ensembl ortholog	NA	NA	NA	NA	NA	No other Ensembl ortholog	NA	NA	NA	NA	NA	No other Ensembl ortholog	NA	NA	NA	NA	NA	No other Ensembl ortholog	NA	NA	NA	NA	NA	No other Ensembl ortholog	NA	NA	NA	NA	NA	No other Ensembl ortholog	NA	NA	NA	NA	NA	No other Ensembl ortholog
myotis_lucifugus_ortho23994	No other Ensembl ortholog	NA	NA	NA	NA	NA	No other Ensembl ortholog	NA	NA	NA	NA	NA	No other Ensembl ortholog	NA	NA	NA	NA	NA	No other Ensembl ortholog	NA	NA	NA	NA	NA	No other Ensembl ortholog	NA	NA	NA	NA	NA	No other Ensembl ortholog	NA	NA	NA	NA	NA	No other Ensembl ortholog	NA	NA	NA	NA	NA	No other Ensembl ortholog	NA	NA	NA	NA	NA	ENSMLUG00000024896
homo_sapiens_ortho6795	ENSG00000198331	HYLS1	n/a	25	0.081868	0.816898	ENSRNOG00000012980	Hyls1	0.21702	79	0.156205	0.639994	ENSBTAG00000010859	HYLS1	0.30348	81	-0.279809	0.275731	ENSOARG00000011905	HYLS1	0.30066	80	-0.454089	0.131374	ENSSSCG00000021513	HYLS1	0.27319	75	0.0951994	0.827941	ENSECAG00000006921	HYLS1	0.26673	90	-0.367237	0.043518	ENSCAFG00000028610	HYLS1	0.30533	84	-0.0216192	0.963069	ENSPVAG00000016529	HYLS1	n/a	87	-0.498486	0.000338983	ENSMLUG00000008716
homo_sapiens_ortho7534	ENSG00000067445	TRO	n/a	6	-0.0397274	0.910832	ENSRNOG00000047491	Tro	0.29772	50	Not differentially expressed	NA	No other Ensembl ortholog	NA	NA	NA	NA	NA	No other Ensembl ortholog	NA	NA	NA	NA	NA	No other Ensembl ortholog	NA	NA	NA	NA	NA	No other Ensembl ortholog	NA	NA	NA	NA	NA	ENSCAFG00000028813	TRO	0.34961	82	Not differentially expressed	NA	ENSPVAG00000014908	TRO	n/a	81	-0.172746	0.80575	ENSMLUG00000016279
homo_sapiens_ortho6668	ENSG00000261549	RP11-320A16.1	N/A	ENSG00000261549	0.16793	0.598577	No other Ensembl ortholog	NA	NA	NA	NA	NA	No other Ensembl ortholog	NA	NA	NA	NA	NA	No other Ensembl ortholog	NA	NA	NA	NA	NA	No other Ensembl ortholog	NA	NA	NA	NA	NA	No other Ensembl ortholog	NA	NA	NA	NA	NA	No other Ensembl ortholog	NA	NA	NA	NA	NA	No other Ensembl ortholog	NA	NA	NA	NA	NA	No other Ensembl ortholog
homo_sapiens_ortho11870	ENSG00000213684	LDHBP2	N/A	ENSG00000213684	-0.232088	0.28714	No other Ensembl ortholog	NA	NA	NA	NA	NA	No other Ensembl ortholog	NA	NA	NA	NA	NA	No other Ensembl ortholog	NA	NA	NA	NA	NA	No other Ensembl ortholog	NA	NA	NA	NA	NA	No other Ensembl ortholog	NA	NA	NA	NA	NA	No other Ensembl ortholog	NA	NA	NA	NA	NA	No other Ensembl ortholog	NA	NA	NA	NA	NA	No other Ensembl ortholog
homo_sapiens_ortho7	ENSG00000138443	ABI2	n/a	38	-0.325716	0.0864905	ENSRNOG00000017707	Abi2	0.05619	68	-0.258345	0.0193993	ENSBTAG00000011017	ABI2	0.02342	93	-0.261822	0.355297	ENSOARG00000018213	ABI2	0.05209	92	-0.272346	0.247494	ENSSSCG00000027006	ABI2	0.40168	88	-0.561449	0.0129222	ENSECAG00000018236	ABI2	0.05637	92	0.155236	0.717874	ENSCAFG00000012817	ABI2	0.03073	94	-0.142608	0.487286	ENSPVAG00000014161	ABI2	n/a	81	0.223761	0.163112	ENSMLUG00000008117
homo_sapiens_ortho4165	ENSG00000168887	C2orf68	n/a	29	-0.0749277	0.818868	ENSRNOG00000011713	LOC691113	0.16579	87	-0.0182907	0.957691	ENSBTAG00000018291	C2orf68	0.20559	86	1.40873	6.9693e-13	ENSOARG00000020544	C2orf68	0.21747	81	0.277971	0.301388	ENSSSCG00000028287	NA	0.17416	86	-0.0880199	0.561173	ENSECAG00000014919	C2orf68	0.20813	90	-0.198254	0.705093	ENSCAFG00000032004	C2orf68	0.19852	61	0.0274749	0.915846	ENSPVAG00000015355	C2orf68	n/a	88	0.26157	0.214302	ENSMLUG00000005365
homo_sapiens_ortho4165	No other Ensembl ortholog	NA	NA	NA	NA	NA	No other Ensembl ortholog	NA	NA	NA	NA	NA	No other Ensembl ortholog	NA	NA	NA	NA	NA	No other Ensembl ortholog	NA	NA	NA	NA	NA	ENSSSCG00000008234	NA	0.17416	86	Not differentially expressed	NA	No other Ensembl ortholog	NA	NA	NA	NA	NA	No other Ensembl ortholog	NA	NA	NA	NA	NA	No other Ensembl ortholog	NA	NA	NA	NA	NA	No other Ensembl ortholog
myotis_lucifugus_ortho23971	No other Ensembl ortholog	NA	NA	NA	NA	NA	No other Ensembl ortholog	NA	NA	NA	NA	NA	No other Ensembl ortholog	NA	NA	NA	NA	NA	No other Ensembl ortholog	NA	NA	NA	NA	NA	No other Ensembl ortholog	NA	NA	NA	NA	NA	No other Ensembl ortholog	NA	NA	NA	NA	NA	No other Ensembl ortholog	NA	NA	NA	NA	NA	No other Ensembl ortholog	NA	NA	NA	NA	NA	ENSMLUG00000004373
homo_sapiens_ortho14083	ENSG00000147155	EBP	n/a	60	-0.132521	0.660475	ENSRNOG00000004903	Ebp	0.18348	80	0.158729	0.206481	ENSBTAG00000009287	EBP	0.24599	85	-0.178074	0.338028	ENSOARG00000012341	EBP	0.23605	85	0.175398	0.469392	ENSSSCG00000020738	EBP	0.15398	87	-0.221386	0.0804339	ENSECAG00000022178	EBP	0.18647	89	0.0231883	0.958838	ENSCAFG00000015193	NA	0.2275	86	-0.193688	0.792773	ENSPVAG00000015627	EBP	n/a	88	-0.0958799	0.59622	ENSMLUG00000023969
homo_sapiens_ortho14083	No other Ensembl ortholog	NA	NA	NA	NA	NA	No other Ensembl ortholog	NA	NA	NA	NA	NA	No other Ensembl ortholog	NA	NA	NA	NA	NA	No other Ensembl ortholog	NA	NA	NA	NA	NA	No other Ensembl ortholog	NA	NA	NA	NA	NA	No other Ensembl ortholog	NA	NA	NA	NA	NA	ENSCAFG00000004288	NA	0.24867	84	-0.089714	0.901702	No other Ensembl ortholog	NA	NA	NA	NA	NA	No other Ensembl ortholog
bos_taurus_ortho17342	No other Ensembl ortholog	NA	NA	NA	NA	NA	No other Ensembl ortholog	NA	NA	NA	NA	NA	ENSBTAG00000046438	NA	N/A	ENSBTAG00000046438	-0.501209	0.0155278	No other Ensembl ortholog	NA	NA	NA	NA	NA	No other Ensembl ortholog	NA	NA	NA	NA	NA	No other Ensembl ortholog	NA	NA	NA	NA	NA	No other Ensembl ortholog	NA	NA	NA	NA	NA	No other Ensembl ortholog	NA	NA	NA	NA	NA	No other Ensembl ortholog
homo_sapiens_ortho411	ENSG00000104320	NBN	n/a	21	1.12401	4.44385e-14	ENSRNOG00000008580	Nbn	0.31884	70	-0.111371	0.310754	ENSBTAG00000013225	NBN	0.32956	79	1.02268	1.04528e-11	ENSOARG00000010803	NBN	0.3095	78	0.735183	1.84524e-06	ENSSSCG00000006127	NBN	0.24251	84	3.3421	0	ENSECAG00000013889	NBN	0.45491	81	-0.0217954	0.958403	ENSCAFG00000008992	NA	0.41456	77	0.0386715	0.894109	ENSPVAG00000016464	NBN	n/a	71	-0.163837	0.318469	ENSMLUG00000008805
homo_sapiens_ortho411	No other Ensembl ortholog	NA	NA	NA	NA	NA	No other Ensembl ortholog	NA	NA	NA	NA	NA	No other Ensembl ortholog	NA	NA	NA	NA	NA	No other Ensembl ortholog	NA	NA	NA	NA	NA	No other Ensembl ortholog	NA	NA	NA	NA	NA	No other Ensembl ortholog	NA	NA	NA	NA	NA	ENSCAFG00000030338	NA	0.69052	69	Not differentially expressed	NA	No other Ensembl ortholog	NA	NA	NA	NA	NA	No other Ensembl ortholog
homo_sapiens_ortho4007	ENSG00000162522	KIAA1522	n/a	39	0.174361	0.446488	ENSRNOG00000008113	RGD1561149	0.23913	81	-0.0507609	0.736851	ENSBTAG00000018062	KIAA1522	0.20789	85	0.0853838	0.89027	ENSOARG00000020909	KIAA1522	0.2265	83	-0.876933	0.0123637	ENSSSCG00000030369	KIAA1522	0.24444	86	-0.988328	2.64744e-12	ENSECAG00000020557	KIAA1522	0.26522	87	-0.544256	0.0423368	No other Ensembl ortholog	NA	NA	NA	NA	NA	No other Ensembl ortholog	NA	NA	NA	NA	NA	ENSMLUG00000022476
rattus_norvegicus_ortho16081	No other Ensembl ortholog	NA	NA	NA	NA	NA	ENSRNOG00000042335	Rn50_10_0291.1	N/A	ENSRNOG00000042335	0.0939976	0.638763	No other Ensembl ortholog	NA	NA	NA	NA	NA	No other Ensembl ortholog	NA	NA	NA	NA	NA	No other Ensembl ortholog	NA	NA	NA	NA	NA	No other Ensembl ortholog	NA	NA	NA	NA	NA	No other Ensembl ortholog	NA	NA	NA	NA	NA	No other Ensembl ortholog	NA	NA	NA	NA	NA	No other Ensembl ortholog
homo_sapiens_ortho10006	ENSG00000197121	PGAP1	n/a	21	1.01902	2.66042e-09	ENSRNOG00000013388	Pgap1	0.10743	90	-0.33699	0.151768	ENSBTAG00000020416	PGAP1	0.19015	93	-0.100753	0.821751	ENSOARG00000015111	PGAP1	0.1821	93	0.067697	0.917924	ENSSSCG00000023076	NA	0.10031	94	Not differentially expressed	NA	ENSECAG00000019980	PGAP1	0.16106	92	-0.0759286	0.866241	ENSCAFG00000010742	PGAP1	0.15328	93	0.0583185	0.945549	ENSPVAG00000004908	PGAP1	n/a	89	-0.240069	0.278396	ENSMLUG00000010784
homo_sapiens_ortho10006	No other Ensembl ortholog	NA	NA	NA	NA	NA	No other Ensembl ortholog	NA	NA	NA	NA	NA	No other Ensembl ortholog	NA	NA	NA	NA	NA	No other Ensembl ortholog	NA	NA	NA	NA	NA	ENSSSCG00000016073	NA	0.2362	88	0.111106	0.651336	No other Ensembl ortholog	NA	NA	NA	NA	NA	No other Ensembl ortholog	NA	NA	NA	NA	NA	No other Ensembl ortholog	NA	NA	NA	NA	NA	No other Ensembl ortholog
homo_sapiens_ortho5045	ENSG00000083544	TDRD3	n/a	15	-0.140877	0.662837	ENSRNOG00000009034	Tdrd3	0.13429	86	-0.151078	0.350182	ENSBTAG00000009308	TDRD3	0.1418	92	0.0301242	0.921015	ENSOARG00000006244	TDRD3	0.17531	90	0.240862	0.246088	ENSSSCG00000009449	NA	0.1491	92	0.00334085	0.989313	ENSECAG00000000550	TDRD3	0.19914	91	0.0287159	0.955638	ENSCAFG00000023746	TDRD3	0.14771	90	0.300099	0.21795	ENSPVAG00000010549	TDRD3	n/a	90	0.192905	0.268741	ENSMLUG00000000235
homo_sapiens_ortho5045	No other Ensembl ortholog	NA	NA	NA	NA	NA	No other Ensembl ortholog	NA	NA	NA	NA	NA	No other Ensembl ortholog	NA	NA	NA	NA	NA	No other Ensembl ortholog	NA	NA	NA	NA	NA	ENSSSCG00000027495	NA	0.17669	84	Not differentially expressed	NA	No other Ensembl ortholog	NA	NA	NA	NA	NA	No other Ensembl ortholog	NA	NA	NA	NA	NA	No other Ensembl ortholog	NA	NA	NA	NA	NA	No other Ensembl ortholog
homo_sapiens_ortho14489	ENSG00000169062	UPF3A	n/a	24	-0.290459	0.175588	ENSRNOG00000017397	Upf3a	n/a	68	0.0811072	0.579356	ENSBTAG00000020858	UPF3A	0.22738	66	-0.358562	0.245314	ENSOARG00000009004	UPF3A	n/a	65	0.235622	0.351438	ENSSSCG00000024679	UPF3A	0.23766	71	-0.105005	0.713641	ENSECAG00000017141	UPF3A	0.26622	78	-0.0429855	0.916441	ENSCAFG00000006504	UPF3A	0.29393	73	0.256899	0.579313	ENSPVAG00000005656	UPF3A	n/a	69	-0.0056057	0.988637	ENSMLUG00000015905
bos_taurus_ortho17002	No other Ensembl ortholog	NA	NA	NA	NA	NA	No other Ensembl ortholog	NA	NA	NA	NA	NA	ENSBTAG00000013343	NA	n/a	34	-0.00107986	0.99696	ENSOARG00000006834	NA	n/a	100	0.128985	0.890957	No other Ensembl ortholog	NA	NA	NA	NA	NA	No other Ensembl ortholog	NA	NA	NA	NA	NA	No other Ensembl ortholog	NA	NA	NA	NA	NA	No other Ensembl ortholog	NA	NA	NA	NA	NA	No other Ensembl ortholog
bos_taurus_ortho17002	No other Ensembl ortholog	NA	NA	NA	NA	NA	No other Ensembl ortholog	NA	NA	NA	NA	NA	No other Ensembl ortholog	NA	NA	NA	NA	NA	ENSOARG00000012450	NA	n/a	100	0.0872013	0.698993	No other Ensembl ortholog	NA	NA	NA	NA	NA	No other Ensembl ortholog	NA	NA	NA	NA	NA	No other Ensembl ortholog	NA	NA	NA	NA	NA	No other Ensembl ortholog	NA	NA	NA	NA	NA	No other Ensembl ortholog
bos_taurus_ortho17002	No other Ensembl ortholog	NA	NA	NA	NA	NA	No other Ensembl ortholog	NA	NA	NA	NA	NA	No other Ensembl ortholog	NA	NA	NA	NA	NA	ENSOARG00000013504	NA	0.0732	99	Not differentially expressed	NA	No other Ensembl ortholog	NA	NA	NA	NA	NA	No other Ensembl ortholog	NA	NA	NA	NA	NA	No other Ensembl ortholog	NA	NA	NA	NA	NA	No other Ensembl ortholog	NA	NA	NA	NA	NA	No other Ensembl ortholog
homo_sapiens_ortho1765	ENSG00000233762	AC007969.5	N/A	ENSG00000233762	0.109864	0.729079	No other Ensembl ortholog	NA	NA	NA	NA	NA	No other Ensembl ortholog	NA	NA	NA	NA	NA	No other Ensembl ortholog	NA	NA	NA	NA	NA	No other Ensembl ortholog	NA	NA	NA	NA	NA	No other Ensembl ortholog	NA	NA	NA	NA	NA	No other Ensembl ortholog	NA	NA	NA	NA	NA	No other Ensembl ortholog	NA	NA	NA	NA	NA	No other Ensembl ortholog
bos_taurus_ortho17481	ENSG00000108924	HLF	0.02366	97	Not differentially expressed	NA	ENSRNOG00000002456	Hlf	0.02272	95	Not differentially expressed	NA	ENSBTAG00000006618	HLF	n/a	15	0.584329	0.150245	ENSOARG00000005301	HLF	0.25887	93	-0.807862	0.130057	ENSSSCG00000017604	HLF	0.27177	88	Not differentially expressed	NA	ENSECAG00000016953	HLF	0.01617	98	-0.919038	0.0578692	ENSCAFG00000030851	HLF	0.03223	96	Not differentially expressed	NA	ENSPVAG00000007461	HLF	n/a	97	Not differentially expressed	NA	ENSMLUG00000007393
canis_familiaris_ortho21865	No other Ensembl ortholog	NA	NA	NA	NA	NA	No other Ensembl ortholog	NA	NA	NA	NA	NA	No other Ensembl ortholog	NA	NA	NA	NA	NA	No other Ensembl ortholog	NA	NA	NA	NA	NA	No other Ensembl ortholog	NA	NA	NA	NA	NA	No other Ensembl ortholog	NA	NA	NA	NA	NA	ENSCAFG00000012382	NA	N/A	ENSCAFG00000012382	0.239123	0.751858	No other Ensembl ortholog	NA	NA	NA	NA	NA	No other Ensembl ortholog
homo_sapiens_ortho6115	ENSG00000144524	COPS7B	n/a	37	-0.279866	0.173541	ENSRNOG00000018723	Cops7b	0.29307	67	0.0766813	0.543846	ENSBTAG00000005207	COPS7B	0.25469	83	-0.0589335	0.776362	ENSOARG00000020728	COPS7B	0.27184	82	0.0177212	0.960238	ENSSSCG00000022392	COPS7B	0.01279	99	-0.27162	0.0368429	ENSECAG00000019139	COPS7B	0.35638	82	0.0299572	0.947021	ENSCAFG00000011118	COPS7B	0.31268	83	0.0821371	0.805497	ENSPVAG00000004745	COPS7B	n/a	99	-0.0187671	0.937715	ENSMLUG00000002644
homo_sapiens_ortho14132	ENSG00000169902	TPST1	n/a	52	0.000443813	0.998726	ENSRNOG00000000900	Tpst1	0.03485	96	0.00954322	0.97725	ENSBTAG00000000390	TPST1	0.05853	97	0.0291522	0.905344	ENSOARG00000010453	TPST1	0.11396	92	0.415048	0.0240992	ENSSSCG00000007737	TPST1	0.05784	97	-0.295392	0.0175716	ENSECAG00000005659	TPST1	0.05647	97	0.441223	0.0426999	ENSCAFG00000010761	TPST1	0.048	98	0.312507	0.00677973	ENSPVAG00000004544	TPST1	n/a	97	0.0366195	0.929701	ENSMLUG00000030532
homo_sapiens_ortho9735	ENSG00000148180	GSN	n/a	28	0.155135	0.434959	ENSRNOG00000018991	Gsn	0.0777	92	0.0746679	0.452583	ENSBTAG00000019915	GSN	0.05371	95	-0.228326	0.227201	ENSOARG00000005473	GSN	0.06261	92	-0.0156077	0.957366	No other Ensembl ortholog	NA	NA	NA	NA	NA	ENSECAG00000018714	GSN	0.14558	87	-0.00153238	0.997445	ENSCAFG00000003663	GSN	0.05573	90	-0.254238	0.374933	ENSPVAG00000007829	GSN	n/a	76	0.0097211	0.962871	ENSMLUG00000000076
homo_sapiens_ortho6306	ENSG00000088448	ANKRD10	n/a	17	0.226289	0.229302	ENSRNOG00000013618	Ankrd10	0.23501	81	-0.0820369	0.61387	ENSBTAG00000004041	ANKRD10	0.23944	78	-0.0208667	0.93412	ENSOARG00000007048	ANKRD10	0.28504	75	0.129509	0.597098	ENSSSCG00000009548	ANKRD10	0.22805	83	0.563847	4.64025e-07	ENSECAG00000017363	ANKRD10	0.27557	85	0.0380965	0.954364	ENSCAFG00000006095	ANKRD10	0.18438	83	-0.211506	0.14886	ENSPVAG00000005358	ANKRD10	n/a	77	-0.167333	0.40436	ENSMLUG00000008854
ovis_aries_ortho18433	No other Ensembl ortholog	NA	NA	NA	NA	NA	No other Ensembl ortholog	NA	NA	NA	NA	NA	No other Ensembl ortholog	NA	NA	NA	NA	NA	ENSOARG00000010814	NA	n/a	59	-0.267247	0.460367	No other Ensembl ortholog	NA	NA	NA	NA	NA	No other Ensembl ortholog	NA	NA	NA	NA	NA	ENSCAFG00000028914	NA	0.14971	89	-0.0211458	0.962891	No other Ensembl ortholog	NA	NA	NA	NA	NA	No other Ensembl ortholog
homo_sapiens_ortho13866	ENSG00000101109	STK4	n/a	29	-0.0246199	0.949628	ENSRNOG00000013529	Stk4	0.03555	96	-0.134564	0.299432	ENSBTAG00000003257	STK4	0.03376	97	-0.0829079	0.762015	ENSOARG00000004730	STK4	0.032	97	-0.0724453	0.830438	ENSSSCG00000007386	STK4	0.05163	95	0.127059	0.640306	ENSECAG00000021941	STK4	0.03686	98	-0.268687	0.387555	ENSCAFG00000009615	STK4	0.03818	97	0.150555	0.526323	ENSPVAG00000012665	STK4	n/a	90	0.0864161	0.692999	ENSMLUG00000011799
homo_sapiens_ortho8700	ENSG00000131653	TRAF7	n/a	13	-0.163244	0.498765	ENSRNOG00000003131	Traf7	0.01476	97	0.0277183	0.823531	ENSBTAG00000019073	TRAF7	0.01065	98	-0.184335	0.273178	ENSOARG00000017713	TRAF7	n/a	83	0.0894121	0.68215	ENSSSCG00000030231	NA	0.00864	98	Not differentially expressed	NA	ENSECAG00000017744	TRAF7	0.09096	84	-0.10405	0.777939	ENSCAFG00000019418	TRAF7	0.01026	98	-0.103263	0.549119	ENSPVAG00000014322	TRAF7	n/a	98	0.01647	0.94981	ENSMLUG00000004287
homo_sapiens_ortho8700	No other Ensembl ortholog	NA	NA	NA	NA	NA	No other Ensembl ortholog	NA	NA	NA	NA	NA	No other Ensembl ortholog	NA	NA	NA	NA	NA	No other Ensembl ortholog	NA	NA	NA	NA	NA	ENSSSCG00000008043	NA	0.0151	97	-0.495463	0.000324149	No other Ensembl ortholog	NA	NA	NA	NA	NA	No other Ensembl ortholog	NA	NA	NA	NA	NA	No other Ensembl ortholog	NA	NA	NA	NA	NA	No other Ensembl ortholog
homo_sapiens_ortho2543	ENSG00000107371	EXOSC3	n/a	28	-0.0912146	0.811575	ENSRNOG00000012409	Exosc3	0.20439	81	-0.0582077	0.828674	ENSBTAG00000018925	EXOSC3	0.08606	94	0.261204	0.185035	ENSOARG00000011386	EXOSC3	0.07601	95	0.602903	0.000241915	ENSSSCG00000005355	EXOSC3	0.12181	92	0.186682	0.424061	ENSECAG00000005469	EXOSC3	0.18701	89	0.180118	0.415734	ENSCAFG00000002391	EXOSC3	0.14353	93	0.18654	0.667452	ENSPVAG00000010319	EXOSC3	n/a	59	0.18926	0.383689	ENSMLUG00000024104
homo_sapiens_ortho1067	ENSG00000099999	RNF215	n/a	13	-0.0132235	0.971884	ENSRNOG00000004940	Rnf215	0.05609	92	-0.060812	0.64939	ENSBTAG00000003394	RNF215	0.07621	91	-0.0043526	0.989281	ENSOARG00000007173	RNF215	0.09115	87	-0.131731	0.555067	ENSSSCG00000010005	RNF215	0.06865	92	-0.576094	2.55813e-06	ENSECAG00000020939	RNF215	0.06845	94	-0.0818835	0.838149	ENSCAFG00000012692	RNF215	0.05029	66	-0.27763	0.133494	ENSPVAG00000017721	RNF215	n/a	71	-0.412127	0.339502	ENSMLUG00000002159
homo_sapiens_ortho10328	ENSG00000141441	GAREM1	n/a	44	1.58766	4.98703e-13	No other Ensembl ortholog	NA	NA	NA	NA	NA	ENSBTAG00000020286	GAREM1	0.07741	90	-0.0404059	0.941585	ENSOARG00000006054	GAREM1	0.06319	94	-0.378209	0.316261	ENSSSCG00000003731	GAREM1	0.05314	97	-1.03204	4.76486e-11	ENSECAG00000011708	GAREM1	0.09177	96	-0.404872	0.286852	ENSCAFG00000018008	GAREM1	0.10789	93	0.216221	0.788269	ENSPVAG00000003784	GAREM1	n/a	81	0.031389	0.939307	ENSMLUG00000001488
homo_sapiens_ortho8216	ENSG00000174442	ZWILCH	n/a	17	-0.0741643	0.826069	ENSRNOG00000009303	Zwilch	0.20119	82	-0.184961	0.322566	ENSBTAG00000005213	ZWILCH	0.27086	85	-0.149458	0.541848	ENSOARG00000018225	ZWILCH	0.2774	85	-0.290843	0.242761	ENSSSCG00000004946	ZWILCH	0.25584	86	0.106377	0.616746	ENSECAG00000018367	ZWILCH	0.24455	87	0.00484724	0.993931	ENSCAFG00000017312	ZWILCH	0.21091	88	0.040019	0.921043	ENSPVAG00000000070	ZWILCH	n/a	71	-0.334273	0.124951	ENSMLUG00000011819
ovis_aries_ortho18417	No other Ensembl ortholog	NA	NA	NA	NA	NA	No other Ensembl ortholog	NA	NA	NA	NA	NA	No other Ensembl ortholog	NA	NA	NA	NA	NA	ENSOARG00000005418	NA	N/A	ENSOARG00000005418	0.587174	0.272934	No other Ensembl ortholog	NA	NA	NA	NA	NA	No other Ensembl ortholog	NA	NA	NA	NA	NA	No other Ensembl ortholog	NA	NA	NA	NA	NA	No other Ensembl ortholog	NA	NA	NA	NA	NA	No other Ensembl ortholog
rattus_norvegicus_ortho14840	ENSG00000177272	KCNA3	0.02449	89	Not differentially expressed	NA	ENSRNOG00000062002	Kcna3	n/a	32	0.174252	0.391652	ENSBTAG00000047879	KCNA3	0.02696	88	Not differentially expressed	NA	No other Ensembl ortholog	NA	NA	NA	NA	NA	ENSSSCG00000006802	KCNA3	0.02214	86	Not differentially expressed	NA	No other Ensembl ortholog	NA	NA	NA	NA	NA	ENSCAFG00000023296	KCNA3	0.02495	95	Not differentially expressed	NA	No other Ensembl ortholog	NA	NA	NA	NA	NA	No other Ensembl ortholog
homo_sapiens_ortho5800	ENSG00000171467	ZNF318	n/a	11	-0.842439	1.6574e-07	ENSRNOG00000018741	Zfp318	0.35085	74	-0.265661	0.00911531	ENSBTAG00000010217	ZNF318	0.34106	84	-0.474856	0.0018134	ENSOARG00000006762	ZNF318	0.34471	84	-0.543221	0.000290284	ENSSSCG00000001667	ZNF318	0.34322	85	0.631831	0.000109973	ENSECAG00000001119	ZNF318	0.36321	86	-0.452089	0.000899021	ENSCAFG00000001847	ZNF318	0.29803	86	0.0602227	0.812405	ENSPVAG00000011590	ZNF318	n/a	82	-0.0219999	0.934698	ENSMLUG00000009010
homo_sapiens_ortho12737	ENSG00000138835	RGS3	n/a	7	0.678609	9.488e-07	ENSRNOG00000024501	Rgs3	0.16953	79	-0.049307	0.655114	ENSBTAG00000004499	RGS3	0.14061	87	0.324156	0.125433	ENSOARG00000006197	RGS3	0.1483	87	1.30716	4.41346e-18	ENSSSCG00000005481	RGS3	n/a	76	-1.11808	1.17705e-07	ENSECAG00000000199	RGS3	0.13026	88	-0.0476183	0.911097	ENSCAFG00000003267	RGS3	0.14955	87	-0.210375	0.113826	ENSPVAG00000003083	RGS3	n/a	79	0.392099	0.116239	ENSMLUG00000015873
homo_sapiens_ortho13888	ENSG00000140526	ABHD2	n/a	18	-0.598404	1.46458e-05	ENSRNOG00000017120	Abhd2	0.01019	93	-0.069339	0.503202	ENSBTAG00000019954	ABHD2	0.0129	99	-0.547618	0.0106336	ENSOARG00000011286	ABHD2	0.01345	99	-0.218001	0.281643	ENSSSCG00000001835	ABHD2	0.0115	99	0.893623	4.13904e-12	ENSECAG00000011528	ABHD2	0.01613	98	-0.0932932	0.766539	ENSCAFG00000011583	ABHD2	0.01092	99	0.0746816	0.683908	ENSPVAG00000002849	ABHD2	n/a	86	-0.125311	0.509761	ENSMLUG00000027502
rattus_norvegicus_ortho15234	ENSG00000124256	ZBP1	n/a	45	Not differentially expressed	NA	ENSRNOG00000006314	Zbp1	n/a	33	7.89098	0	ENSBTAG00000012406	ZBP1	n/a	43	9.71214	0	ENSOARG00000017418	ZBP1	n/a	41	9.69336	0	ENSSSCG00000007508	ZBP1	n/a	42	6.60762	0	ENSECAG00000017185	ZBP1	n/a	47	6.47908	0	ENSCAFG00000023783	ZBP1	n/a	37	9.97245	0	ENSPVAG00000014691	ZBP1	n/a	49	8.94706	0	ENSMLUG00000017020
homo_sapiens_ortho9065	ENSG00000087448	KLHL42	n/a	21	-0.239181	0.245107	ENSRNOG00000001844	Klhl42	n/a	92	-0.22534	0.0265874	ENSBTAG00000006372	KLHL42	0.04179	92	-0.780727	0.00143242	ENSOARG00000019677	KLHL42	0.02539	97	-0.351517	0.0791308	ENSSSCG00000000545	KLHL42	0.04093	92	-0.0964169	0.518742	ENSECAG00000013455	KLHL42	0.05748	97	0.0169766	0.967034	ENSCAFG00000010957	KLHL42	0.03801	97	-0.0856157	0.760221	ENSPVAG00000016546	KLHL42	n/a	83	-0.407306	0.0404587	ENSMLUG00000003294
homo_sapiens_ortho2115	ENSG00000230777	RP11-318C24.1	N/A	ENSG00000230777	0.0476626	0.921017	No other Ensembl ortholog	NA	NA	NA	NA	NA	No other Ensembl ortholog	NA	NA	NA	NA	NA	No other Ensembl ortholog	NA	NA	NA	NA	NA	No other Ensembl ortholog	NA	NA	NA	NA	NA	No other Ensembl ortholog	NA	NA	NA	NA	NA	No other Ensembl ortholog	NA	NA	NA	NA	NA	No other Ensembl ortholog	NA	NA	NA	NA	NA	No other Ensembl ortholog
ovis_aries_ortho18031	No other Ensembl ortholog	NA	NA	NA	NA	NA	No other Ensembl ortholog	NA	NA	NA	NA	NA	No other Ensembl ortholog	NA	NA	NA	NA	NA	ENSOARG00000003700	NA	n/a	31	-0.40964	0.259456	No other Ensembl ortholog	NA	NA	NA	NA	NA	No other Ensembl ortholog	NA	NA	NA	NA	NA	No other Ensembl ortholog	NA	NA	NA	NA	NA	No other Ensembl ortholog	NA	NA	NA	NA	NA	No other Ensembl ortholog
homo_sapiens_ortho11100	ENSG00000100600	LGMN	n/a	19	1.44117	3.57472e-25	ENSRNOG00000007089	Lgmn	0.1256	83	0.146523	0.108758	ENSBTAG00000046979	LGMN	0.15115	83	0.361985	0.0107194	ENSOARG00000013162	LGMN	0.20921	78	0.0847713	0.776447	ENSSSCG00000002452	NA	0.08193	90	0.513713	2.08112e-05	ENSECAG00000010227	LGMN	0.1907	80	0.0662143	0.853624	ENSCAFG00000010995	LGMN	0.11404	83	0.0791	0.660977	ENSPVAG00000007126	LGMN	n/a	75	1.48136	0	ENSMLUG00000003680
homo_sapiens_ortho11100	No other Ensembl ortholog	NA	NA	NA	NA	NA	No other Ensembl ortholog	NA	NA	NA	NA	NA	No other Ensembl ortholog	NA	NA	NA	NA	NA	No other Ensembl ortholog	NA	NA	NA	NA	NA	ENSSSCG00000002453	NA	0.30564	67	Not differentially expressed	NA	No other Ensembl ortholog	NA	NA	NA	NA	NA	No other Ensembl ortholog	NA	NA	NA	NA	NA	No other Ensembl ortholog	NA	NA	NA	NA	NA	No other Ensembl ortholog
equus_caballus_ortho20575	No other Ensembl ortholog	NA	NA	NA	NA	NA	No other Ensembl ortholog	NA	NA	NA	NA	NA	No other Ensembl ortholog	NA	NA	NA	NA	NA	No other Ensembl ortholog	NA	NA	NA	NA	NA	No other Ensembl ortholog	NA	NA	NA	NA	NA	ENSECAG00000019873	NA	n/a	16	-0.0386516	0.925798	No other Ensembl ortholog	NA	NA	NA	NA	NA	No other Ensembl ortholog	NA	NA	NA	NA	NA	No other Ensembl ortholog
homo_sapiens_ortho1725	ENSG00000020577	SAMD4A	n/a	13	0.666678	3.07877e-06	ENSRNOG00000010489	Samd4a	0.08193	93	-0.174747	0.0907171	ENSBTAG00000001468	SAMD4A	0.04788	98	0.251081	0.0974244	ENSOARG00000021076	SAMD4A	0.07043	96	0.77077	5.02336e-09	ENSSSCG00000023408	SAMD4A	0.07444	97	-0.120705	0.376377	ENSECAG00000010681	SAMD4A	0.07961	96	-0.0197428	0.958403	ENSCAFG00000014940	SAMD4A	0.05349	97	-0.249494	0.183038	ENSPVAG00000016060	SAMD4A	n/a	97	0.743576	6.88714e-11	ENSMLUG00000004192
myotis_lucifugus_ortho23686	No other Ensembl ortholog	NA	NA	NA	NA	NA	No other Ensembl ortholog	NA	NA	NA	NA	NA	No other Ensembl ortholog	NA	NA	NA	NA	NA	No other Ensembl ortholog	NA	NA	NA	NA	NA	No other Ensembl ortholog	NA	NA	NA	NA	NA	No other Ensembl ortholog	NA	NA	NA	NA	NA	No other Ensembl ortholog	NA	NA	NA	NA	NA	No other Ensembl ortholog	NA	NA	NA	NA	NA	ENSMLUG00000028442
equus_caballus_ortho20807	No other Ensembl ortholog	NA	NA	NA	NA	NA	No other Ensembl ortholog	NA	NA	NA	NA	NA	No other Ensembl ortholog	NA	NA	NA	NA	NA	No other Ensembl ortholog	NA	NA	NA	NA	NA	No other Ensembl ortholog	NA	NA	NA	NA	NA	ENSECAG00000010652	NA	N/A	ENSECAG00000010652	-0.059686	0.92953	No other Ensembl ortholog	NA	NA	NA	NA	NA	No other Ensembl ortholog	NA	NA	NA	NA	NA	No other Ensembl ortholog
homo_sapiens_ortho1647	ENSG00000256745	RP11-680H20.1	N/A	ENSG00000256745	0.0758583	0.821091	No other Ensembl ortholog	NA	NA	NA	NA	NA	No other Ensembl ortholog	NA	NA	NA	NA	NA	No other Ensembl ortholog	NA	NA	NA	NA	NA	No other Ensembl ortholog	NA	NA	NA	NA	NA	No other Ensembl ortholog	NA	NA	NA	NA	NA	No other Ensembl ortholog	NA	NA	NA	NA	NA	No other Ensembl ortholog	NA	NA	NA	NA	NA	No other Ensembl ortholog
rattus_norvegicus_ortho15534	ENSG00000099338	CATSPERG	n/a	54	Not differentially expressed	NA	ENSRNOG00000047624	AABR07002854.1	1.15454	85	Not differentially expressed	NA	ENSBTAG00000000621	CATSPERG	n/a	54	0.370766	0.456264	ENSOARG00000005588	CATSPERG	n/a	55	0.0643006	0.910823	ENSSSCG00000002955	CATSPERG	n/a	55	0.399081	0.0392684	ENSECAG00000000225	CATSPERG	n/a	52	0.14989	0.861115	ENSCAFG00000005937	CATSPERG	n/a	54	Not differentially expressed	NA	ENSPVAG00000006546	CATSPERG	n/a	48	Not differentially expressed	NA	ENSMLUG00000002008
rattus_norvegicus_ortho15534	No other Ensembl ortholog	NA	NA	NA	NA	NA	ENSRNOG00000060693	Catsperg1	n/a	5	0.687917	0.0132855	No other Ensembl ortholog	NA	NA	NA	NA	NA	No other Ensembl ortholog	NA	NA	NA	NA	NA	No other Ensembl ortholog	NA	NA	NA	NA	NA	No other Ensembl ortholog	NA	NA	NA	NA	NA	No other Ensembl ortholog	NA	NA	NA	NA	NA	No other Ensembl ortholog	NA	NA	NA	NA	NA	No other Ensembl ortholog
bos_taurus_ortho16714	ENSG00000005102	MEOX1	0.12514	89	Not differentially expressed	NA	ENSRNOG00000020803	Meox1	0.14762	83	Not differentially expressed	NA	ENSBTAG00000015751	MEOX1	n/a	24	0.625673	0.27474	ENSOARG00000005754	MEOX1	0.06061	98	-0.33915	0.112892	ENSSSCG00000017376	MEOX1	0.10459	93	Not differentially expressed	NA	ENSECAG00000013525	MEOX1	0.08747	93	Not differentially expressed	NA	ENSCAFG00000014476	MEOX1	0.08509	92	-0.31263	0.477327	No other Ensembl ortholog	NA	NA	NA	NA	NA	ENSMLUG00000000092
homo_sapiens_ortho9300	ENSG00000183751	TBL3	n/a	18	0.0618158	0.864199	ENSRNOG00000013429	Tbl3	n/a	89	-0.193441	0.0463319	ENSBTAG00000020366	TBL3	0.08009	89	0.117311	0.57627	ENSOARG00000017059	TBL3	0.14	79	0.00624033	0.988844	ENSSSCG00000026308	TBL3	n/a	70	-0.0983078	0.468467	ENSECAG00000019299	TBL3	0.09524	89	0.13504	0.555051	ENSCAFG00000019430	TBL3	0.083	88	-0.133919	0.419538	ENSPVAG00000016710	TBL3	n/a	89	-0.0899177	0.652974	ENSMLUG00000011684
homo_sapiens_ortho3533	ENSG00000170364	SETMAR	n/a	11	-0.601409	0.00407145	ENSRNOG00000006806	Setmar	0.22912	77	0.0392573	0.901005	ENSBTAG00000018935	SETMAR	0.27656	82	-0.476208	0.0802584	ENSOARG00000008566	SETMAR	0.28715	80	-0.48497	0.138108	ENSSSCG00000011531	SETMAR	0.26571	80	-0.244512	0.266759	ENSECAG00000011514	SETMAR	0.33499	80	Not differentially expressed	NA	ENSCAFG00000005958	SETMAR	0.30762	84	-0.0375623	0.96558	No other Ensembl ortholog	NA	NA	NA	NA	NA	ENSMLUG00000027733
homo_sapiens_ortho1960	ENSG00000141905	NFIC	n/a	27	-0.0452544	0.873683	ENSRNOG00000004505	Nfic	n/a	95	-0.0954601	0.360989	ENSBTAG00000008520	NFIC	0.04065	95	-0.101217	0.65618	ENSOARG00000012667	NFIC	0.07014	88	0.074005	0.760224	No other Ensembl ortholog	NA	NA	NA	NA	NA	ENSECAG00000008134	NFIC	n/a	71	-0.150625	0.612743	ENSCAFG00000019246	NFIC	0.02988	98	-0.0890955	0.678892	ENSPVAG00000004084	NFIC	n/a	89	-0.04393	0.873265	ENSMLUG00000006476
homo_sapiens_ortho1960	No other Ensembl ortholog	NA	NA	NA	NA	NA	No other Ensembl ortholog	NA	NA	NA	NA	NA	No other Ensembl ortholog	NA	NA	NA	NA	NA	No other Ensembl ortholog	NA	NA	NA	NA	NA	No other Ensembl ortholog	NA	NA	NA	NA	NA	No other Ensembl ortholog	NA	NA	NA	NA	NA	No other Ensembl ortholog	NA	NA	NA	NA	NA	No other Ensembl ortholog	NA	NA	NA	NA	NA	No other Ensembl ortholog
homo_sapiens_ortho863	ENSG00000129353	SLC44A2	n/a	15	0.175996	0.370731	ENSRNOG00000031824	Slc44a2	0.05026	92	0.0262723	0.84244	ENSBTAG00000002628	SLC44A2	0.09697	91	0.159055	0.447659	ENSOARG00000016774	SLC44A2	0.09195	91	-0.0539879	0.860778	ENSSSCG00000013639	SLC44A2	0.08658	92	0.194764	0.130118	ENSECAG00000010363	SLC44A2	0.06305	93	-0.148192	0.575417	ENSCAFG00000017715	SLC44A2	0.05765	94	0.103759	0.518666	ENSPVAG00000012148	SLC44A2	n/a	86	-0.121607	0.52167	ENSMLUG00000006644
homo_sapiens_ortho210	ENSG00000150403	TMCO3	n/a	38	-0.130719	0.558058	ENSRNOG00000019346	LOC103693999	0.0592	89	0.0463101	0.867966	ENSBTAG00000015704	TMCO3	n/a	81	-0.0739038	0.702005	ENSOARG00000008433	TMCO3	n/a	79	0.00895225	0.979517	ENSSSCG00000009563	TMCO3	n/a	82	-0.377309	0.000428039	ENSECAG00000009685	TMCO3	n/a	76	-0.0932764	0.782511	ENSCAFG00000006372	TMCO3	0.11102	88	-0.0503044	0.840826	ENSPVAG00000013412	TMCO3	n/a	81	-0.210448	0.176562	ENSMLUG00000012149
homo_sapiens_ortho210	No other Ensembl ortholog	NA	NA	NA	NA	NA	ENSRNOG00000046973	Tmco3	0.0592	89	-0.109736	0.811887	No other Ensembl ortholog	NA	NA	NA	NA	NA	No other Ensembl ortholog	NA	NA	NA	NA	NA	No other Ensembl ortholog	NA	NA	NA	NA	NA	No other Ensembl ortholog	NA	NA	NA	NA	NA	No other Ensembl ortholog	NA	NA	NA	NA	NA	No other Ensembl ortholog	NA	NA	NA	NA	NA	No other Ensembl ortholog
pteropus_vampyrus_ortho22548	ENSG00000070388	FGF22	n/a	79	Not differentially expressed	NA	ENSRNOG00000008960	Fgf22	n/a	80	Not differentially expressed	NA	ENSBTAG00000027357	FGF22	n/a	66	Not differentially expressed	NA	ENSOARG00000009020	FGF22	n/a	67	Not differentially expressed	NA	No other Ensembl ortholog	NA	NA	NA	NA	NA	No other Ensembl ortholog	NA	NA	NA	NA	NA	ENSCAFG00000019707	FGF22	n/a	88	Not differentially expressed	NA	ENSPVAG00000008404	FGF22	n/a	30	-0.095264	0.890634	ENSMLUG00000017499
gallus_gallus_ortho24586	ENSG00000134042	MRO	n/a	1	Not differentially expressed	NA	ENSRNOG00000024426	Mro	n/a	1	Not differentially expressed	NA	ENSBTAG00000047635	MRO	n/a	1	Not differentially expressed	NA	ENSOARG00000004512	MRO	n/a	1	Not differentially expressed	NA	ENSSSCG00000004521	MRO	n/a	1	Not differentially expressed	NA	ENSECAG00000002610	MRO	n/a	1	Not differentially expressed	NA	ENSCAFG00000000169	MRO	n/a	1	Not differentially expressed	NA	ENSPVAG00000015611	MRO	n/a	1	Not differentially expressed	NA	ENSMLUG00000014572
ovis_aries_ortho18264	No other Ensembl ortholog	NA	NA	NA	NA	NA	No other Ensembl ortholog	NA	NA	NA	NA	NA	No other Ensembl ortholog	NA	NA	NA	NA	NA	ENSOARG00000026892	NA	no homology	ENSOARG00000026892	-0.519564	0.00557197	No other Ensembl ortholog	NA	NA	NA	NA	NA	No other Ensembl ortholog	NA	NA	NA	NA	NA	No other Ensembl ortholog	NA	NA	NA	NA	NA	No other Ensembl ortholog	NA	NA	NA	NA	NA	No other Ensembl ortholog
rattus_norvegicus_ortho16430	No other Ensembl ortholog	NA	NA	NA	NA	NA	ENSRNOG00000022619	Fth1	n/a	41	-0.0884578	0.359922	ENSBTAG00000011184	FTH1	0.10213	92	-0.0363922	0.871394	ENSOARG00000014339	NA	0.1467	85	-0.0538778	0.848041	No other Ensembl ortholog	NA	NA	NA	NA	NA	ENSECAG00000001669	NA	0.06094	93	Not differentially expressed	NA	ENSCAFG00000030465	NA	0.04087	96	0.0382546	0.894109	ENSPVAG00000013038	NA	n/a	96	0.0625681	0.656244	ENSMLUG00000025726
rattus_norvegicus_ortho16430	No other Ensembl ortholog	NA	NA	NA	NA	NA	No other Ensembl ortholog	NA	NA	NA	NA	NA	No other Ensembl ortholog	NA	NA	NA	NA	NA	ENSOARG00000004324	NA	0.35766	73	Not differentially expressed	NA	No other Ensembl ortholog	NA	NA	NA	NA	NA	ENSECAG00000003925	NA	0.0623	91	-0.0505734	0.895583	ENSCAFG00000015901	NA	0.04087	96	0.00476867	0.989722	No other Ensembl ortholog	NA	NA	NA	NA	NA	No other Ensembl ortholog
rattus_norvegicus_ortho16430	No other Ensembl ortholog	NA	NA	NA	NA	NA	No other Ensembl ortholog	NA	NA	NA	NA	NA	No other Ensembl ortholog	NA	NA	NA	NA	NA	ENSOARG00000017679	NA	0.09709	73	-0.109653	0.618064	No other Ensembl ortholog	NA	NA	NA	NA	NA	ENSECAG00000008683	NA	0.0783	91	-0.102406	0.74938	No other Ensembl ortholog	NA	NA	NA	NA	NA	No other Ensembl ortholog	NA	NA	NA	NA	NA	No other Ensembl ortholog
rattus_norvegicus_ortho16430	No other Ensembl ortholog	NA	NA	NA	NA	NA	No other Ensembl ortholog	NA	NA	NA	NA	NA	No other Ensembl ortholog	NA	NA	NA	NA	NA	ENSOARG00000015443	NA	0.18907	64	-0.151418	0.574691	No other Ensembl ortholog	NA	NA	NA	NA	NA	No other Ensembl ortholog	NA	NA	NA	NA	NA	No other Ensembl ortholog	NA	NA	NA	NA	NA	No other Ensembl ortholog	NA	NA	NA	NA	NA	No other Ensembl ortholog
rattus_norvegicus_ortho16430	No other Ensembl ortholog	NA	NA	NA	NA	NA	No other Ensembl ortholog	NA	NA	NA	NA	NA	No other Ensembl ortholog	NA	NA	NA	NA	NA	ENSOARG00000015435	NA	0.21202	64	Not differentially expressed	NA	No other Ensembl ortholog	NA	NA	NA	NA	NA	No other Ensembl ortholog	NA	NA	NA	NA	NA	No other Ensembl ortholog	NA	NA	NA	NA	NA	No other Ensembl ortholog	NA	NA	NA	NA	NA	No other Ensembl ortholog
rattus_norvegicus_ortho14884	No other Ensembl ortholog	NA	NA	NA	NA	NA	ENSRNOG00000038744	AABR07025819.1	N/A	ENSRNOG00000038744	-0.154878	0.581227	No other Ensembl ortholog	NA	NA	NA	NA	NA	No other Ensembl ortholog	NA	NA	NA	NA	NA	No other Ensembl ortholog	NA	NA	NA	NA	NA	No other Ensembl ortholog	NA	NA	NA	NA	NA	No other Ensembl ortholog	NA	NA	NA	NA	NA	No other Ensembl ortholog	NA	NA	NA	NA	NA	No other Ensembl ortholog
homo_sapiens_ortho7584	ENSG00000198046	ZNF667	n/a	3	-0.807382	0.000314817	ENSRNOG00000033906	Zfp667	0.24519	76	-0.404628	0.312041	ENSBTAG00000000803	ZNF667	0.22072	87	-0.482915	0.0536948	ENSOARG00000003308	ZNF667	0.21636	86	-0.00451937	0.990553	ENSSSCG00000024622	ZNF667	0.21556	86	-0.97245	1.28051e-11	ENSECAG00000010995	ZNF667	0.24079	87	-0.403838	0.207193	ENSCAFG00000002479	ZNF667	0.29317	84	0.00259539	0.996892	No other Ensembl ortholog	NA	NA	NA	NA	NA	ENSMLUG00000017482
homo_sapiens_ortho7584	No other Ensembl ortholog	NA	NA	NA	NA	NA	No other Ensembl ortholog	NA	NA	NA	NA	NA	No other Ensembl ortholog	NA	NA	NA	NA	NA	No other Ensembl ortholog	NA	NA	NA	NA	NA	No other Ensembl ortholog	NA	NA	NA	NA	NA	No other Ensembl ortholog	NA	NA	NA	NA	NA	No other Ensembl ortholog	NA	NA	NA	NA	NA	No other Ensembl ortholog	NA	NA	NA	NA	NA	ENSMLUG00000004199
bos_taurus_ortho17738	No other Ensembl ortholog	NA	NA	NA	NA	NA	No other Ensembl ortholog	NA	NA	NA	NA	NA	ENSBTAG00000040597	NA	n/a	14	-0.0347971	0.901844	No other Ensembl ortholog	NA	NA	NA	NA	NA	No other Ensembl ortholog	NA	NA	NA	NA	NA	No other Ensembl ortholog	NA	NA	NA	NA	NA	No other Ensembl ortholog	NA	NA	NA	NA	NA	No other Ensembl ortholog	NA	NA	NA	NA	NA	No other Ensembl ortholog
rattus_norvegicus_ortho16243	ENSG00000269335	IKBKG	n/a	75	Not differentially expressed	NA	ENSRNOG00000060936	Ikbkg	n/a	29	-0.138616	0.278614	ENSBTAG00000006268	IKBKG	n/a	83	0.220308	0.27053	ENSOARG00000004058	IKBKG	n/a	85	0.037721	0.898553	ENSSSCG00000012825	IKBKG	n/a	85	0.0672808	0.671865	ENSECAG00000020595	IKBKG	n/a	81	0.161807	0.610452	ENSCAFG00000019605	IKBKG	n/a	83	0.182229	0.35261	ENSPVAG00000007488	IKBKG	n/a	72	-0.148462	0.695193	ENSMLUG00000027075
homo_sapiens_ortho512	ENSG00000115944	COX7A2L	n/a	32	-0.0965965	0.677918	ENSRNOG00000004526	Cox7a2l	0.35492	69	0.0153079	0.908999	ENSBTAG00000000705	COX7A2L	0.19966	90	0.258421	0.131572	ENSOARG00000007463	NA	0.21944	89	0.0109387	0.981637	ENSSSCG00000008466	COX7A2L	0.69786	76	-0.197379	0.11743	ENSECAG00000000584	COX7A2L	0.23833	91	0.0599271	0.863673	ENSCAFG00000032040	COX7A2L	0.20037	89	0.0472578	0.830053	ENSPVAG00000009779	COX7A2L	n/a	78	-0.013392	0.963406	ENSMLUG00000004569
homo_sapiens_ortho512	No other Ensembl ortholog	NA	NA	NA	NA	NA	No other Ensembl ortholog	NA	NA	NA	NA	NA	No other Ensembl ortholog	NA	NA	NA	NA	NA	ENSOARG00000017809	NA	0.21944	89	-0.132164	0.707104	No other Ensembl ortholog	NA	NA	NA	NA	NA	No other Ensembl ortholog	NA	NA	NA	NA	NA	No other Ensembl ortholog	NA	NA	NA	NA	NA	No other Ensembl ortholog	NA	NA	NA	NA	NA	No other Ensembl ortholog
homo_sapiens_ortho11204	ENSG00000198561	CTNND1	n/a	26	0.392076	0.00845491	ENSRNOG00000030790	Ctnnd1	0.02836	98	0.0496809	0.699347	ENSBTAG00000002411	CTNND1	0.03637	96	0.51241	0.00282349	ENSOARG00000010654	CTNND1	0.10429	89	0.035661	0.901079	ENSSSCG00000013174	CTNND1	0.04044	98	0.496503	8.27047e-05	ENSECAG00000017542	CTNND1	0.04852	98	-0.0558094	0.869836	ENSCAFG00000007767	CTNND1	0.04407	98	0.0726562	0.713449	ENSPVAG00000016279	CTNND1	n/a	95	0.0817295	0.577338	ENSMLUG00000007951
myotis_lucifugus_ortho23566	No other Ensembl ortholog	NA	NA	NA	NA	NA	No other Ensembl ortholog	NA	NA	NA	NA	NA	No other Ensembl ortholog	NA	NA	NA	NA	NA	No other Ensembl ortholog	NA	NA	NA	NA	NA	No other Ensembl ortholog	NA	NA	NA	NA	NA	No other Ensembl ortholog	NA	NA	NA	NA	NA	No other Ensembl ortholog	NA	NA	NA	NA	NA	No other Ensembl ortholog	NA	NA	NA	NA	NA	ENSMLUG00000022479
gallus_gallus_ortho24498	No other Ensembl ortholog	NA	NA	NA	NA	NA	No other Ensembl ortholog	NA	NA	NA	NA	NA	No other Ensembl ortholog	NA	NA	NA	NA	NA	No other Ensembl ortholog	NA	NA	NA	NA	NA	No other Ensembl ortholog	NA	NA	NA	NA	NA	No other Ensembl ortholog	NA	NA	NA	NA	NA	No other Ensembl ortholog	NA	NA	NA	NA	NA	No other Ensembl ortholog	NA	NA	NA	NA	NA	No other Ensembl ortholog
myotis_lucifugus_ortho23540	ENSG00000184515	BEX5	0.38963	86	Not differentially expressed	NA	No other Ensembl ortholog	NA	NA	NA	NA	NA	ENSBTAG00000014670	BEX5	0.34692	83	Not differentially expressed	NA	ENSOARG00000010148	BEX5	0.373	82	Not differentially expressed	NA	ENSSSCG00000012514	BEX5	0.40752	84	Not differentially expressed	NA	ENSECAG00000001783	BEX5	0.49624	85	Not differentially expressed	NA	ENSCAFG00000017734	BEX5	0.42058	77	Not differentially expressed	NA	ENSPVAG00000008022	BEX5	n/a	89	Not differentially expressed	NA	ENSMLUG00000010729
homo_sapiens_ortho9592	ENSG00000103248	MTHFSD	n/a	28	-0.233898	0.333807	ENSRNOG00000046443	Mthfsd	0.25326	70	-0.147445	0.455308	ENSBTAG00000012446	MTHFSD	0.33156	68	0.153185	0.657187	ENSOARG00000011579	MTHFSD	0.30094	69	-0.490597	0.0345842	ENSSSCG00000002660	MTHFSD	0.21342	77	0.0932324	0.730339	ENSECAG00000020910	MTHFSD	0.32343	81	-0.0547911	0.906029	ENSCAFG00000019917	MTHFSD	0.26224	79	-0.0167172	0.967988	ENSPVAG00000007545	MTHFSD	n/a	69	-0.0956631	0.785206	ENSMLUG00000017129
homo_sapiens_ortho6549	ENSG00000233719	GOT2P3	N/A	ENSG00000233719	-0.13892	0.763457	No other Ensembl ortholog	NA	NA	NA	NA	NA	No other Ensembl ortholog	NA	NA	NA	NA	NA	No other Ensembl ortholog	NA	NA	NA	NA	NA	No other Ensembl ortholog	NA	NA	NA	NA	NA	No other Ensembl ortholog	NA	NA	NA	NA	NA	No other Ensembl ortholog	NA	NA	NA	NA	NA	No other Ensembl ortholog	NA	NA	NA	NA	NA	No other Ensembl ortholog
homo_sapiens_ortho2477	ENSG00000133657	ATP13A3	n/a	34	-0.422936	0.012788	No other Ensembl ortholog	NA	NA	NA	NA	NA	ENSBTAG00000013204	ATP13A3	0.15312	91	-0.069352	0.860728	ENSOARG00000020416	ATP13A3	0.15532	89	1.49825	2.67119e-34	ENSSSCG00000011825	ATP13A3	0.16482	92	-0.288649	0.0649637	ENSECAG00000006749	ATP13A3	0.2039	90	0.096953	0.715742	ENSCAFG00000013458	ATP13A3	0.13454	93	0.0754583	0.772406	ENSPVAG00000005533	ATP13A3	n/a	73	-0.0976788	0.591145	ENSMLUG00000014164
ovis_aries_ortho18811	ENSG00000171811	CFAP46	n/a	59	Not differentially expressed	NA	ENSRNOG00000027374	Cfap46	n/a	62	Not differentially expressed	NA	ENSBTAG00000019919	CFAP46	0.27496	80	Not differentially expressed	NA	ENSOARG00000017206	CFAP46	n/a	11	-0.377588	0.193861	ENSSSCG00000024792	NA	0.3196	84	Not differentially expressed	NA	ENSECAG00000006777	CFAP46	n/a	68	Not differentially expressed	NA	ENSCAFG00000011158	CFAP46	n/a	59	Not differentially expressed	NA	ENSPVAG00000002598	CFAP46	n/a	13	Not differentially expressed	NA	ENSMLUG00000006801
ovis_aries_ortho18811	No other Ensembl ortholog	NA	NA	NA	NA	NA	No other Ensembl ortholog	NA	NA	NA	NA	NA	No other Ensembl ortholog	NA	NA	NA	NA	NA	No other Ensembl ortholog	NA	NA	NA	NA	NA	ENSSSCG00000010768	NA	n/a	68	0.221395	0.374497	No other Ensembl ortholog	NA	NA	NA	NA	NA	No other Ensembl ortholog	NA	NA	NA	NA	NA	No other Ensembl ortholog	NA	NA	NA	NA	NA	No other Ensembl ortholog
homo_sapiens_ortho11940	ENSG00000138166	DUSP5	n/a	25	1.64168	5.1813e-14	ENSRNOG00000014061	Dusp5	0.07698	93	0.313771	0.000189707	ENSBTAG00000020283	DUSP5	0.09322	81	0.942739	0.000641498	ENSOARG00000009537	DUSP5	0.14286	88	1.70151	5.33675e-05	ENSSSCG00000010624	DUSP5	0.06768	94	0.53552	0.266759	ENSECAG00000013514	DUSP5	0.13598	91	0.364481	0.136113	ENSCAFG00000030565	DUSP5	0.10656	93	0.123415	0.859781	ENSPVAG00000016242	DUSP5	n/a	95	1.57245	5.90536e-17	ENSMLUG00000013773
rattus_norvegicus_ortho15644	No other Ensembl ortholog	NA	NA	NA	NA	NA	ENSRNOG00000052122	Rn50_20_0056.5	no homology	ENSRNOG00000052122	-0.232939	0.447234	No other Ensembl ortholog	NA	NA	NA	NA	NA	No other Ensembl ortholog	NA	NA	NA	NA	NA	No other Ensembl ortholog	NA	NA	NA	NA	NA	No other Ensembl ortholog	NA	NA	NA	NA	NA	No other Ensembl ortholog	NA	NA	NA	NA	NA	No other Ensembl ortholog	NA	NA	NA	NA	NA	No other Ensembl ortholog
homo_sapiens_ortho13708	ENSG00000157538	DSCR3	n/a	47	0.0881964	0.726079	ENSRNOG00000001681	Dscr3	0.05054	92	0.00324519	0.984371	ENSBTAG00000004791	DSCR3	0.04505	94	-0.212788	0.456152	ENSOARG00000014325	DSCR3	0.04972	94	-0.350564	0.0911033	ENSSSCG00000012063	DSCR3	0.03769	95	-0.366318	0.00188517	ENSECAG00000023577	DSCR3	0.03705	94	-0.11181	0.824516	ENSCAFG00000009792	DSCR3	0.04173	95	0.0580973	0.807662	ENSPVAG00000016995	DSCR3	n/a	84	-0.083817	0.674776	ENSMLUG00000005497
homo_sapiens_ortho10963	ENSG00000180530	NRIP1	n/a	24	0.868867	5.60942e-07	ENSRNOG00000001585	Nrip1	0.12625	85	-0.111075	0.445976	ENSBTAG00000047293	NRIP1	0.17836	88	-0.29623	0.0827895	ENSOARG00000001166	NRIP1	0.16975	87	-0.0369447	0.917845	ENSSSCG00000021038	NRIP1	0.17938	89	0.188481	0.292796	ENSECAG00000004762	NRIP1	0.17484	90	-0.0472376	0.914274	ENSCAFG00000008092	NRIP1	0.15356	80	0.301805	0.177682	ENSPVAG00000012855	NRIP1	n/a	90	-0.47723	0.00749501	ENSMLUG00000008383
ovis_aries_ortho19039	No other Ensembl ortholog	NA	NA	NA	NA	NA	No other Ensembl ortholog	NA	NA	NA	NA	NA	No other Ensembl ortholog	NA	NA	NA	NA	NA	ENSOARG00000012382	NA	N/A	ENSOARG00000012382	0.296193	0.246333	No other Ensembl ortholog	NA	NA	NA	NA	NA	No other Ensembl ortholog	NA	NA	NA	NA	NA	No other Ensembl ortholog	NA	NA	NA	NA	NA	No other Ensembl ortholog	NA	NA	NA	NA	NA	No other Ensembl ortholog
homo_sapiens_ortho1849	ENSG00000137462	TLR2	n/a	23	2.75332	1.74928e-40	ENSRNOG00000009822	Tlr2	0.25679	72	0.658969	9.66289e-10	ENSBTAG00000008008	TLR2	0.36588	77	0.233702	0.496761	ENSOARG00000015044	TLR2	0.39481	76	0.832163	0.000120484	ENSSSCG00000009002	TLR2	0.30253	78	1.93936	9.00386e-11	ENSECAG00000018028	TLR2	0.31516	82	Not differentially expressed	NA	ENSCAFG00000008351	TLR2	0.40758	77	0.190249	0.602687	No other Ensembl ortholog	NA	NA	NA	NA	NA	ENSMLUG00000012813
homo_sapiens_ortho1849	No other Ensembl ortholog	NA	NA	NA	NA	NA	No other Ensembl ortholog	NA	NA	NA	NA	NA	No other Ensembl ortholog	NA	NA	NA	NA	NA	No other Ensembl ortholog	NA	NA	NA	NA	NA	No other Ensembl ortholog	NA	NA	NA	NA	NA	No other Ensembl ortholog	NA	NA	NA	NA	NA	No other Ensembl ortholog	NA	NA	NA	NA	NA	No other Ensembl ortholog	NA	NA	NA	NA	NA	No other Ensembl ortholog
ovis_aries_ortho18821	No other Ensembl ortholog	NA	NA	NA	NA	NA	No other Ensembl ortholog	NA	NA	NA	NA	NA	No other Ensembl ortholog	NA	NA	NA	NA	NA	ENSOARG00000008568	NA	N/A	ENSOARG00000008568	-0.27077	0.572761	No other Ensembl ortholog	NA	NA	NA	NA	NA	No other Ensembl ortholog	NA	NA	NA	NA	NA	No other Ensembl ortholog	NA	NA	NA	NA	NA	No other Ensembl ortholog	NA	NA	NA	NA	NA	No other Ensembl ortholog
homo_sapiens_ortho7437	ENSG00000215769	RP13-104F24.2	N/A	ENSG00000215769	-0.180518	0.692752	No other Ensembl ortholog	NA	NA	NA	NA	NA	No other Ensembl ortholog	NA	NA	NA	NA	NA	No other Ensembl ortholog	NA	NA	NA	NA	NA	No other Ensembl ortholog	NA	NA	NA	NA	NA	No other Ensembl ortholog	NA	NA	NA	NA	NA	No other Ensembl ortholog	NA	NA	NA	NA	NA	No other Ensembl ortholog	NA	NA	NA	NA	NA	No other Ensembl ortholog
homo_sapiens_ortho5887	ENSG00000110108	TMEM109	n/a	33	0.471501	0.00299591	ENSRNOG00000028017	Tmem109	0.3005	74	0.0722744	0.490725	ENSBTAG00000018362	TMEM109	0.18979	83	-0.10757	0.55113	ENSOARG00000015752	TMEM109	0.21283	79	0.0886357	0.734774	ENSSSCG00000013110	TMEM109	0.18316	86	0.00603904	0.970909	ENSECAG00000009293	TMEM109	0.24551	84	0.0246149	0.956699	ENSCAFG00000031096	TMEM109	0.16788	86	0.0318953	0.897735	ENSPVAG00000014672	TMEM109	n/a	83	0.181346	0.340913	No other Ensembl ortholog
homo_sapiens_ortho10129	ENSG00000105989	WNT2	n/a	36	-0.114723	0.710742	ENSRNOG00000051905	Wnt2	0.04702	96	0.18721	0.0543132	ENSBTAG00000008097	WNT2	0.11677	92	-2.9137	0.0790675	ENSOARG00000019067	WNT2	0.11803	92	Not differentially expressed	NA	ENSSSCG00000016628	WNT2	0.06493	95	Not differentially expressed	NA	ENSECAG00000024641	WNT2	0.10963	95	Not differentially expressed	NA	ENSCAFG00000032267	WNT2	0.08197	93	-0.453127	6.16922e-06	ENSPVAG00000015482	WNT2	n/a	95	Not differentially expressed	NA	ENSMLUG00000015342
rattus_norvegicus_ortho16662	No other Ensembl ortholog	NA	NA	NA	NA	NA	ENSRNOG00000018554	AABR07026797.1	N/A	ENSRNOG00000018554	-0.196414	0.279391	No other Ensembl ortholog	NA	NA	NA	NA	NA	No other Ensembl ortholog	NA	NA	NA	NA	NA	No other Ensembl ortholog	NA	NA	NA	NA	NA	No other Ensembl ortholog	NA	NA	NA	NA	NA	No other Ensembl ortholog	NA	NA	NA	NA	NA	No other Ensembl ortholog	NA	NA	NA	NA	NA	No other Ensembl ortholog
homo_sapiens_ortho10645	ENSG00000206527	HACD2	n/a	26	-0.21401	0.35916	ENSRNOG00000038761	Hacd2	0.08472	94	0.204715	0.197212	ENSBTAG00000023607	HACD2	0.06044	97	0.973421	9.37525e-13	ENSOARG00000020191	HACD2	0.15267	93	0.278004	0.127874	ENSSSCG00000020935	HACD2	0.25346	84	-0.160253	0.547783	ENSECAG00000008612	HACD2	0.14829	90	-0.103293	0.766366	ENSCAFG00000012091	HACD2	0.10146	98	-0.0646116	0.803934	ENSPVAG00000017854	HACD2	n/a	79	-0.0215236	0.948912	ENSMLUG00000011954
canis_familiaris_ortho21800	No other Ensembl ortholog	NA	NA	NA	NA	NA	No other Ensembl ortholog	NA	NA	NA	NA	NA	No other Ensembl ortholog	NA	NA	NA	NA	NA	No other Ensembl ortholog	NA	NA	NA	NA	NA	No other Ensembl ortholog	NA	NA	NA	NA	NA	No other Ensembl ortholog	NA	NA	NA	NA	NA	ENSCAFG00000019159	NA	N/A	ENSCAFG00000019159	-0.32243	0.0310371	No other Ensembl ortholog	NA	NA	NA	NA	NA	No other Ensembl ortholog
homo_sapiens_ortho5974	ENSG00000064309	CDON	n/a	18	-0.32855	0.0670191	ENSRNOG00000011789	Cdon	0.18154	82	-0.140081	0.293115	ENSBTAG00000009315	CDON	0.22716	83	-0.813944	0.182228	ENSOARG00000012075	CDON	0.22905	83	-0.856746	1.01163e-06	ENSSSCG00000022504	CDON	0.30793	76	-1.30436	9.41985e-23	ENSECAG00000017335	CDON	0.26117	85	-0.242923	0.143322	ENSCAFG00000010499	CDON	0.23956	85	-0.0740399	0.695324	ENSPVAG00000014262	CDON	n/a	84	0.398005	0.303487	ENSMLUG00000017324
ovis_aries_ortho18459	No other Ensembl ortholog	NA	NA	NA	NA	NA	ENSRNOG00000024640	Oacyl	0.21384	61	Not differentially expressed	NA	ENSBTAG00000022829	NA	0.37583	75	Not differentially expressed	NA	ENSOARG00000005605	NA	n/a	25	-0.0099125	0.983499	ENSSSCG00000004911	NA	0.28718	64	Not differentially expressed	NA	ENSECAG00000016124	NA	0.24922	65	Not differentially expressed	NA	ENSCAFG00000000101	NA	0.24663	62	Not differentially expressed	NA	No other Ensembl ortholog	NA	NA	NA	NA	NA	ENSMLUG00000027321
sus_scrofa_ortho19823	No other Ensembl ortholog	NA	NA	NA	NA	NA	No other Ensembl ortholog	NA	NA	NA	NA	NA	No other Ensembl ortholog	NA	NA	NA	NA	NA	No other Ensembl ortholog	NA	NA	NA	NA	NA	ENSSSCG00000029661	NA	N/A	ENSSSCG00000029661	0.284025	0.487473	No other Ensembl ortholog	NA	NA	NA	NA	NA	No other Ensembl ortholog	NA	NA	NA	NA	NA	No other Ensembl ortholog	NA	NA	NA	NA	NA	No other Ensembl ortholog
myotis_lucifugus_ortho23399	ENSG00000175928	LRRN1	n/a	84	Not differentially expressed	NA	ENSRNOG00000006802	Lrrn1	n/a	84	Not differentially expressed	NA	ENSBTAG00000001176	LRRN1	n/a	84	Not differentially expressed	NA	ENSOARG00000014093	LRRN1	n/a	84	Not differentially expressed	NA	ENSSSCG00000023806	LRRN1	n/a	84	Not differentially expressed	NA	ENSECAG00000002874	LRRN1	n/a	85	Not differentially expressed	NA	ENSCAFG00000005960	LRRN1	n/a	84	Not differentially expressed	NA	No other Ensembl ortholog	NA	NA	NA	NA	NA	ENSMLUG00000003543
homo_sapiens_ortho14705	ENSG00000131725	WDR44	n/a	16	0.284869	0.206104	ENSRNOG00000029068	Wdr44	0.11864	92	-0.10642	0.438007	ENSBTAG00000018697	WDR44	0.11858	94	0.230528	0.267348	ENSOARG00000016803	WDR44	0.11901	94	-0.520401	0.0325736	No other Ensembl ortholog	NA	NA	NA	NA	NA	ENSECAG00000012077	WDR44	0.1183	95	0.19014	0.428197	ENSCAFG00000018287	WDR44	0.10231	94	0.121695	0.790343	ENSPVAG00000015710	WDR44	n/a	90	-0.3908	0.067165	ENSMLUG00000013400
homo_sapiens_ortho9260	ENSG00000183431	SF3A3	n/a	25	-0.290585	0.132607	ENSRNOG00000007629	Sf3a3	0.00908	99	-0.089346	0.397342	ENSBTAG00000007299	SF3A3	0.00733	100	-0.0321681	0.878809	ENSOARG00000019950	SF3A3	0.00718	100	0.225315	0.205575	ENSSSCG00000003643	SF3A3	0.00549	100	0.032857	0.838266	ENSECAG00000017333	SF3A3	0.00664	100	0.0645154	0.838149	ENSCAFG00000000683	NA	0.00433	100	0.177619	0.586331	ENSPVAG00000010158	SF3A3	n/a	88	0.0202044	0.913779	ENSMLUG00000000991
homo_sapiens_ortho9260	No other Ensembl ortholog	NA	NA	NA	NA	NA	No other Ensembl ortholog	NA	NA	NA	NA	NA	No other Ensembl ortholog	NA	NA	NA	NA	NA	No other Ensembl ortholog	NA	NA	NA	NA	NA	No other Ensembl ortholog	NA	NA	NA	NA	NA	No other Ensembl ortholog	NA	NA	NA	NA	NA	ENSCAFG00000003222	NA	0.00433	100	0.0738298	0.709283	No other Ensembl ortholog	NA	NA	NA	NA	NA	No other Ensembl ortholog
homo_sapiens_ortho1979	ENSG00000258727	RP11-66N24.3	N/A	ENSG00000258727	-0.02758	0.949859	No other Ensembl ortholog	NA	NA	NA	NA	NA	No other Ensembl ortholog	NA	NA	NA	NA	NA	No other Ensembl ortholog	NA	NA	NA	NA	NA	No other Ensembl ortholog	NA	NA	NA	NA	NA	No other Ensembl ortholog	NA	NA	NA	NA	NA	No other Ensembl ortholog	NA	NA	NA	NA	NA	No other Ensembl ortholog	NA	NA	NA	NA	NA	No other Ensembl ortholog
homo_sapiens_ortho3182	ENSG00000233461	RP11-295G20.2	N/A	ENSG00000233461	0.701217	0.0417441	No other Ensembl ortholog	NA	NA	NA	NA	NA	No other Ensembl ortholog	NA	NA	NA	NA	NA	No other Ensembl ortholog	NA	NA	NA	NA	NA	No other Ensembl ortholog	NA	NA	NA	NA	NA	No other Ensembl ortholog	NA	NA	NA	NA	NA	No other Ensembl ortholog	NA	NA	NA	NA	NA	No other Ensembl ortholog	NA	NA	NA	NA	NA	No other Ensembl ortholog
pteropus_vampyrus_ortho22807	No other Ensembl ortholog	NA	NA	NA	NA	NA	No other Ensembl ortholog	NA	NA	NA	NA	NA	No other Ensembl ortholog	NA	NA	NA	NA	NA	No other Ensembl ortholog	NA	NA	NA	NA	NA	No other Ensembl ortholog	NA	NA	NA	NA	NA	No other Ensembl ortholog	NA	NA	NA	NA	NA	No other Ensembl ortholog	NA	NA	NA	NA	NA	ENSPVAG00000025817	7SK	no homology	ENSPVAG00000025817	0.278862	0.605745	No other Ensembl ortholog
bos_taurus_ortho17039	ENSG00000178665	ZNF713	0.15425	81	Not differentially expressed	NA	No other Ensembl ortholog	NA	NA	NA	NA	NA	ENSBTAG00000008175	ZNF713	n/a	31	-1.14782	0.000615417	ENSOARG00000009864	ZNF713	0.26316	98	-0.434496	0.238865	ENSSSCG00000029029	ZNF713	0.18793	89	-1.33364	2.62079e-07	ENSECAG00000016930	ZNF713	0.27456	90	-0.31257	0.595991	No other Ensembl ortholog	NA	NA	NA	NA	NA	ENSPVAG00000016268	ZNF713	n/a	83	-0.125895	0.829829	ENSMLUG00000016707
homo_sapiens_ortho8361	ENSG00000272173	U47924.31	N/A	ENSG00000272173	-0.231534	0.669247	No other Ensembl ortholog	NA	NA	NA	NA	NA	No other Ensembl ortholog	NA	NA	NA	NA	NA	No other Ensembl ortholog	NA	NA	NA	NA	NA	No other Ensembl ortholog	NA	NA	NA	NA	NA	No other Ensembl ortholog	NA	NA	NA	NA	NA	No other Ensembl ortholog	NA	NA	NA	NA	NA	No other Ensembl ortholog	NA	NA	NA	NA	NA	No other Ensembl ortholog
homo_sapiens_ortho13676	ENSG00000197776	KLHDC1	n/a	24	-0.373481	0.379859	ENSRNOG00000004425	Klhdc1	0.14255	89	-0.202019	0.328111	ENSBTAG00000031697	KLHDC1	0.15482	94	-0.510659	0.149023	ENSOARG00000020611	KLHDC1	0.12578	95	-0.209307	0.538323	No other Ensembl ortholog	NA	NA	NA	NA	NA	ENSECAG00000022174	KLHDC1	0.13387	93	-0.259561	0.433961	ENSCAFG00000014209	KLHDC1	0.14898	94	-0.568356	0.169311	ENSPVAG00000013490	KLHDC1	n/a	94	-0.0168351	0.980413	ENSMLUG00000013921
bos_taurus_ortho17106	ENSG00000152154	TMEM178A	0.00952	99	Not differentially expressed	NA	ENSRNOG00000007907	Tmem178a	0.04349	97	Not differentially expressed	NA	ENSBTAG00000017318	TMEM178A	n/a	11	-0.386411	0.452599	ENSOARG00000007947	TMEM178A	0.47995	89	-0.338167	0.637509	ENSSSCG00000024293	TMEM178A	0.06304	98	Not differentially expressed	NA	ENSECAG00000013986	TMEM178A	0.05483	98	Not differentially expressed	NA	ENSCAFG00000006467	TMEM178A	0.02409	99	Not differentially expressed	NA	ENSPVAG00000008099	TMEM178A	n/a	99	Not differentially expressed	NA	ENSMLUG00000009681
homo_sapiens_ortho3538	ENSG00000103353	UBFD1	n/a	38	0.306149	0.0597161	ENSRNOG00000018243	Ubfd1	0.05031	81	0.0429406	0.762382	ENSBTAG00000046033	UBFD1	0.13322	91	0.1117	0.510441	ENSOARG00000017149	UBFD1	0.14256	91	0.161813	0.427783	ENSSSCG00000010796	UBFD1	0.03463	83	-0.0305786	0.834978	ENSECAG00000012968	UBFD1	0.09262	96	0.0209331	0.959055	ENSCAFG00000017670	UBFD1	0.02252	85	2.76912e-06	0.999971	ENSPVAG00000008434	UBFD1	n/a	44	-0.0451939	0.799446	ENSMLUG00000012134
homo_sapiens_ortho3474	ENSG00000010818	HIVEP2	n/a	12	0.326614	0.176765	ENSRNOG00000011015	Hivep2	0.11505	88	0.106626	0.31453	ENSBTAG00000001146	HIVEP2	0.12497	90	-0.361226	0.168823	ENSOARG00000001505	HIVEP2	0.12137	90	-0.242141	0.342815	ENSSSCG00000004138	HIVEP2	0.11245	92	0.581383	0.00110502	ENSECAG00000009836	HIVEP2	0.13963	92	0.0636145	0.869488	ENSCAFG00000000300	HIVEP2	0.12801	92	0.128166	0.516262	ENSPVAG00000012091	HIVEP2	n/a	83	1.23566	4.51532e-27	ENSMLUG00000001764
canis_familiaris_ortho21604	No other Ensembl ortholog	NA	NA	NA	NA	NA	No other Ensembl ortholog	NA	NA	NA	NA	NA	No other Ensembl ortholog	NA	NA	NA	NA	NA	No other Ensembl ortholog	NA	NA	NA	NA	NA	No other Ensembl ortholog	NA	NA	NA	NA	NA	No other Ensembl ortholog	NA	NA	NA	NA	NA	ENSCAFG00000008488	NA	N/A	ENSCAFG00000008488	-0.131302	0.943381	No other Ensembl ortholog	NA	NA	NA	NA	NA	No other Ensembl ortholog
homo_sapiens_ortho10247	ENSG00000237963	RP11-151G12.2	N/A	ENSG00000237963	0.626747	0.0787666	No other Ensembl ortholog	NA	NA	NA	NA	NA	No other Ensembl ortholog	NA	NA	NA	NA	NA	No other Ensembl ortholog	NA	NA	NA	NA	NA	No other Ensembl ortholog	NA	NA	NA	NA	NA	No other Ensembl ortholog	NA	NA	NA	NA	NA	No other Ensembl ortholog	NA	NA	NA	NA	NA	No other Ensembl ortholog	NA	NA	NA	NA	NA	No other Ensembl ortholog
myotis_lucifugus_ortho23055	ENSG00000101470	TNNC2	0.01433	98	Not differentially expressed	NA	ENSRNOG00000015155	Tnnc2	n/a	98	Not differentially expressed	NA	ENSBTAG00000046725	TNNC2	0.01911	97	Not differentially expressed	NA	ENSOARG00000006566	TNNC2	n/a	84	Not differentially expressed	NA	ENSSSCG00000007424	TNNC2	n/a	97	Not differentially expressed	NA	ENSECAG00000019728	TNNC2	0.00827	98	Not differentially expressed	NA	ENSCAFG00000028609	TNNC2	0.00672	99	Not differentially expressed	NA	ENSPVAG00000000370	TNNC2	n/a	98	Not differentially expressed	NA	ENSMLUG00000005510
myotis_lucifugus_ortho23055	No other Ensembl ortholog	NA	NA	NA	NA	NA	No other Ensembl ortholog	NA	NA	NA	NA	NA	No other Ensembl ortholog	NA	NA	NA	NA	NA	No other Ensembl ortholog	NA	NA	NA	NA	NA	No other Ensembl ortholog	NA	NA	NA	NA	NA	No other Ensembl ortholog	NA	NA	NA	NA	NA	No other Ensembl ortholog	NA	NA	NA	NA	NA	No other Ensembl ortholog	NA	NA	NA	NA	NA	ENSMLUG00000000248
homo_sapiens_ortho1972	ENSG00000253161	LINC01605	no homology	ENSG00000253161	-0.684964	0.0574626	No other Ensembl ortholog	NA	NA	NA	NA	NA	No other Ensembl ortholog	NA	NA	NA	NA	NA	No other Ensembl ortholog	NA	NA	NA	NA	NA	No other Ensembl ortholog	NA	NA	NA	NA	NA	No other Ensembl ortholog	NA	NA	NA	NA	NA	No other Ensembl ortholog	NA	NA	NA	NA	NA	No other Ensembl ortholog	NA	NA	NA	NA	NA	No other Ensembl ortholog
myotis_lucifugus_ortho23529	No other Ensembl ortholog	NA	NA	NA	NA	NA	No other Ensembl ortholog	NA	NA	NA	NA	NA	No other Ensembl ortholog	NA	NA	NA	NA	NA	No other Ensembl ortholog	NA	NA	NA	NA	NA	No other Ensembl ortholog	NA	NA	NA	NA	NA	No other Ensembl ortholog	NA	NA	NA	NA	NA	No other Ensembl ortholog	NA	NA	NA	NA	NA	No other Ensembl ortholog	NA	NA	NA	NA	NA	ENSMLUG00000025142
homo_sapiens_ortho14139	ENSG00000164244	PRRC1	n/a	55	-0.694387	2.72302e-06	ENSRNOG00000016433	Prrc1	0.13359	85	-0.170292	0.04977	ENSBTAG00000021977	PRRC1	0.17549	89	-0.653735	0.00118189	ENSOARG00000017766	PRRC1	0.18296	88	0.1496	0.501529	ENSSSCG00000014252	NA	0.21394	86	-0.528979	1.17984e-05	ENSECAG00000024659	PRRC1	0.20816	88	-0.293122	0.0594783	ENSCAFG00000000622	PRRC1	0.24334	84	-0.103873	0.598376	ENSPVAG00000004962	PRRC1	n/a	83	-0.245911	0.121195	ENSMLUG00000010866
homo_sapiens_ortho14139	No other Ensembl ortholog	NA	NA	NA	NA	NA	No other Ensembl ortholog	NA	NA	NA	NA	NA	No other Ensembl ortholog	NA	NA	NA	NA	NA	No other Ensembl ortholog	NA	NA	NA	NA	NA	ENSSSCG00000025556	NA	0.21136	85	Not differentially expressed	NA	No other Ensembl ortholog	NA	NA	NA	NA	NA	No other Ensembl ortholog	NA	NA	NA	NA	NA	No other Ensembl ortholog	NA	NA	NA	NA	NA	No other Ensembl ortholog
homo_sapiens_ortho10105	ENSG00000218227	RP11-889L3.1	N/A	ENSG00000218227	0.0457186	0.887204	No other Ensembl ortholog	NA	NA	NA	NA	NA	No other Ensembl ortholog	NA	NA	NA	NA	NA	No other Ensembl ortholog	NA	NA	NA	NA	NA	No other Ensembl ortholog	NA	NA	NA	NA	NA	No other Ensembl ortholog	NA	NA	NA	NA	NA	No other Ensembl ortholog	NA	NA	NA	NA	NA	No other Ensembl ortholog	NA	NA	NA	NA	NA	No other Ensembl ortholog
homo_sapiens_ortho7247	ENSG00000137955	RABGGTB	n/a	50	-0.664459	0.000107648	ENSRNOG00000009992	Rabggtb	0.0262	95	0.012434	0.933401	ENSBTAG00000018447	RABGGTB	0.02309	98	0.20867	0.475451	ENSOARG00000015939	NA	0.03094	97	0.207626	0.413633	ENSSSCG00000003775	RABGGTB	0.03035	96	-0.342235	0.00356541	ENSECAG00000020309	RABGGTB	0.03614	97	0.168647	0.560551	ENSCAFG00000020392	RABGGTB	0.02065	98	0.0639296	0.797074	ENSPVAG00000013796	RABGGTB	n/a	98	0.286052	0.0312142	ENSMLUG00000000539
homo_sapiens_ortho7247	No other Ensembl ortholog	NA	NA	NA	NA	NA	No other Ensembl ortholog	NA	NA	NA	NA	NA	No other Ensembl ortholog	NA	NA	NA	NA	NA	ENSOARG00000012635	RABGGTB	0.02839	97	0.28523	0.138062	No other Ensembl ortholog	NA	NA	NA	NA	NA	No other Ensembl ortholog	NA	NA	NA	NA	NA	No other Ensembl ortholog	NA	NA	NA	NA	NA	No other Ensembl ortholog	NA	NA	NA	NA	NA	No other Ensembl ortholog
homo_sapiens_ortho12489	ENSG00000183665	TRMT12	n/a	19	-0.537646	0.0167254	ENSRNOG00000008978	Trmt12	0.23812	83	-0.189027	0.146481	ENSBTAG00000020398	TRMT12	0.24854	84	-0.176384	0.493902	No other Ensembl ortholog	NA	NA	NA	NA	NA	ENSSSCG00000022061	TRMT12	0.26803	86	-0.257376	0.22944	ENSECAG00000005667	TRMT12	0.29483	88	-0.0533592	0.891956	ENSCAFG00000001040	TRMT12	0.2369	87	0.15359	0.683348	ENSPVAG00000009149	TRMT12	n/a	85	-0.0879506	0.823324	ENSMLUG00000003753
homo_sapiens_ortho12489	No other Ensembl ortholog	NA	NA	NA	NA	NA	No other Ensembl ortholog	NA	NA	NA	NA	NA	No other Ensembl ortholog	NA	NA	NA	NA	NA	No other Ensembl ortholog	NA	NA	NA	NA	NA	ENSSSCG00000027782	NA	0.28714	84	Not differentially expressed	NA	No other Ensembl ortholog	NA	NA	NA	NA	NA	No other Ensembl ortholog	NA	NA	NA	NA	NA	No other Ensembl ortholog	NA	NA	NA	NA	NA	No other Ensembl ortholog
homo_sapiens_ortho13371	ENSG00000234127	TRIM26	n/a	27	2.30203	0	ENSRNOG00000032930	Trim26	0.06786	87	0.764759	2.87612e-11	ENSBTAG00000035744	TRIM26	0.07135	93	1.47253	5.09816e-33	ENSOARG00000015605	TRIM26	0.08658	93	2.3562	0	ENSSSCG00000001233	TRIM26	0.07349	92	3.4601	0	ENSECAG00000016932	TRIM26	0.06785	96	1.51549	1.61227e-26	ENSCAFG00000024753	TRIM26	0.02475	95	0.0420061	0.916385	ENSPVAG00000011004	TRIM26	n/a	94	3.71817	0	ENSMLUG00000028946
homo_sapiens_ortho13170	ENSG00000205413	SAMD9	n/a	24	4.80019	0	ENSRNOG00000052444	RGD1563091	0.24936	76	6.60897	0	ENSBTAG00000012894	SAMD9	0.31061	81	6.37216	0	ENSOARG00000018615	SAMD9	0.28984	82	5.61442	0	ENSSSCG00000027372	SAMD9	0.37471	81	5.45219	0	ENSECAG00000001399	SAMD9	0.32149	82	6.81924	0	No other Ensembl ortholog	NA	NA	NA	NA	NA	ENSPVAG00000015889	SAMD9	n/a	69	8.27653	0	ENSMLUG00000010605
homo_sapiens_ortho2750	ENSG00000140450	ARRDC4	n/a	23	-1.43781	2.09499e-11	ENSRNOG00000010775	Arrdc4	0.12682	72	0.00714838	0.974658	ENSBTAG00000018252	ARRDC4	0.09037	93	-0.236101	0.625846	ENSOARG00000010116	ARRDC4	0.05665	95	0.458801	0.117046	ENSSSCG00000002252	ARRDC4	0.08565	93	0.727152	8.66581e-06	ENSECAG00000009400	ARRDC4	0.07521	95	0.187915	0.527373	ENSCAFG00000010896	ARRDC4	0.11081	93	-0.0112036	0.982959	ENSPVAG00000014158	ARRDC4	n/a	88	1.13973	9.8537e-18	ENSMLUG00000029901
homo_sapiens_ortho2750	No other Ensembl ortholog	NA	NA	NA	NA	NA	No other Ensembl ortholog	NA	NA	NA	NA	NA	No other Ensembl ortholog	NA	NA	NA	NA	NA	No other Ensembl ortholog	NA	NA	NA	NA	NA	No other Ensembl ortholog	NA	NA	NA	NA	NA	No other Ensembl ortholog	NA	NA	NA	NA	NA	No other Ensembl ortholog	NA	NA	NA	NA	NA	No other Ensembl ortholog	NA	NA	NA	NA	NA	ENSMLUG00000015843
homo_sapiens_ortho1804	ENSG00000134996	OSTF1	n/a	49	0.203814	0.363844	ENSRNOG00000012156	Ostf1	0.0326	96	-0.0237239	0.863465	ENSBTAG00000002746	OSTF1	0.0533	97	0.00599804	0.980173	ENSOARG00000012552	OSTF1	0.09764	94	-0.109722	0.626354	ENSSSCG00000005273	OSTF1	0.02972	99	0.263657	0.109346	ENSECAG00000019624	OSTF1	0.02068	99	0.165666	0.472665	ENSCAFG00000001699	OSTF1	0.05768	97	0.0107108	0.972698	ENSPVAG00000006123	OSTF1	n/a	61	0.388073	0.00905976	ENSMLUG00000008299
homo_sapiens_ortho2181	ENSG00000138792	ENPEP	n/a	27	1.90197	4.42891e-09	ENSRNOG00000051854	Enpep	0.18728	79	-0.101554	0.586936	ENSBTAG00000008332	ENPEP	0.28086	83	Not differentially expressed	NA	ENSOARG00000003714	ENPEP	0.28146	84	Not differentially expressed	NA	ENSSSCG00000009132	ENPEP	0.33386	79	Not differentially expressed	NA	ENSECAG00000009107	ENPEP	0.27013	84	Not differentially expressed	NA	ENSCAFG00000011580	ENPEP	0.27027	83	-0.0626431	0.812168	ENSPVAG00000010307	ENPEP	n/a	71	Not differentially expressed	NA	ENSMLUG00000008788
homo_sapiens_ortho10454	ENSG00000011114	BTBD7	n/a	34	-0.459033	0.00748284	ENSRNOG00000008598	Btbd7	0.07879	95	-0.12143	0.236748	ENSBTAG00000046185	BTBD7	0.07642	96	0.061942	0.766321	ENSOARG00000013657	BTBD7	0.07517	96	0.121179	0.599562	ENSSSCG00000002461	BTBD7	0.07505	97	-0.0939034	0.480157	ENSECAG00000012986	BTBD7	0.09708	96	-0.319397	0.0469595	ENSCAFG00000017600	BTBD7	0.0593	97	0.00871084	0.984212	ENSPVAG00000003419	BTBD7	n/a	96	1.08568	2.11962e-18	ENSMLUG00000002583
homo_sapiens_ortho872	ENSG00000185507	IRF7	n/a	9	4.85815	0	ENSRNOG00000017414	Irf7	n/a	68	7.77354	0	ENSBTAG00000047680	IRF7	0.25107	67	5.15421	0	ENSOARG00000006626	IRF7	0.23709	66	5.93606	0	ENSSSCG00000012853	IRF7	0.21879	68	6.11931	0	ENSECAG00000009744	IRF7	0.23974	68	8.26099	0	ENSCAFG00000006557	IRF7	n/a	81	10.6876	0	ENSPVAG00000006873	IRF7	n/a	70	7.39086	1.21093e-34	ENSCVR006
homo_sapiens_ortho3567	ENSG00000120656	TAF12	n/a	40	-0.36578	0.0648431	ENSRNOG00000048288	Taf12	0.0454	73	0.112978	0.320409	ENSBTAG00000026660	NA	0.01408	99	0.226291	0.289198	ENSOARG00000002828	TAF12	0.01657	75	-0.101021	0.76953	ENSSSCG00000027530	TAF12	0.19466	93	0.12573	0.3987	ENSECAG00000012688	TAF12	0.09057	98	-0.0487233	0.920918	ENSCAFG00000024324	NA	0.0572	99	0.10102	0.82907	ENSPVAG00000017220	TAF12	n/a	99	0.0310985	0.907418	ENSMLUG00000012595
homo_sapiens_ortho3567	No other Ensembl ortholog	NA	NA	NA	NA	NA	No other Ensembl ortholog	NA	NA	NA	NA	NA	ENSBTAG00000026306	NA	0.24535	91	0.0340797	0.952118	No other Ensembl ortholog	NA	NA	NA	NA	NA	No other Ensembl ortholog	NA	NA	NA	NA	NA	No other Ensembl ortholog	NA	NA	NA	NA	NA	ENSCAFG00000003417	NA	0.21791	76	Not differentially expressed	NA	No other Ensembl ortholog	NA	NA	NA	NA	NA	No other Ensembl ortholog
homo_sapiens_ortho3567	No other Ensembl ortholog	NA	NA	NA	NA	NA	No other Ensembl ortholog	NA	NA	NA	NA	NA	No other Ensembl ortholog	NA	NA	NA	NA	NA	No other Ensembl ortholog	NA	NA	NA	NA	NA	No other Ensembl ortholog	NA	NA	NA	NA	NA	No other Ensembl ortholog	NA	NA	NA	NA	NA	ENSCAFG00000011723	NA	0.19137	50	0.127504	0.894109	No other Ensembl ortholog	NA	NA	NA	NA	NA	No other Ensembl ortholog
homo_sapiens_ortho898	ENSG00000072401	UBE2D1	n/a	78	0.22812	0.386802	ENSRNOG00000000611	Ube2d1	n/a	100	-0.0973526	0.474263	ENSBTAG00000020796	UBE2D1	n/a	100	0.35105	0.179466	ENSOARG00000012931	UBE2D1	0.08256	97	-0.418275	0.462052	No other Ensembl ortholog	NA	NA	NA	NA	NA	ENSECAG00000009409	UBE2D1	n/a	100	0.0453381	0.947021	ENSCAFG00000032353	UBE2D1	n/a	100	-0.0159339	0.963306	ENSPVAG00000007394	UBE2D1	n/a	100	0.0325886	0.922831	ENSMLUG00000005710
homo_sapiens_ortho4824	ENSG00000166173	LARP6	n/a	20	0.101738	0.649664	ENSRNOG00000012438	Larp6	0.06399	90	-0.160605	0.242749	ENSBTAG00000003915	LARP6	0.05499	93	-0.40524	0.00262582	ENSOARG00000018750	LARP6	0.06802	91	-0.675311	3.05484e-05	ENSSSCG00000004974	LARP6	0.08627	93	-0.838461	1.17433e-10	ENSECAG00000014190	LARP6	0.0543	96	-0.204184	0.407372	ENSCAFG00000017616	LARP6	0.05558	93	-0.137037	0.36514	ENSPVAG00000005618	LARP6	n/a	93	Not differentially expressed	NA	ENSMLUG00000010319
bos_taurus_ortho17731	ENSG00000102879	CORO1A	0.04599	95	Not differentially expressed	NA	ENSRNOG00000019430	Coro1a	0.04678	93	Not differentially expressed	NA	ENSBTAG00000008631	CORO1A	n/a	41	0.443713	0.407598	ENSOARG00000003604	CORO1A	0.03532	99	-0.276672	0.525153	ENSSSCG00000029691	CORO1A	0.19229	81	Not differentially expressed	NA	ENSECAG00000024788	CORO1A	0.04592	95	0.0526459	0.957515	ENSCAFG00000017110	CORO1A	0.02761	97	-0.340274	0.211171	ENSPVAG00000017657	CORO1A	n/a	97	Not differentially expressed	NA	ENSMLUG00000003444
ovis_aries_ortho19002	ENSG00000167419	LPO	0.20481	83	Not differentially expressed	NA	ENSRNOG00000008422	Lpo	n/a	71	Not differentially expressed	NA	ENSBTAG00000012780	LPO	0.24665	96	Not differentially expressed	NA	ENSOARG00000008940	LPO	n/a	33	-0.00717671	0.992198	ENSSSCG00000017636	LPO	0.27833	77	Not differentially expressed	NA	ENSECAG00000023550	LPO	0.1835	84	Not differentially expressed	NA	ENSCAFG00000024533	LPO	0.22678	81	Not differentially expressed	NA	ENSPVAG00000013456	LPO	n/a	56	Not differentially expressed	NA	ENSMLUG00000006079
bos_taurus_ortho17715	No other Ensembl ortholog	NA	NA	NA	NA	NA	No other Ensembl ortholog	NA	NA	NA	NA	NA	ENSBTAG00000031648	NA	0.28811	81	1.42172	0.0495488	ENSOARG00000005556	NA	0.24175	94	-0.447988	0.34296	ENSSSCG00000002953	NA	0.28811	81	0.14705	0.363048	No other Ensembl ortholog	NA	NA	NA	NA	NA	No other Ensembl ortholog	NA	NA	NA	NA	NA	No other Ensembl ortholog	NA	NA	NA	NA	NA	No other Ensembl ortholog
bos_taurus_ortho17715	No other Ensembl ortholog	NA	NA	NA	NA	NA	No other Ensembl ortholog	NA	NA	NA	NA	NA	No other Ensembl ortholog	NA	NA	NA	NA	NA	ENSOARG00000015900	NA	0.40543	81	Not differentially expressed	NA	No other Ensembl ortholog	NA	NA	NA	NA	NA	No other Ensembl ortholog	NA	NA	NA	NA	NA	No other Ensembl ortholog	NA	NA	NA	NA	NA	No other Ensembl ortholog	NA	NA	NA	NA	NA	No other Ensembl ortholog
homo_sapiens_ortho3761	ENSG00000205978	NYNRIN	n/a	6	-0.0414925	0.884041	ENSRNOG00000048431	Nynrin	0.21078	78	-0.189217	0.0726121	ENSBTAG00000007149	NYNRIN	0.20523	83	-1.17114	0.212579	ENSOARG00000019074	NYNRIN	0.19682	83	0.521206	0.0403349	No other Ensembl ortholog	NA	NA	NA	NA	NA	ENSECAG00000016595	NYNRIN	0.21789	87	-0.381735	0.0552131	ENSCAFG00000012390	NYNRIN	0.16407	86	0.0192844	0.950995	ENSPVAG00000007045	NA	n/a	85	Not differentially expressed	NA	ENSMLUG00000011291
homo_sapiens_ortho3761	No other Ensembl ortholog	NA	NA	NA	NA	NA	No other Ensembl ortholog	NA	NA	NA	NA	NA	No other Ensembl ortholog	NA	NA	NA	NA	NA	No other Ensembl ortholog	NA	NA	NA	NA	NA	No other Ensembl ortholog	NA	NA	NA	NA	NA	No other Ensembl ortholog	NA	NA	NA	NA	NA	No other Ensembl ortholog	NA	NA	NA	NA	NA	ENSPVAG00000007044	NA	n/a	83	Not differentially expressed	NA	No other Ensembl ortholog
pteropus_vampyrus_ortho22417	No other Ensembl ortholog	NA	NA	NA	NA	NA	No other Ensembl ortholog	NA	NA	NA	NA	NA	No other Ensembl ortholog	NA	NA	NA	NA	NA	No other Ensembl ortholog	NA	NA	NA	NA	NA	No other Ensembl ortholog	NA	NA	NA	NA	NA	No other Ensembl ortholog	NA	NA	NA	NA	NA	No other Ensembl ortholog	NA	NA	NA	NA	NA	ENSPVAG00000000769	NA	N/A	ENSPVAG00000000769	-0.445202	0.563324	No other Ensembl ortholog
ovis_aries_ortho17943	No other Ensembl ortholog	NA	NA	NA	NA	NA	No other Ensembl ortholog	NA	NA	NA	NA	NA	No other Ensembl ortholog	NA	NA	NA	NA	NA	ENSOARG00000014482	NA	N/A	ENSOARG00000014482	0.103263	0.730213	No other Ensembl ortholog	NA	NA	NA	NA	NA	No other Ensembl ortholog	NA	NA	NA	NA	NA	No other Ensembl ortholog	NA	NA	NA	NA	NA	No other Ensembl ortholog	NA	NA	NA	NA	NA	No other Ensembl ortholog
homo_sapiens_ortho13081	ENSG00000105229	PIAS4	n/a	20	-0.0544885	0.893014	ENSRNOG00000020230	Pias4	n/a	90	0.153191	0.157049	ENSBTAG00000000753	PIAS4	0.01995	95	0.119462	0.650189	ENSOARG00000010988	PIAS4	n/a	91	-0.279963	0.162386	ENSSSCG00000022066	PIAS4	0.02265	95	-0.445629	0.000103212	ENSECAG00000018697	PIAS4	n/a	93	0.220521	0.268095	ENSCAFG00000019154	PIAS4	0.02004	95	-0.230897	0.125513	ENSPVAG00000017496	PIAS4	n/a	91	0.137171	0.524843	ENSMLUG00000008650
homo_sapiens_ortho1708	ENSG00000170677	SOCS6	n/a	9	0.0339787	0.921212	ENSRNOG00000038212	Socs6	0.10029	82	0.0825368	0.489319	ENSBTAG00000017412	SOCS6	n/a	83	-0.173286	0.581376	ENSOARG00000004810	NA	n/a	85	-0.191844	0.623453	ENSSSCG00000004878	SOCS6	0.08218	92	-0.277237	0.0752211	ENSECAG00000001194	SOCS6	0.07443	96	-0.205958	0.476374	ENSCAFG00000000036	SOCS6	0.07429	95	-0.121123	0.701619	No other Ensembl ortholog	NA	NA	NA	NA	NA	ENSMLUG00000006873
homo_sapiens_ortho1708	No other Ensembl ortholog	NA	NA	NA	NA	NA	No other Ensembl ortholog	NA	NA	NA	NA	NA	No other Ensembl ortholog	NA	NA	NA	NA	NA	ENSOARG00000013576	NA	n/a	65	Not differentially expressed	NA	No other Ensembl ortholog	NA	NA	NA	NA	NA	No other Ensembl ortholog	NA	NA	NA	NA	NA	No other Ensembl ortholog	NA	NA	NA	NA	NA	No other Ensembl ortholog	NA	NA	NA	NA	NA	No other Ensembl ortholog
canis_familiaris_ortho21102	No other Ensembl ortholog	NA	NA	NA	NA	NA	No other Ensembl ortholog	NA	NA	NA	NA	NA	No other Ensembl ortholog	NA	NA	NA	NA	NA	No other Ensembl ortholog	NA	NA	NA	NA	NA	No other Ensembl ortholog	NA	NA	NA	NA	NA	No other Ensembl ortholog	NA	NA	NA	NA	NA	ENSCAFG00000000883	NA	N/A	ENSCAFG00000000883	0.311168	0.314853	No other Ensembl ortholog	NA	NA	NA	NA	NA	No other Ensembl ortholog
homo_sapiens_ortho10159	ENSG00000197056	ZMYM1	n/a	14	-0.508085	0.0725625	ENSRNOG00000013855	Zmym1	0.33709	64	-0.0600188	0.773265	ENSBTAG00000006555	ZMYM1	0.38685	80	0.186952	0.327364	ENSOARG00000019437	ZMYM1	0.3734	80	0.105212	0.710047	No other Ensembl ortholog	NA	NA	NA	NA	NA	ENSECAG00000010248	ZMYM1	0.4617	83	0.0143596	0.982566	ENSCAFG00000003596	ZMYM1	0.30681	83	0.140822	0.717233	ENSPVAG00000001864	ZMYM1	n/a	74	-0.183839	0.456957	ENSMLUG00000013712
homo_sapiens_ortho12442	ENSG00000100410	PHF5A	n/a	54	-0.216558	0.317838	ENSRNOG00000024170	Phf5a	n/a	100	0.0356788	0.811665	ENSBTAG00000006423	PHF5A	n/a	100	-0.113096	0.540238	ENSOARG00000018246	PHF5A	n/a	99	0.00506405	0.990553	No other Ensembl ortholog	NA	NA	NA	NA	NA	ENSECAG00000023225	PHF5A	n/a	100	0.169898	0.410143	ENSCAFG00000001090	PHF5A	0.01342	99	-0.147898	0.339443	ENSPVAG00000001162	PHF5A	n/a	100	-0.0702805	0.753144	ENSMLUG00000002465
bos_taurus_ortho17022	ENSG00000201104	RNU6-11P	n/a	100	Not differentially expressed	NA	No other Ensembl ortholog	NA	NA	NA	NA	NA	ENSBTAG00000042734	U6	n/a	100	Not differentially expressed	NA	No other Ensembl ortholog	NA	NA	NA	NA	NA	ENSSSCG00000023864	U6	n/a	100	Not differentially expressed	NA	No other Ensembl ortholog	NA	NA	NA	NA	NA	No other Ensembl ortholog	NA	NA	NA	NA	NA	No other Ensembl ortholog	NA	NA	NA	NA	NA	No other Ensembl ortholog
bos_taurus_ortho17022	No other Ensembl ortholog	NA	NA	NA	NA	NA	No other Ensembl ortholog	NA	NA	NA	NA	NA	ENSBTAG00000042640	U6	n/a	99	Not differentially expressed	NA	No other Ensembl ortholog	NA	NA	NA	NA	NA	No other Ensembl ortholog	NA	NA	NA	NA	NA	No other Ensembl ortholog	NA	NA	NA	NA	NA	No other Ensembl ortholog	NA	NA	NA	NA	NA	No other Ensembl ortholog	NA	NA	NA	NA	NA	No other Ensembl ortholog
bos_taurus_ortho17022	No other Ensembl ortholog	NA	NA	NA	NA	NA	No other Ensembl ortholog	NA	NA	NA	NA	NA	ENSBTAG00000042877	U6	n/a	99	Not differentially expressed	NA	No other Ensembl ortholog	NA	NA	NA	NA	NA	No other Ensembl ortholog	NA	NA	NA	NA	NA	No other Ensembl ortholog	NA	NA	NA	NA	NA	No other Ensembl ortholog	NA	NA	NA	NA	NA	No other Ensembl ortholog	NA	NA	NA	NA	NA	No other Ensembl ortholog
bos_taurus_ortho17022	No other Ensembl ortholog	NA	NA	NA	NA	NA	No other Ensembl ortholog	NA	NA	NA	NA	NA	ENSBTAG00000042970	U6	n/a	97	-0.194564	0.703752	No other Ensembl ortholog	NA	NA	NA	NA	NA	No other Ensembl ortholog	NA	NA	NA	NA	NA	No other Ensembl ortholog	NA	NA	NA	NA	NA	No other Ensembl ortholog	NA	NA	NA	NA	NA	No other Ensembl ortholog	NA	NA	NA	NA	NA	No other Ensembl ortholog
homo_sapiens_ortho2955	ENSG00000122694	GLIPR2	n/a	38	0.0953387	0.689189	ENSRNOG00000014838	Glipr2	0.09684	83	0.0657731	0.679601	ENSBTAG00000000078	GLIPR2	0.03424	96	-0.0850726	0.650874	ENSOARG00000011628	NA	0.04245	95	-0.135798	0.497514	ENSSSCG00000005339	NA	0.02779	97	0.831277	3.17235e-09	ENSECAG00000012502	GLIPR2	0.04496	95	0.550976	1.142e-05	ENSCAFG00000030686	GLIPR2	0.03926	96	0.356659	0.000263666	ENSPVAG00000017913	GLIPR2	n/a	96	0.153755	0.46182	ENSMLUG00000011791
homo_sapiens_ortho2955	No other Ensembl ortholog	NA	NA	NA	NA	NA	No other Ensembl ortholog	NA	NA	NA	NA	NA	No other Ensembl ortholog	NA	NA	NA	NA	NA	ENSOARG00000008996	NA	0.05347	94	-0.130095	0.649586	ENSSSCG00000028399	NA	0.03573	96	Not differentially expressed	NA	No other Ensembl ortholog	NA	NA	NA	NA	NA	No other Ensembl ortholog	NA	NA	NA	NA	NA	No other Ensembl ortholog	NA	NA	NA	NA	NA	No other Ensembl ortholog
homo_sapiens_ortho4346	ENSG00000110046	ATG2A	n/a	13	-0.125928	0.635491	ENSRNOG00000060707	Atg2a	0.11622	85	-0.0944414	0.354872	ENSBTAG00000007058	ATG2A	0.09723	91	0.278751	0.373238	ENSOARG00000010760	ATG2A	0.1444	83	-0.312201	0.103281	ENSSSCG00000023890	ATG2A	0.11987	87	0.180927	0.28617	ENSECAG00000013442	ATG2A	0.0967	90	-0.139167	0.601323	ENSCAFG00000014106	ATG2A	0.10603	87	-0.0517597	0.915643	ENSPVAG00000007892	ATG2A	n/a	90	0.664645	1.73667e-05	ENSMLUG00000015280
homo_sapiens_ortho8654	ENSG00000132274	TRIM22	n/a	27	2.97861	0	No other Ensembl ortholog	NA	NA	NA	NA	NA	ENSCVR113	TRIM22	NA	NA	0.857282	0.0183299	ENSCVR114	TRIM22	NA	NA	Not differentially expressed	Not differentially expressed	No other Ensembl ortholog	NA	NA	NA	NA	NA	No other Ensembl ortholog	NA	NA	NA	NA	NA	ENSCAFG00000024867	TRIM22	0.60962	67	8.82881	1.28613e-34	ENSPVAG00000003910	TRIM22	n/a	69	10.54	0	ENSMLUG00000011494
homo_sapiens_ortho3494	ENSG00000162631	NTNG1	n/a	25	0.00357958	0.991166	ENSRNOG00000031136	Ntng1	0.04266	98	Not differentially expressed	NA	ENSBTAG00000014530	NTNG1	0.06104	93	Not differentially expressed	NA	ENSOARG00000018795	NTNG1	0.10634	89	Not differentially expressed	NA	ENSSSCG00000006852	NTNG1	0.0577	96	Not differentially expressed	NA	ENSECAG00000016691	NTNG1	0.05508	98	Not differentially expressed	NA	ENSCAFG00000019958	NTNG1	0.02433	99	Not differentially expressed	NA	ENSPVAG00000007357	NTNG1	n/a	95	Not differentially expressed	NA	ENSMLUG00000007102
rattus_norvegicus_ortho16298	No other Ensembl ortholog	NA	NA	NA	NA	NA	ENSRNOG00000060927	AABR07057683.1	no homology	ENSRNOG00000060927	0.0512128	0.831206	No other Ensembl ortholog	NA	NA	NA	NA	NA	No other Ensembl ortholog	NA	NA	NA	NA	NA	No other Ensembl ortholog	NA	NA	NA	NA	NA	No other Ensembl ortholog	NA	NA	NA	NA	NA	No other Ensembl ortholog	NA	NA	NA	NA	NA	No other Ensembl ortholog	NA	NA	NA	NA	NA	No other Ensembl ortholog
homo_sapiens_ortho9039	ENSG00000243802	RP11-390K5.1	N/A	ENSG00000243802	0.177895	0.552331	No other Ensembl ortholog	NA	NA	NA	NA	NA	No other Ensembl ortholog	NA	NA	NA	NA	NA	No other Ensembl ortholog	NA	NA	NA	NA	NA	No other Ensembl ortholog	NA	NA	NA	NA	NA	No other Ensembl ortholog	NA	NA	NA	NA	NA	No other Ensembl ortholog	NA	NA	NA	NA	NA	No other Ensembl ortholog	NA	NA	NA	NA	NA	No other Ensembl ortholog
myotis_lucifugus_ortho23317	No other Ensembl ortholog	NA	NA	NA	NA	NA	No other Ensembl ortholog	NA	NA	NA	NA	NA	No other Ensembl ortholog	NA	NA	NA	NA	NA	No other Ensembl ortholog	NA	NA	NA	NA	NA	No other Ensembl ortholog	NA	NA	NA	NA	NA	No other Ensembl ortholog	NA	NA	NA	NA	NA	No other Ensembl ortholog	NA	NA	NA	NA	NA	No other Ensembl ortholog	NA	NA	NA	NA	NA	ENSMLUG00000023310
homo_sapiens_ortho13146	ENSG00000232098	CTD-2619J13.14	no homology	ENSG00000232098	-0.470149	0.0650402	No other Ensembl ortholog	NA	NA	NA	NA	NA	No other Ensembl ortholog	NA	NA	NA	NA	NA	No other Ensembl ortholog	NA	NA	NA	NA	NA	No other Ensembl ortholog	NA	NA	NA	NA	NA	No other Ensembl ortholog	NA	NA	NA	NA	NA	No other Ensembl ortholog	NA	NA	NA	NA	NA	No other Ensembl ortholog	NA	NA	NA	NA	NA	No other Ensembl ortholog
sus_scrofa_ortho19418	ENSG00000158856	DMTN	0.05156	96	Not differentially expressed	NA	ENSRNOG00000012273	Dmtn	0.12778	87	Not differentially expressed	NA	ENSBTAG00000045887	DMTN	0.04148	97	Not differentially expressed	NA	ENSOARG00000010536	DMTN	0.05312	96	Not differentially expressed	NA	ENSSSCG00000009613	DMTN	n/a	6	0.735777	2.55775e-05	ENSECAG00000000791	DMTN	0.09154	94	Not differentially expressed	NA	ENSCAFG00000009736	DMTN	0.03656	98	Not differentially expressed	NA	ENSPVAG00000009850	DMTN	n/a	55	-0.609245	0.000168667	ENSMLUG00000002049
gallus_gallus_ortho24582	No other Ensembl ortholog	NA	NA	NA	NA	NA	No other Ensembl ortholog	NA	NA	NA	NA	NA	No other Ensembl ortholog	NA	NA	NA	NA	NA	No other Ensembl ortholog	NA	NA	NA	NA	NA	No other Ensembl ortholog	NA	NA	NA	NA	NA	No other Ensembl ortholog	NA	NA	NA	NA	NA	No other Ensembl ortholog	NA	NA	NA	NA	NA	No other Ensembl ortholog	NA	NA	NA	NA	NA	No other Ensembl ortholog
homo_sapiens_ortho9345	ENSG00000138744	NAAA	n/a	31	0.0973501	0.695592	ENSRNOG00000002273	Naaa	0.23067	74	Not differentially expressed	NA	ENSBTAG00000019478	NAAA	0.28464	75	-0.426037	0.245585	ENSOARG00000016045	NAAA	0.24411	82	-0.0907242	0.830838	ENSSSCG00000008973	NAAA	0.29142	77	0.267306	0.162933	ENSECAG00000005265	NAAA	0.28391	83	-0.056844	0.893063	No other Ensembl ortholog	NA	NA	NA	NA	NA	ENSPVAG00000010173	NAAA	n/a	75	0.027274	0.923404	ENSMLUG00000006891
homo_sapiens_ortho11140	ENSG00000168795	ZBTB5	n/a	7	-0.0751272	0.814758	ENSRNOG00000012726	Zbtb5	0.07125	94	0.0124574	0.951755	ENSBTAG00000007761	ZBTB5	0.04852	95	-0.690144	0.00725656	No other Ensembl ortholog	NA	NA	NA	NA	NA	No other Ensembl ortholog	NA	NA	NA	NA	NA	ENSECAG00000004450	ZBTB5	0.05475	97	-0.154918	0.682269	ENSCAFG00000029817	ZBTB5	0.04338	97	0.187805	0.613214	ENSPVAG00000007939	ZBTB5	n/a	96	-0.58652	0.0156112	ENSMLUG00000012686
bos_taurus_ortho16950	No other Ensembl ortholog	NA	NA	NA	NA	NA	No other Ensembl ortholog	NA	NA	NA	NA	NA	ENSBTAG00000031764	NA	N/A	ENSBTAG00000031764	-0.293823	0.363814	No other Ensembl ortholog	NA	NA	NA	NA	NA	No other Ensembl ortholog	NA	NA	NA	NA	NA	No other Ensembl ortholog	NA	NA	NA	NA	NA	No other Ensembl ortholog	NA	NA	NA	NA	NA	No other Ensembl ortholog	NA	NA	NA	NA	NA	No other Ensembl ortholog
homo_sapiens_ortho9093	ENSG00000148688	RPP30	n/a	23	-0.159957	0.579297	ENSRNOG00000018718	Rpp30	0.1276	90	0.00751847	0.977784	ENSBTAG00000002973	RPP30	0.1393	92	-0.0576246	0.811791	ENSOARG00000015789	RPP30	0.25672	83	0.281477	0.231897	ENSSSCG00000010460	RPP30	0.18703	90	-0.315735	0.0216197	ENSECAG00000021917	RPP30	0.14467	93	-0.222984	0.585133	ENSCAFG00000031801	RPP30	0.12957	93	-0.0601468	0.814705	ENSPVAG00000010524	RPP30	n/a	84	0.0553209	0.835496	ENSMLUG00000017169
gallus_gallus_ortho24986	No other Ensembl ortholog	NA	NA	NA	NA	NA	No other Ensembl ortholog	NA	NA	NA	NA	NA	No other Ensembl ortholog	NA	NA	NA	NA	NA	No other Ensembl ortholog	NA	NA	NA	NA	NA	No other Ensembl ortholog	NA	NA	NA	NA	NA	No other Ensembl ortholog	NA	NA	NA	NA	NA	No other Ensembl ortholog	NA	NA	NA	NA	NA	No other Ensembl ortholog	NA	NA	NA	NA	NA	No other Ensembl ortholog
equus_caballus_ortho20776	ENSG00000175538	KCNE3	0.1027	89	Not differentially expressed	NA	ENSRNOG00000017054	Kcne3	0.08493	79	Not differentially expressed	NA	ENSBTAG00000011873	KCNE3	0.1344	87	Not differentially expressed	NA	ENSOARG00000006737	KCNE3	0.14675	87	Not differentially expressed	NA	ENSSSCG00000029323	KCNE3	0.0794	91	Not differentially expressed	NA	ENSECAG00000007379	KCNE3	n/a	46	-0.420001	0.536922	ENSCAFG00000005490	KCNE3	0.1321	91	Not differentially expressed	NA	ENSPVAG00000006675	KCNE3	n/a	88	Not differentially expressed	NA	ENSMLUG00000013407
homo_sapiens_ortho8931	ENSG00000026025	VIM	n/a	36	0.064568	0.782641	ENSRNOG00000018087	Vim	0.02216	98	0.014483	0.914088	ENSBTAG00000018463	VIM	0.02618	98	-0.041238	0.854708	ENSOARG00000011328	VIM	0.02658	97	0.0397507	0.873811	ENSSSCG00000011033	VIM	0.02223	98	-0.121783	0.537088	ENSECAG00000004216	VIM	0.07061	96	0.0661162	0.846395	ENSCAFG00000004529	VIM	0.03049	98	-0.203493	0.0871851	ENSPVAG00000016316	VIM	n/a	93	-0.0464471	0.761008	ENSMLUG00000016103
canis_familiaris_ortho21266	No other Ensembl ortholog	NA	NA	NA	NA	NA	No other Ensembl ortholog	NA	NA	NA	NA	NA	No other Ensembl ortholog	NA	NA	NA	NA	NA	No other Ensembl ortholog	NA	NA	NA	NA	NA	No other Ensembl ortholog	NA	NA	NA	NA	NA	No other Ensembl ortholog	NA	NA	NA	NA	NA	ENSCAFG00000012233	NA	N/A	ENSCAFG00000012233	-0.101677	0.532989	No other Ensembl ortholog	NA	NA	NA	NA	NA	No other Ensembl ortholog
sus_scrofa_ortho20164	No other Ensembl ortholog	NA	NA	NA	NA	NA	No other Ensembl ortholog	NA	NA	NA	NA	NA	No other Ensembl ortholog	NA	NA	NA	NA	NA	No other Ensembl ortholog	NA	NA	NA	NA	NA	ENSSSCG00000030304	NA	n/a	46	0.039406	0.85199	No other Ensembl ortholog	NA	NA	NA	NA	NA	No other Ensembl ortholog	NA	NA	NA	NA	NA	No other Ensembl ortholog	NA	NA	NA	NA	NA	No other Ensembl ortholog
rattus_norvegicus_ortho14915	ENSG00000274180	NATD1	0.0777	90	Not differentially expressed	NA	ENSRNOG00000050567	LOC100911674	n/a	100	Not differentially expressed	NA	ENSBTAG00000046966	NATD1	0.07481	86	-0.195062	0.563951	ENSOARG00000002568	NATD1	0.0873	86	-0.969007	0.00072072	No other Ensembl ortholog	NA	NA	NA	NA	NA	ENSECAG00000022238	NATD1	0.0088	99	-0.011012	0.985151	ENSCAFG00000018528	NATD1	n/a	78	-0.301752	0.623993	ENSPVAG00000007272	NATD1	n/a	43	-0.537696	0.267944	ENSMLUG00000022484
rattus_norvegicus_ortho14915	No other Ensembl ortholog	NA	NA	NA	NA	NA	ENSRNOG00000005408	Natd1	n/a	41	-0.0477462	0.720044	No other Ensembl ortholog	NA	NA	NA	NA	NA	No other Ensembl ortholog	NA	NA	NA	NA	NA	No other Ensembl ortholog	NA	NA	NA	NA	NA	No other Ensembl ortholog	NA	NA	NA	NA	NA	No other Ensembl ortholog	NA	NA	NA	NA	NA	No other Ensembl ortholog	NA	NA	NA	NA	NA	No other Ensembl ortholog
homo_sapiens_ortho10254	ENSG00000146112	PPP1R18	n/a	19	0.622121	0.000234942	ENSRNOG00000000816	Ppp1r18	0.30043	74	0.219665	0.00419919	ENSBTAG00000039695	PPP1R18	0.27752	83	0.177651	0.330358	ENSOARG00000011974	PPP1R18	0.25524	82	-0.00139129	0.997604	ENSSSCG00000001377	PPP1R18	0.24041	80	0.247819	0.0225422	ENSECAG00000007626	PPP1R18	0.31613	86	0.0623785	0.858244	No other Ensembl ortholog	NA	NA	NA	NA	NA	ENSPVAG00000003986	PPP1R18	n/a	83	-0.961652	1.14788e-10	ENSMLUG00000028100
homo_sapiens_ortho2425	ENSG00000119333	WDR34	n/a	21	-0.0265798	0.944282	ENSRNOG00000015636	Wdr34	0.10989	83	-0.0117068	0.962022	ENSBTAG00000015343	WDR34	0.13383	84	-0.00823279	0.97205	ENSOARG00000009741	WDR34	0.15233	79	-0.196389	0.602544	ENSSSCG00000005655	WDR34	0.16473	84	0.144801	0.312581	ENSECAG00000024224	WDR34	0.1121	86	0.0104832	0.984768	ENSCAFG00000020047	WDR34	0.11029	88	-0.14316	0.665541	ENSPVAG00000003436	WDR34	n/a	86	-0.0202294	0.933282	ENSMLUG00000007516
homo_sapiens_ortho8686	ENSG00000108641	B9D1	n/a	23	-0.0510198	0.898795	ENSRNOG00000047790	LOC100911746	0.04051	96	Not differentially expressed	NA	ENSBTAG00000017790	B9D1	0.04336	95	0.00891212	0.980173	ENSOARG00000018313	B9D1	0.05329	94	0.023622	0.95767	No other Ensembl ortholog	NA	NA	NA	NA	NA	ENSECAG00000013639	B9D1	0.07264	93	0.271358	0.211219	ENSCAFG00000018206	B9D1	0.29306	50	-0.178431	0.426626	ENSPVAG00000000449	B9D1	n/a	94	-0.049136	0.803704	ENSMLUG00000027528
homo_sapiens_ortho8686	No other Ensembl ortholog	NA	NA	NA	NA	NA	ENSRNOG00000002462	B9d1	0.04051	96	Not differentially expressed	NA	No other Ensembl ortholog	NA	NA	NA	NA	NA	No other Ensembl ortholog	NA	NA	NA	NA	NA	No other Ensembl ortholog	NA	NA	NA	NA	NA	No other Ensembl ortholog	NA	NA	NA	NA	NA	No other Ensembl ortholog	NA	NA	NA	NA	NA	No other Ensembl ortholog	NA	NA	NA	NA	NA	No other Ensembl ortholog
homo_sapiens_ortho4484	ENSG00000122481	RWDD3	n/a	41	-0.0501569	0.93171	ENSRNOG00000029893	Rwdd3	0.30946	80	0.184188	0.490189	ENSBTAG00000021537	RWDD3	0.35621	84	-0.473704	0.245585	ENSOARG00000017518	RWDD3	0.38777	82	-0.311583	0.413496	ENSSSCG00000006883	RWDD3	0.43316	76	-0.317928	0.065201	ENSECAG00000018873	RWDD3	0.41609	85	-0.304732	0.387044	ENSCAFG00000028915	RWDD3	0.32601	91	0.143992	0.623519	ENSPVAG00000007375	RWDD3	n/a	86	0.00551606	0.986533	ENSMLUG00000017652
homo_sapiens_ortho3120	ENSG00000132128	LRRC41	n/a	13	-0.141388	0.493473	ENSRNOG00000013642	Lrrc41	0.06892	96	-0.00344551	0.981183	ENSBTAG00000019904	LRRC41	0.09262	96	0.0184654	0.941164	ENSOARG00000002284	LRRC41	0.05553	98	0.118874	0.572718	ENSSSCG00000003904	LRRC41	0.05997	97	0.0209273	0.887571	ENSECAG00000021548	LRRC41	0.21495	93	0.00893242	0.98381	ENSCAFG00000004263	LRRC41	0.06279	98	-0.0219748	0.933449	ENSPVAG00000010146	LRRC41	n/a	76	-0.0673845	0.691782	ENSMLUG00000003773
rattus_norvegicus_ortho15357	No other Ensembl ortholog	NA	NA	NA	NA	NA	ENSRNOG00000058513	Eif6-ps1	N/A	ENSRNOG00000058513	-0.21326	0.121157	No other Ensembl ortholog	NA	NA	NA	NA	NA	No other Ensembl ortholog	NA	NA	NA	NA	NA	No other Ensembl ortholog	NA	NA	NA	NA	NA	No other Ensembl ortholog	NA	NA	NA	NA	NA	No other Ensembl ortholog	NA	NA	NA	NA	NA	No other Ensembl ortholog	NA	NA	NA	NA	NA	No other Ensembl ortholog
ovis_aries_ortho18386	ENSG00000177455	CD19	0.44056	68	Not differentially expressed	NA	ENSRNOG00000018311	Cd19	0.36238	63	Not differentially expressed	NA	ENSBTAG00000032122	CD19	0.58497	89	Not differentially expressed	NA	ENSOARG00000001710	CD19	n/a	21	0.103988	0.84363	ENSSSCG00000007807	CD19	0.34325	81	Not differentially expressed	NA	ENSECAG00000024105	CD19	0.53132	70	-0.0590489	0.936189	ENSCAFG00000017303	CD19	0.47034	66	Not differentially expressed	NA	ENSPVAG00000003971	CD19	n/a	70	Not differentially expressed	NA	ENSMLUG00000011825
homo_sapiens_ortho4813	ENSG00000140848	CPNE2	n/a	50	0.289397	0.190738	ENSRNOG00000043286	Cpne2	0.03808	94	-0.0866741	0.573819	ENSBTAG00000002233	CPNE2	0.0375	96	0.00310121	0.993485	ENSOARG00000018900	CPNE2	0.05821	94	0.0517437	0.874676	ENSSSCG00000021519	CPNE2	0.04868	94	-0.0638125	0.737577	ENSECAG00000018864	CPNE2	0.12734	89	0.268215	0.252643	ENSCAFG00000008855	CPNE2	0.03113	97	-0.152869	0.770572	ENSPVAG00000001388	CPNE2	n/a	96	0.0394869	0.889405	ENSMLUG00000003425
homo_sapiens_ortho8495	ENSG00000140367	UBE2Q2	n/a	23	-0.0193253	0.951246	ENSRNOG00000014529	Ube2q2	0.13393	90	-0.00923869	0.965972	ENSBTAG00000004024	UBE2Q2	0.03944	98	-0.181204	0.366785	ENSOARG00000001259	UBE2Q2	0.04495	91	-0.341798	0.115703	ENSSSCG00000027457	UBE2Q2	0.12295	94	-0.299228	0.00848073	ENSECAG00000009617	UBE2Q2	0.06938	97	-0.419031	0.0269832	ENSCAFG00000018157	UBE2Q2	0.16437	94	-0.0734676	0.830369	ENSPVAG00000008160	UBE2Q2	n/a	98	-0.153696	0.507992	ENSMLUG00000023752
homo_sapiens_ortho8495	No other Ensembl ortholog	NA	NA	NA	NA	NA	No other Ensembl ortholog	NA	NA	NA	NA	NA	No other Ensembl ortholog	NA	NA	NA	NA	NA	No other Ensembl ortholog	NA	NA	NA	NA	NA	No other Ensembl ortholog	NA	NA	NA	NA	NA	No other Ensembl ortholog	NA	NA	NA	NA	NA	No other Ensembl ortholog	NA	NA	NA	NA	NA	No other Ensembl ortholog	NA	NA	NA	NA	NA	ENSMLUG00000028786
homo_sapiens_ortho14026	ENSG00000272977	CTA-390C10.10	N/A	ENSG00000272977	-0.428075	0.297375	No other Ensembl ortholog	NA	NA	NA	NA	NA	No other Ensembl ortholog	NA	NA	NA	NA	NA	No other Ensembl ortholog	NA	NA	NA	NA	NA	No other Ensembl ortholog	NA	NA	NA	NA	NA	No other Ensembl ortholog	NA	NA	NA	NA	NA	No other Ensembl ortholog	NA	NA	NA	NA	NA	No other Ensembl ortholog	NA	NA	NA	NA	NA	No other Ensembl ortholog
homo_sapiens_ortho9633	ENSG00000235674	LDHAP2	N/A	ENSG00000235674	-0.0231886	0.951728	No other Ensembl ortholog	NA	NA	NA	NA	NA	No other Ensembl ortholog	NA	NA	NA	NA	NA	No other Ensembl ortholog	NA	NA	NA	NA	NA	No other Ensembl ortholog	NA	NA	NA	NA	NA	No other Ensembl ortholog	NA	NA	NA	NA	NA	No other Ensembl ortholog	NA	NA	NA	NA	NA	No other Ensembl ortholog	NA	NA	NA	NA	NA	No other Ensembl ortholog
homo_sapiens_ortho5711	ENSG00000263934	SNORD3A	no homology	ENSG00000263934	1.28143	0.00391786	No other Ensembl ortholog	NA	NA	NA	NA	NA	No other Ensembl ortholog	NA	NA	NA	NA	NA	No other Ensembl ortholog	NA	NA	NA	NA	NA	No other Ensembl ortholog	NA	NA	NA	NA	NA	No other Ensembl ortholog	NA	NA	NA	NA	NA	No other Ensembl ortholog	NA	NA	NA	NA	NA	No other Ensembl ortholog	NA	NA	NA	NA	NA	No other Ensembl ortholog
rattus_norvegicus_ortho15662	ENSG00000159224	GIP	0.21199	71	Not differentially expressed	NA	ENSRNOG00000006306	Gip	n/a	36	0.195445	0.0433797	ENSBTAG00000005045	GIP	0.20724	71	Not differentially expressed	NA	ENSOARG00000006576	GIP	0.20256	69	Not differentially expressed	NA	ENSSSCG00000026330	GIP	0.19549	79	Not differentially expressed	NA	ENSECAG00000008172	GIP	n/a	74	Not differentially expressed	NA	ENSCAFG00000016899	GIP	0.23534	72	Not differentially expressed	NA	ENSPVAG00000004946	GIP	n/a	53	0.171832	0.553392	ENSMLUG00000011785
homo_sapiens_ortho3930	ENSG00000105538	RASIP1	n/a	22	-0.0821742	0.826325	ENSRNOG00000021004	Rasip1	0.03321	95	Not differentially expressed	NA	ENSBTAG00000011619	RASIP1	0.02949	97	1.02126	0.0414008	ENSOARG00000012074	RASIP1	0.19105	81	-0.498116	0.231823	ENSSSCG00000029151	RASIP1	0.03306	96	0.120498	0.653137	ENSECAG00000021108	RASIP1	0.15107	88	Not differentially expressed	NA	ENSCAFG00000003910	RASIP1	0.02894	97	Not differentially expressed	NA	ENSPVAG00000009537	RASIP1	n/a	90	-0.237356	0.730023	ENSMLUG00000030170
homo_sapiens_ortho5015	ENSG00000265264	TIMM10B	n/a	100	Not differentially expressed	NA	ENSRNOG00000050846	Timm10b	0.10176	92	-0.0678368	0.809783	ENSBTAG00000003567	TIMM10B	0.19339	79	0.10476	0.739097	ENSOARG00000018137	NA	0.15679	80	0.206367	0.68363	ENSSSCG00000014623	NA	0.04173	97	-0.281841	0.107739	ENSECAG00000000811	NA	0.11809	92	0.170569	0.477339	ENSCAFG00000029434	NA	0.07692	98	-0.0275593	0.951812	No other Ensembl ortholog	NA	NA	NA	NA	NA	ENSMLUG00000017280
homo_sapiens_ortho5015	ENSG00000132286	TIMM10B	n/a	32	-0.67975	8.26724e-05	ENSRNOG00000000320	Timm10b	0.18575	87	-0.235209	0.524306	No other Ensembl ortholog	NA	NA	NA	NA	NA	No other Ensembl ortholog	NA	NA	NA	NA	NA	No other Ensembl ortholog	NA	NA	NA	NA	NA	No other Ensembl ortholog	NA	NA	NA	NA	NA	No other Ensembl ortholog	NA	NA	NA	NA	NA	No other Ensembl ortholog	NA	NA	NA	NA	NA	No other Ensembl ortholog
canis_familiaris_ortho21743	No other Ensembl ortholog	NA	NA	NA	NA	NA	No other Ensembl ortholog	NA	NA	NA	NA	NA	No other Ensembl ortholog	NA	NA	NA	NA	NA	No other Ensembl ortholog	NA	NA	NA	NA	NA	No other Ensembl ortholog	NA	NA	NA	NA	NA	No other Ensembl ortholog	NA	NA	NA	NA	NA	ENSCAFG00000009876	NA	N/A	ENSCAFG00000009876	-0.121268	0.796996	No other Ensembl ortholog	NA	NA	NA	NA	NA	No other Ensembl ortholog
ovis_aries_ortho18687	No other Ensembl ortholog	NA	NA	NA	NA	NA	No other Ensembl ortholog	NA	NA	NA	NA	NA	No other Ensembl ortholog	NA	NA	NA	NA	NA	ENSOARG00000004178	NA	n/a	28	-0.354456	0.143875	No other Ensembl ortholog	NA	NA	NA	NA	NA	No other Ensembl ortholog	NA	NA	NA	NA	NA	No other Ensembl ortholog	NA	NA	NA	NA	NA	No other Ensembl ortholog	NA	NA	NA	NA	NA	No other Ensembl ortholog
rattus_norvegicus_ortho14770	No other Ensembl ortholog	NA	NA	NA	NA	NA	ENSRNOG00000020497	Plekha1	n/a	26	-0.0272265	0.839184	ENSBTAG00000004636	NA	0.0667	94	0.908454	1.07235e-07	No other Ensembl ortholog	NA	NA	NA	NA	NA	ENSSSCG00000010702	NA	0.09536	90	-0.344805	0.0298128	ENSECAG00000014908	NA	0.05375	96	0.0110726	0.98381	No other Ensembl ortholog	NA	NA	NA	NA	NA	No other Ensembl ortholog	NA	NA	NA	NA	NA	ENSMLUG00000005474
homo_sapiens_ortho8259	ENSG00000196743	GM2A	n/a	42	0.0304664	0.915916	ENSRNOG00000052219	Gm2a	0.25844	66	0.0958415	0.321341	ENSBTAG00000021829	GM2A	0.48413	65	0.388174	0.366604	ENSOARG00000008438	GM2A	0.41637	66	1.64874	7.97793e-38	ENSSSCG00000017087	GM2A	0.49725	65	2.75675	0	ENSECAG00000020587	GM2A	0.53127	69	0.101154	0.777939	ENSCAFG00000017907	GM2A	0.55424	57	0.328301	0.443961	ENSPVAG00000008071	GM2A	n/a	60	0.792987	0.000119227	ENSMLUG00000003215
rattus_norvegicus_ortho15931	ENSG00000213920	MDP1	0.16015	81	Not differentially expressed	NA	ENSRNOG00000019840	Mdp1	n/a	36	0.455552	0.00684797	ENSBTAG00000002712	NA	0.17962	84	-0.016242	0.9595	ENSOARG00000019172	NA	0.1636	84	-0.416317	0.102698	ENSSSCG00000001997	NA	0.14741	84	-0.76924	0.00059906	ENSECAG00000018890	NA	0.19965	84	0.247985	0.202952	No other Ensembl ortholog	NA	NA	NA	NA	NA	ENSPVAG00000010766	NA	n/a	77	Not differentially expressed	NA	ENSMLUG00000029094
rattus_norvegicus_ortho15931	ENSG00000255526	NEDD8-MDP1	0.35537	61	Not differentially expressed	NA	No other Ensembl ortholog	NA	NA	NA	NA	NA	No other Ensembl ortholog	NA	NA	NA	NA	NA	No other Ensembl ortholog	NA	NA	NA	NA	NA	No other Ensembl ortholog	NA	NA	NA	NA	NA	No other Ensembl ortholog	NA	NA	NA	NA	NA	No other Ensembl ortholog	NA	NA	NA	NA	NA	No other Ensembl ortholog	NA	NA	NA	NA	NA	No other Ensembl ortholog
homo_sapiens_ortho14252	ENSG00000144843	ADPRH	n/a	46	0.984561	3.6222e-06	ENSRNOG00000027260	Adprh	0.14912	81	0.0421217	0.727234	ENSBTAG00000009391	ADPRH	0.15164	87	-0.181264	0.579401	ENSOARG00000019768	ADPRH	0.15918	85	-0.616934	0.369137	ENSSSCG00000011896	ADPRH	0.1933	87	-0.140119	0.518742	ENSECAG00000023958	ADPRH	0.2119	85	-0.14468	0.644555	ENSCAFG00000011006	ADPRH	0.18233	87	0.0131845	0.977372	ENSPVAG00000000879	ADPRH	n/a	87	-0.0960978	0.720901	ENSMLUG00000008028
homo_sapiens_ortho626	ENSG00000154217	PITPNC1	n/a	33	-0.100732	0.736505	No other Ensembl ortholog	NA	NA	NA	NA	NA	No other Ensembl ortholog	NA	NA	NA	NA	NA	ENSOARG00000015799	PITPNC1	0.18418	79	-0.563233	0.263612	ENSSSCG00000017274	PITPNC1	0.02047	99	0.0175791	0.930287	ENSECAG00000022070	PITPNC1	0.20163	90	-0.315957	0.200443	ENSCAFG00000011476	PITPNC1	0.12317	91	Not differentially expressed	NA	ENSPVAG00000016036	PITPNC1	n/a	97	-0.283659	0.426611	ENSMLUG00000013473
myotis_lucifugus_ortho24116	No other Ensembl ortholog	NA	NA	NA	NA	NA	No other Ensembl ortholog	NA	NA	NA	NA	NA	No other Ensembl ortholog	NA	NA	NA	NA	NA	No other Ensembl ortholog	NA	NA	NA	NA	NA	No other Ensembl ortholog	NA	NA	NA	NA	NA	No other Ensembl ortholog	NA	NA	NA	NA	NA	No other Ensembl ortholog	NA	NA	NA	NA	NA	No other Ensembl ortholog	NA	NA	NA	NA	NA	ENSMLUG00000030069
pteropus_vampyrus_ortho22288	ENSG00000187186	RP11-195F19.5	n/a	90	Not differentially expressed	NA	No other Ensembl ortholog	NA	NA	NA	NA	NA	No other Ensembl ortholog	NA	NA	NA	NA	NA	No other Ensembl ortholog	NA	NA	NA	NA	NA	No other Ensembl ortholog	NA	NA	NA	NA	NA	No other Ensembl ortholog	NA	NA	NA	NA	NA	No other Ensembl ortholog	NA	NA	NA	NA	NA	ENSPVAG00000014833	NA	n/a	45	0.172958	0.828335	No other Ensembl ortholog
rattus_norvegicus_ortho16106	ENSG00000132259	CNGA4	0.06207	93	Not differentially expressed	NA	ENSRNOG00000017609	Cnga4	n/a	20	0.339635	0.0774106	ENSBTAG00000005228	CNGA4	0.04532	94	Not differentially expressed	NA	ENSOARG00000018786	CNGA4	0.05159	93	Not differentially expressed	NA	ENSSSCG00000014630	CNGA4	n/a	93	Not differentially expressed	NA	ENSECAG00000011616	CNGA4	0.08935	88	Not differentially expressed	NA	ENSCAFG00000006396	CNGA4	0.05952	93	Not differentially expressed	NA	ENSPVAG00000002406	CNGA4	n/a	93	Not differentially expressed	NA	ENSMLUG00000002105
homo_sapiens_ortho9375	ENSG00000122203	KIAA1191	n/a	60	0.0301784	0.915334	ENSRNOG00000017133	LOC306766	0.33522	81	0.040074	0.744852	ENSBTAG00000011608	KIAA1191	0.31341	82	-0.06302	0.77362	ENSOARG00000016524	KIAA1191	0.31776	77	0.278083	0.0989523	ENSSSCG00000014060	KIAA1191	0.27663	85	-0.167961	0.180711	ENSECAG00000003238	KIAA1191	0.34175	87	-0.0416631	0.911642	ENSCAFG00000016704	KIAA1191	0.26953	88	0.070669	0.711284	ENSPVAG00000012448	KIAA1191	n/a	82	0.0667782	0.749302	ENSMLUG00000003498
homo_sapiens_ortho9375	No other Ensembl ortholog	NA	NA	NA	NA	NA	No other Ensembl ortholog	NA	NA	NA	NA	NA	No other Ensembl ortholog	NA	NA	NA	NA	NA	No other Ensembl ortholog	NA	NA	NA	NA	NA	No other Ensembl ortholog	NA	NA	NA	NA	NA	No other Ensembl ortholog	NA	NA	NA	NA	NA	No other Ensembl ortholog	NA	NA	NA	NA	NA	No other Ensembl ortholog	NA	NA	NA	NA	NA	ENSMLUG00000030054
homo_sapiens_ortho8092	ENSG00000178177	LCORL	n/a	14	-0.284785	0.372391	ENSRNOG00000003787	Lcorl	0.57612	72	Not differentially expressed	NA	ENSBTAG00000046561	LCORL	0.25884	96	-0.524017	0.111738	ENSOARG00000004333	LCORL	0.22222	97	-0.557442	0.171503	ENSSSCG00000008748	LCORL	0.32632	96	-0.565532	0.0866902	ENSECAG00000000648	LCORL	0.16594	97	-0.253184	0.292112	ENSCAFG00000016672	LCORL	0.20025	96	0.0479544	0.925219	ENSPVAG00000013601	LCORL	n/a	96	-0.695848	1.27219e-05	ENSMLUG00000013781
homo_sapiens_ortho8726	ENSG00000137819	PAQR5	n/a	18	-0.819845	9.95692e-06	ENSRNOG00000014164	Paqr5	0.07449	91	Not differentially expressed	NA	ENSBTAG00000020352	PAQR5	0.18195	83	Not differentially expressed	NA	ENSOARG00000018618	PAQR5	0.19673	82	Not differentially expressed	NA	ENSSSCG00000004968	PAQR5	0.19282	88	Not differentially expressed	NA	ENSECAG00000008154	PAQR5	0.18345	88	Not differentially expressed	NA	ENSCAFG00000017523	PAQR5	0.13157	89	Not differentially expressed	NA	ENSPVAG00000017935	PAQR5	n/a	91	-0.692772	0.0382448	ENSMLUG00000004689
homo_sapiens_ortho6379	ENSG00000169733	RFNG	n/a	42	0.0142336	0.966342	ENSRNOG00000050298	Rfng	n/a	80	-0.130088	0.216233	ENSBTAG00000011575	RFNG	0.06918	89	0.0225125	0.933383	ENSOARG00000017365	RFNG	n/a	65	-0.0737301	0.779733	No other Ensembl ortholog	NA	NA	NA	NA	NA	ENSECAG00000008470	RFNG	0.08597	89	0.132716	0.586356	ENSCAFG00000005933	RFNG	n/a	80	-0.0400646	0.861962	ENSPVAG00000002519	RFNG	n/a	87	0.193439	0.555814	ENSMLUG00000024321
homo_sapiens_ortho2833	ENSG00000123933	MXD4	n/a	23	-0.212887	0.256756	ENSRNOG00000015033	Mxd4	0.05315	91	-0.106155	0.252072	ENSBTAG00000015209	MXD4	0.07228	90	0.16288	0.533583	No other Ensembl ortholog	NA	NA	NA	NA	NA	ENSSSCG00000008687	MXD4	0.08209	77	-0.162476	0.226749	ENSECAG00000002580	MXD4	0.1344	89	-0.211456	0.32433	ENSCAFG00000014873	MXD4	0.08337	78	-0.185719	0.567116	ENSPVAG00000011169	MXD4	n/a	86	0.0457922	0.901571	ENSMLUG00000028940
pteropus_vampyrus_ortho22312	ENSG00000135960	EDAR	n/a	84	Not differentially expressed	NA	ENSRNOG00000028598	Edar	n/a	81	Not differentially expressed	NA	ENSBTAG00000019628	EDAR	n/a	77	Not differentially expressed	NA	ENSOARG00000000834	EDAR	n/a	66	Not differentially expressed	NA	ENSSSCG00000008134	EDAR	n/a	76	Not differentially expressed	NA	ENSECAG00000020232	EDAR	n/a	80	Not differentially expressed	NA	ENSCAFG00000001970	EDAR	n/a	85	Not differentially expressed	NA	ENSPVAG00000003891	EDAR	n/a	54	0.816767	0.0789715	ENSMLUG00000007692
pteropus_vampyrus_ortho22195	No other Ensembl ortholog	NA	NA	NA	NA	NA	No other Ensembl ortholog	NA	NA	NA	NA	NA	No other Ensembl ortholog	NA	NA	NA	NA	NA	No other Ensembl ortholog	NA	NA	NA	NA	NA	No other Ensembl ortholog	NA	NA	NA	NA	NA	No other Ensembl ortholog	NA	NA	NA	NA	NA	No other Ensembl ortholog	NA	NA	NA	NA	NA	ENSPVAG00000026066	SNORD58	no homology	ENSPVAG00000026066	-0.428138	0.544882	No other Ensembl ortholog
homo_sapiens_ortho7077	ENSG00000164161	HHIP	n/a	22	-0.467049	0.208757	ENSRNOG00000018268	Hhip	0.05785	94	Not differentially expressed	NA	ENSBTAG00000016071	HHIP	0.06504	96	Not differentially expressed	NA	ENSOARG00000010036	HHIP	0.06617	96	-0.318675	0.418771	ENSSSCG00000009045	HHIP	0.05791	97	Not differentially expressed	NA	ENSECAG00000024485	HHIP	0.04014	98	Not differentially expressed	NA	ENSCAFG00000007557	HHIP	0.07519	96	Not differentially expressed	NA	ENSPVAG00000002759	HHIP	n/a	97	Not differentially expressed	NA	ENSMLUG00000009326
homo_sapiens_ortho2429	ENSG00000161204	ABCF3	n/a	43	-0.0959494	0.746486	ENSRNOG00000001710	Abcf3	0.03523	96	-0.0771714	0.483249	ENSBTAG00000006920	ABCF3	0.02953	97	-0.117306	0.511154	ENSOARG00000020612	ABCF3	0.01842	94	0.179779	0.455083	ENSSSCG00000028856	ABCF3	0.02364	98	-0.31996	0.00265728	ENSECAG00000016827	ABCF3	0.03016	98	0.0276248	0.947264	ENSCAFG00000012340	ABCF3	0.0271	98	0.0883377	0.712699	ENSPVAG00000004839	ABCF3	n/a	91	-0.123455	0.4947	ENSMLUG00000013549
canis_familiaris_ortho21893	No other Ensembl ortholog	NA	NA	NA	NA	NA	No other Ensembl ortholog	NA	NA	NA	NA	NA	No other Ensembl ortholog	NA	NA	NA	NA	NA	No other Ensembl ortholog	NA	NA	NA	NA	NA	No other Ensembl ortholog	NA	NA	NA	NA	NA	No other Ensembl ortholog	NA	NA	NA	NA	NA	ENSCAFG00000004629	NA	N/A	ENSCAFG00000004629	0.504931	0.144577	No other Ensembl ortholog	NA	NA	NA	NA	NA	No other Ensembl ortholog
homo_sapiens_ortho14113	ENSG00000166924	NYAP1	n/a	23	-0.110437	0.858288	ENSRNOG00000024641	Nyap1	0.07775	92	0.180398	0.561906	ENSBTAG00000017456	NYAP1	0.08074	93	-0.760991	0.00458222	ENSOARG00000016868	NYAP1	0.1501	89	-1.68789	2.8786e-17	ENSSSCG00000030337	NYAP1	0.08295	95	Not differentially expressed	NA	ENSECAG00000012983	NYAP1	0.09883	94	Not differentially expressed	NA	ENSCAFG00000014374	NYAP1	0.09747	94	-0.276195	0.262204	ENSPVAG00000012000	NYAP1	n/a	70	0.244138	0.65484	ENSMLUG00000009744
homo_sapiens_ortho14113	No other Ensembl ortholog	NA	NA	NA	NA	NA	ENSRNOG00000050511	LOC103691013	0.09639	90	Not differentially expressed	NA	No other Ensembl ortholog	NA	NA	NA	NA	NA	No other Ensembl ortholog	NA	NA	NA	NA	NA	No other Ensembl ortholog	NA	NA	NA	NA	NA	No other Ensembl ortholog	NA	NA	NA	NA	NA	No other Ensembl ortholog	NA	NA	NA	NA	NA	No other Ensembl ortholog	NA	NA	NA	NA	NA	No other Ensembl ortholog
myotis_lucifugus_ortho23420	No other Ensembl ortholog	NA	NA	NA	NA	NA	No other Ensembl ortholog	NA	NA	NA	NA	NA	No other Ensembl ortholog	NA	NA	NA	NA	NA	No other Ensembl ortholog	NA	NA	NA	NA	NA	No other Ensembl ortholog	NA	NA	NA	NA	NA	No other Ensembl ortholog	NA	NA	NA	NA	NA	No other Ensembl ortholog	NA	NA	NA	NA	NA	No other Ensembl ortholog	NA	NA	NA	NA	NA	ENSMLUG00000029305
homo_sapiens_ortho8110	ENSG00000197024	ZNF398	n/a	29	-0.458523	0.0129449	ENSRNOG00000006703	Zfp398	0.07848	92	0.105586	0.613268	ENSBTAG00000020445	ZNF398	0.07328	89	-0.17085	0.589351	ENSOARG00000018974	ZNF398	0.08659	87	-0.270351	0.407084	ENSSSCG00000030294	ZNF398	0.10269	88	-0.470455	0.00301991	ENSECAG00000010503	ZNF398	0.16636	89	-0.1975	0.594857	ENSCAFG00000004429	ZNF398	0.08931	93	-0.1238	0.774185	ENSPVAG00000010865	ZNF398	n/a	90	-0.153846	0.540412	ENSMLUG00000007451
equus_caballus_ortho20756	ENSG00000186675	MAGEE2	0.2501	88	Not differentially expressed	NA	ENSRNOG00000021400	Magee2	0.17348	87	Not differentially expressed	NA	ENSBTAG00000025062	MAGEE2	0.19842	92	Not differentially expressed	NA	ENSOARG00000006002	MAGEE2	0.19631	92	Not differentially expressed	NA	No other Ensembl ortholog	NA	NA	NA	NA	NA	ENSECAG00000002706	MAGEE2	n/a	13	0.12759	0.846322	ENSCAFG00000017225	MAGEE2	0.20951	90	0.267754	0.708058	ENSPVAG00000010367	MAGEE2	n/a	85	-0.576887	0.00113014	No other Ensembl ortholog
homo_sapiens_ortho4013	ENSG00000170430	MGMT	n/a	25	0.179161	0.512566	ENSRNOG00000016038	Mgmt	0.31566	69	0.122566	0.277201	No other Ensembl ortholog	NA	NA	NA	NA	NA	ENSOARG00000014837	MGMT	0.35514	43	-0.219715	0.709376	ENSSSCG00000010756	MGMT	0.40576	62	-0.0065047	0.969524	ENSECAG00000026858	MGMT	0.49065	73	0.055857	0.898714	ENSCAFG00000013263	MGMT	0.39829	61	Not differentially expressed	NA	ENSPVAG00000015674	MGMT	n/a	74	-0.0194494	0.944581	ENSMLUG00000005467
homo_sapiens_ortho9165	ENSG00000013288	MAN2B2	n/a	4	0.102001	0.676456	ENSRNOG00000061779	Man2b2	0.17375	75	0.0582171	0.873329	ENSBTAG00000019584	NA	n/a	64	Not differentially expressed	NA	ENSOARG00000011020	NA	n/a	65	Not differentially expressed	NA	ENSSSCG00000027178	MAN2B2	0.25057	66	Not differentially expressed	NA	ENSECAG00000019297	MAN2B2	0.28416	65	Not differentially expressed	NA	ENSCAFG00000023508	NA	0.25887	67	Not differentially expressed	NA	No other Ensembl ortholog	NA	NA	NA	NA	NA	No other Ensembl ortholog
homo_sapiens_ortho9165	No other Ensembl ortholog	NA	NA	NA	NA	NA	ENSRNOG00000056162	Mrfap1	0.18402	50	Not differentially expressed	NA	ENSBTAG00000006508	NA	0.25169	63	Not differentially expressed	NA	ENSOARG00000010776	NA	n/a	63	Not differentially expressed	NA	No other Ensembl ortholog	NA	NA	NA	NA	NA	No other Ensembl ortholog	NA	NA	NA	NA	NA	ENSCAFG00000014318	NA	0.28519	65	Not differentially expressed	NA	No other Ensembl ortholog	NA	NA	NA	NA	NA	No other Ensembl ortholog
homo_sapiens_ortho9165	No other Ensembl ortholog	NA	NA	NA	NA	NA	No other Ensembl ortholog	NA	NA	NA	NA	NA	ENSBTAG00000017829	NA	n/a	55	Not differentially expressed	NA	ENSOARG00000005524	NA	0.28408	61	Not differentially expressed	NA	No other Ensembl ortholog	NA	NA	NA	NA	NA	No other Ensembl ortholog	NA	NA	NA	NA	NA	No other Ensembl ortholog	NA	NA	NA	NA	NA	No other Ensembl ortholog	NA	NA	NA	NA	NA	No other Ensembl ortholog
homo_sapiens_ortho9165	No other Ensembl ortholog	NA	NA	NA	NA	NA	No other Ensembl ortholog	NA	NA	NA	NA	NA	ENSBTAG00000027825	NA	n/a	44	Not differentially expressed	NA	ENSOARG00000010586	NA	n/a	61	Not differentially expressed	NA	No other Ensembl ortholog	NA	NA	NA	NA	NA	No other Ensembl ortholog	NA	NA	NA	NA	NA	No other Ensembl ortholog	NA	NA	NA	NA	NA	No other Ensembl ortholog	NA	NA	NA	NA	NA	No other Ensembl ortholog
homo_sapiens_ortho9165	No other Ensembl ortholog	NA	NA	NA	NA	NA	No other Ensembl ortholog	NA	NA	NA	NA	NA	No other Ensembl ortholog	NA	NA	NA	NA	NA	ENSOARG00000000988	NA	n/a	61	Not differentially expressed	NA	No other Ensembl ortholog	NA	NA	NA	NA	NA	No other Ensembl ortholog	NA	NA	NA	NA	NA	No other Ensembl ortholog	NA	NA	NA	NA	NA	No other Ensembl ortholog	NA	NA	NA	NA	NA	No other Ensembl ortholog
homo_sapiens_ortho9165	No other Ensembl ortholog	NA	NA	NA	NA	NA	No other Ensembl ortholog	NA	NA	NA	NA	NA	No other Ensembl ortholog	NA	NA	NA	NA	NA	ENSOARG00000010677	NA	n/a	60	Not differentially expressed	NA	No other Ensembl ortholog	NA	NA	NA	NA	NA	No other Ensembl ortholog	NA	NA	NA	NA	NA	No other Ensembl ortholog	NA	NA	NA	NA	NA	No other Ensembl ortholog	NA	NA	NA	NA	NA	No other Ensembl ortholog
homo_sapiens_ortho9165	No other Ensembl ortholog	NA	NA	NA	NA	NA	No other Ensembl ortholog	NA	NA	NA	NA	NA	No other Ensembl ortholog	NA	NA	NA	NA	NA	ENSOARG00000005253	NA	n/a	52	Not differentially expressed	NA	No other Ensembl ortholog	NA	NA	NA	NA	NA	No other Ensembl ortholog	NA	NA	NA	NA	NA	No other Ensembl ortholog	NA	NA	NA	NA	NA	No other Ensembl ortholog	NA	NA	NA	NA	NA	No other Ensembl ortholog
homo_sapiens_ortho6397	ENSG00000177425	PAWR	n/a	39	-0.802124	0.0105453	ENSRNOG00000005917	Pawr	0.22335	78	-0.130621	0.336966	ENSBTAG00000043949	PAWR	n/a	100	-0.00512065	0.987157	ENSOARG00000015037	PAWR	0.06005	92	-0.512825	0.0874992	No other Ensembl ortholog	NA	NA	NA	NA	NA	ENSECAG00000019505	PAWR	0.13179	92	-0.312049	0.080079	ENSCAFG00000005772	PAWR	0.10791	93	0.341032	0.0806266	No other Ensembl ortholog	NA	NA	NA	NA	NA	ENSMLUG00000005757
homo_sapiens_ortho4360	ENSG00000237064	EIF3IP1	N/A	ENSG00000237064	-0.0441468	0.924492	No other Ensembl ortholog	NA	NA	NA	NA	NA	No other Ensembl ortholog	NA	NA	NA	NA	NA	No other Ensembl ortholog	NA	NA	NA	NA	NA	No other Ensembl ortholog	NA	NA	NA	NA	NA	No other Ensembl ortholog	NA	NA	NA	NA	NA	No other Ensembl ortholog	NA	NA	NA	NA	NA	No other Ensembl ortholog	NA	NA	NA	NA	NA	No other Ensembl ortholog
homo_sapiens_ortho14324	ENSG00000104524	PYCRL	n/a	29	-0.427211	0.142202	ENSRNOG00000054724	Pycrl	0.12073	83	-0.036199	0.803691	ENSBTAG00000016810	PYCRL	n/a	73	-0.15259	0.363254	ENSOARG00000016696	NA	0.16193	78	-0.26834	0.409444	No other Ensembl ortholog	NA	NA	NA	NA	NA	ENSECAG00000019384	PYCRL	0.07227	90	0.129461	0.695414	ENSCAFG00000001325	PYCRL	0.16308	83	-0.153461	0.654456	ENSPVAG00000005997	PYCRL	n/a	83	-0.116717	0.646973	ENSMLUG00000008482
homo_sapiens_ortho14324	No other Ensembl ortholog	NA	NA	NA	NA	NA	No other Ensembl ortholog	NA	NA	NA	NA	NA	No other Ensembl ortholog	NA	NA	NA	NA	NA	ENSOARG00000012243	NA	n/a	44	Not differentially expressed	NA	No other Ensembl ortholog	NA	NA	NA	NA	NA	No other Ensembl ortholog	NA	NA	NA	NA	NA	No other Ensembl ortholog	NA	NA	NA	NA	NA	No other Ensembl ortholog	NA	NA	NA	NA	NA	No other Ensembl ortholog
canis_familiaris_ortho21469	ENSG00000176927	EFCAB5	0.58347	70	Not differentially expressed	NA	ENSRNOG00000022536	Efcab5	0.41112	57	Not differentially expressed	NA	ENSBTAG00000019122	EFCAB5	0.48232	74	Not differentially expressed	NA	ENSOARG00000009452	EFCAB5	0.52729	70	Not differentially expressed	NA	ENSSSCG00000017794	EFCAB5	0.5407	73	Not differentially expressed	NA	ENSECAG00000015313	EFCAB5	0.4807	77	Not differentially expressed	NA	ENSCAFG00000018972	EFCAB5	n/a	29	0.400718	0.530434	ENSPVAG00000009280	EFCAB5	n/a	61	Not differentially expressed	NA	ENSMLUG00000003096
homo_sapiens_ortho669	ENSG00000158352	SHROOM4	n/a	14	0.356523	0.389713	ENSRNOG00000002959	Shroom4	0.31276	78	0.158237	0.0996858	ENSBTAG00000002996	SHROOM4	0.33095	78	-0.158437	0.648158	ENSOARG00000009463	SHROOM4	0.31564	83	0.769107	0.00678297	ENSSSCG00000030180	NA	0.35637	90	1.06502	3.53073e-05	ENSECAG00000021309	SHROOM4	0.3126	89	0.500725	0.121182	ENSCAFG00000016028	SHROOM4	0.26709	86	0.318665	0.193678	ENSPVAG00000005388	SHROOM4	n/a	80	Not differentially expressed	NA	ENSMLUG00000016983
homo_sapiens_ortho669	No other Ensembl ortholog	NA	NA	NA	NA	NA	No other Ensembl ortholog	NA	NA	NA	NA	NA	No other Ensembl ortholog	NA	NA	NA	NA	NA	No other Ensembl ortholog	NA	NA	NA	NA	NA	ENSSSCG00000012309	NA	0.33425	80	1.04493	0.00359775	No other Ensembl ortholog	NA	NA	NA	NA	NA	No other Ensembl ortholog	NA	NA	NA	NA	NA	No other Ensembl ortholog	NA	NA	NA	NA	NA	No other Ensembl ortholog
homo_sapiens_ortho10188	ENSG00000136143	SUCLA2	n/a	42	-0.0457828	0.889813	ENSRNOG00000017481	Sucla2	0.14839	87	-0.0458864	0.694049	ENSBTAG00000006759	SUCLA2	0.11925	94	-0.156835	0.413979	ENSOARG00000008171	SUCLA2	0.19031	80	0.0215925	0.946323	ENSSSCG00000009405	SUCLA2	0.10483	95	-0.162844	0.233757	ENSECAG00000011122	SUCLA2	0.1234	93	0.180751	0.459439	ENSCAFG00000004454	SUCLA2	0.11131	95	0.233564	0.0769585	ENSPVAG00000008412	SUCLA2	n/a	83	0.108005	0.548921	ENSMLUG00000005009
myotis_lucifugus_ortho23549	No other Ensembl ortholog	NA	NA	NA	NA	NA	No other Ensembl ortholog	NA	NA	NA	NA	NA	No other Ensembl ortholog	NA	NA	NA	NA	NA	No other Ensembl ortholog	NA	NA	NA	NA	NA	No other Ensembl ortholog	NA	NA	NA	NA	NA	No other Ensembl ortholog	NA	NA	NA	NA	NA	No other Ensembl ortholog	NA	NA	NA	NA	NA	No other Ensembl ortholog	NA	NA	NA	NA	NA	ENSMLUG00000027963
homo_sapiens_ortho3293	ENSG00000178719	GRINA	n/a	19	0.602397	5.9312e-05	ENSRNOG00000029941	Grina	0.05245	94	0.376944	6.32145e-09	ENSBTAG00000000312	GRINA	0.07084	93	2.28113	0	ENSOARG00000015553	GRINA	0.07771	89	1.35493	3.19401e-19	No other Ensembl ortholog	NA	NA	NA	NA	NA	ENSECAG00000006162	GRINA	0.04478	94	1.56471	2.29321e-11	ENSCAFG00000001445	GRINA	0.03675	95	-0.0779779	0.713603	ENSPVAG00000006995	GRINA	n/a	94	1.94952	0	No other Ensembl ortholog
homo_sapiens_ortho7116	ENSG00000169131	ZNF354A	n/a	31	-0.507664	0.0248496	ENSRNOG00000003634	Zfp354a	0.12609	85	-0.116648	0.589984	ENSBTAG00000006428	ZNF354A	0.12571	90	-0.116369	0.71997	ENSOARG00000006794	ZNF354A	0.15086	89	-0.225007	0.376751	ENSSSCG00000028295	ZNF354A	0.13608	74	0.114379	0.455398	ENSECAG00000012431	ZNF354A	0.17262	90	0.145948	0.637866	No other Ensembl ortholog	NA	NA	NA	NA	NA	ENSPVAG00000016750	ZNF354A	n/a	89	-0.394163	0.0122675	ENSMLUG00000013294
homo_sapiens_ortho7116	No other Ensembl ortholog	NA	NA	NA	NA	NA	No other Ensembl ortholog	NA	NA	NA	NA	NA	No other Ensembl ortholog	NA	NA	NA	NA	NA	No other Ensembl ortholog	NA	NA	NA	NA	NA	No other Ensembl ortholog	NA	NA	NA	NA	NA	No other Ensembl ortholog	NA	NA	NA	NA	NA	No other Ensembl ortholog	NA	NA	NA	NA	NA	No other Ensembl ortholog	NA	NA	NA	NA	NA	No other Ensembl ortholog
homo_sapiens_ortho7116	No other Ensembl ortholog	NA	NA	NA	NA	NA	No other Ensembl ortholog	NA	NA	NA	NA	NA	No other Ensembl ortholog	NA	NA	NA	NA	NA	No other Ensembl ortholog	NA	NA	NA	NA	NA	No other Ensembl ortholog	NA	NA	NA	NA	NA	No other Ensembl ortholog	NA	NA	NA	NA	NA	No other Ensembl ortholog	NA	NA	NA	NA	NA	No other Ensembl ortholog	NA	NA	NA	NA	NA	No other Ensembl ortholog
homo_sapiens_ortho7116	No other Ensembl ortholog	NA	NA	NA	NA	NA	No other Ensembl ortholog	NA	NA	NA	NA	NA	No other Ensembl ortholog	NA	NA	NA	NA	NA	No other Ensembl ortholog	NA	NA	NA	NA	NA	No other Ensembl ortholog	NA	NA	NA	NA	NA	No other Ensembl ortholog	NA	NA	NA	NA	NA	No other Ensembl ortholog	NA	NA	NA	NA	NA	No other Ensembl ortholog	NA	NA	NA	NA	NA	No other Ensembl ortholog
homo_sapiens_ortho7116	No other Ensembl ortholog	NA	NA	NA	NA	NA	No other Ensembl ortholog	NA	NA	NA	NA	NA	No other Ensembl ortholog	NA	NA	NA	NA	NA	No other Ensembl ortholog	NA	NA	NA	NA	NA	No other Ensembl ortholog	NA	NA	NA	NA	NA	No other Ensembl ortholog	NA	NA	NA	NA	NA	No other Ensembl ortholog	NA	NA	NA	NA	NA	No other Ensembl ortholog	NA	NA	NA	NA	NA	No other Ensembl ortholog
homo_sapiens_ortho7116	No other Ensembl ortholog	NA	NA	NA	NA	NA	No other Ensembl ortholog	NA	NA	NA	NA	NA	No other Ensembl ortholog	NA	NA	NA	NA	NA	No other Ensembl ortholog	NA	NA	NA	NA	NA	No other Ensembl ortholog	NA	NA	NA	NA	NA	No other Ensembl ortholog	NA	NA	NA	NA	NA	No other Ensembl ortholog	NA	NA	NA	NA	NA	No other Ensembl ortholog	NA	NA	NA	NA	NA	No other Ensembl ortholog
homo_sapiens_ortho7116	No other Ensembl ortholog	NA	NA	NA	NA	NA	No other Ensembl ortholog	NA	NA	NA	NA	NA	No other Ensembl ortholog	NA	NA	NA	NA	NA	No other Ensembl ortholog	NA	NA	NA	NA	NA	No other Ensembl ortholog	NA	NA	NA	NA	NA	No other Ensembl ortholog	NA	NA	NA	NA	NA	No other Ensembl ortholog	NA	NA	NA	NA	NA	No other Ensembl ortholog	NA	NA	NA	NA	NA	No other Ensembl ortholog
homo_sapiens_ortho7116	No other Ensembl ortholog	NA	NA	NA	NA	NA	No other Ensembl ortholog	NA	NA	NA	NA	NA	No other Ensembl ortholog	NA	NA	NA	NA	NA	No other Ensembl ortholog	NA	NA	NA	NA	NA	No other Ensembl ortholog	NA	NA	NA	NA	NA	No other Ensembl ortholog	NA	NA	NA	NA	NA	No other Ensembl ortholog	NA	NA	NA	NA	NA	No other Ensembl ortholog	NA	NA	NA	NA	NA	No other Ensembl ortholog
homo_sapiens_ortho7116	No other Ensembl ortholog	NA	NA	NA	NA	NA	No other Ensembl ortholog	NA	NA	NA	NA	NA	No other Ensembl ortholog	NA	NA	NA	NA	NA	No other Ensembl ortholog	NA	NA	NA	NA	NA	No other Ensembl ortholog	NA	NA	NA	NA	NA	No other Ensembl ortholog	NA	NA	NA	NA	NA	No other Ensembl ortholog	NA	NA	NA	NA	NA	No other Ensembl ortholog	NA	NA	NA	NA	NA	No other Ensembl ortholog
homo_sapiens_ortho7116	No other Ensembl ortholog	NA	NA	NA	NA	NA	No other Ensembl ortholog	NA	NA	NA	NA	NA	No other Ensembl ortholog	NA	NA	NA	NA	NA	No other Ensembl ortholog	NA	NA	NA	NA	NA	No other Ensembl ortholog	NA	NA	NA	NA	NA	No other Ensembl ortholog	NA	NA	NA	NA	NA	No other Ensembl ortholog	NA	NA	NA	NA	NA	No other Ensembl ortholog	NA	NA	NA	NA	NA	No other Ensembl ortholog
homo_sapiens_ortho7116	No other Ensembl ortholog	NA	NA	NA	NA	NA	No other Ensembl ortholog	NA	NA	NA	NA	NA	No other Ensembl ortholog	NA	NA	NA	NA	NA	No other Ensembl ortholog	NA	NA	NA	NA	NA	No other Ensembl ortholog	NA	NA	NA	NA	NA	No other Ensembl ortholog	NA	NA	NA	NA	NA	No other Ensembl ortholog	NA	NA	NA	NA	NA	No other Ensembl ortholog	NA	NA	NA	NA	NA	No other Ensembl ortholog
homo_sapiens_ortho7116	No other Ensembl ortholog	NA	NA	NA	NA	NA	No other Ensembl ortholog	NA	NA	NA	NA	NA	No other Ensembl ortholog	NA	NA	NA	NA	NA	No other Ensembl ortholog	NA	NA	NA	NA	NA	No other Ensembl ortholog	NA	NA	NA	NA	NA	No other Ensembl ortholog	NA	NA	NA	NA	NA	No other Ensembl ortholog	NA	NA	NA	NA	NA	No other Ensembl ortholog	NA	NA	NA	NA	NA	No other Ensembl ortholog
homo_sapiens_ortho7116	No other Ensembl ortholog	NA	NA	NA	NA	NA	No other Ensembl ortholog	NA	NA	NA	NA	NA	No other Ensembl ortholog	NA	NA	NA	NA	NA	No other Ensembl ortholog	NA	NA	NA	NA	NA	No other Ensembl ortholog	NA	NA	NA	NA	NA	No other Ensembl ortholog	NA	NA	NA	NA	NA	No other Ensembl ortholog	NA	NA	NA	NA	NA	No other Ensembl ortholog	NA	NA	NA	NA	NA	No other Ensembl ortholog
homo_sapiens_ortho7116	No other Ensembl ortholog	NA	NA	NA	NA	NA	No other Ensembl ortholog	NA	NA	NA	NA	NA	No other Ensembl ortholog	NA	NA	NA	NA	NA	No other Ensembl ortholog	NA	NA	NA	NA	NA	No other Ensembl ortholog	NA	NA	NA	NA	NA	No other Ensembl ortholog	NA	NA	NA	NA	NA	No other Ensembl ortholog	NA	NA	NA	NA	NA	No other Ensembl ortholog	NA	NA	NA	NA	NA	No other Ensembl ortholog
homo_sapiens_ortho7116	No other Ensembl ortholog	NA	NA	NA	NA	NA	No other Ensembl ortholog	NA	NA	NA	NA	NA	No other Ensembl ortholog	NA	NA	NA	NA	NA	No other Ensembl ortholog	NA	NA	NA	NA	NA	No other Ensembl ortholog	NA	NA	NA	NA	NA	No other Ensembl ortholog	NA	NA	NA	NA	NA	No other Ensembl ortholog	NA	NA	NA	NA	NA	No other Ensembl ortholog	NA	NA	NA	NA	NA	No other Ensembl ortholog
homo_sapiens_ortho7116	No other Ensembl ortholog	NA	NA	NA	NA	NA	No other Ensembl ortholog	NA	NA	NA	NA	NA	No other Ensembl ortholog	NA	NA	NA	NA	NA	No other Ensembl ortholog	NA	NA	NA	NA	NA	No other Ensembl ortholog	NA	NA	NA	NA	NA	No other Ensembl ortholog	NA	NA	NA	NA	NA	No other Ensembl ortholog	NA	NA	NA	NA	NA	No other Ensembl ortholog	NA	NA	NA	NA	NA	No other Ensembl ortholog
homo_sapiens_ortho7116	No other Ensembl ortholog	NA	NA	NA	NA	NA	No other Ensembl ortholog	NA	NA	NA	NA	NA	No other Ensembl ortholog	NA	NA	NA	NA	NA	No other Ensembl ortholog	NA	NA	NA	NA	NA	No other Ensembl ortholog	NA	NA	NA	NA	NA	No other Ensembl ortholog	NA	NA	NA	NA	NA	No other Ensembl ortholog	NA	NA	NA	NA	NA	No other Ensembl ortholog	NA	NA	NA	NA	NA	No other Ensembl ortholog
homo_sapiens_ortho7116	No other Ensembl ortholog	NA	NA	NA	NA	NA	No other Ensembl ortholog	NA	NA	NA	NA	NA	No other Ensembl ortholog	NA	NA	NA	NA	NA	No other Ensembl ortholog	NA	NA	NA	NA	NA	No other Ensembl ortholog	NA	NA	NA	NA	NA	No other Ensembl ortholog	NA	NA	NA	NA	NA	No other Ensembl ortholog	NA	NA	NA	NA	NA	No other Ensembl ortholog	NA	NA	NA	NA	NA	No other Ensembl ortholog
homo_sapiens_ortho7116	No other Ensembl ortholog	NA	NA	NA	NA	NA	No other Ensembl ortholog	NA	NA	NA	NA	NA	No other Ensembl ortholog	NA	NA	NA	NA	NA	No other Ensembl ortholog	NA	NA	NA	NA	NA	No other Ensembl ortholog	NA	NA	NA	NA	NA	No other Ensembl ortholog	NA	NA	NA	NA	NA	No other Ensembl ortholog	NA	NA	NA	NA	NA	No other Ensembl ortholog	NA	NA	NA	NA	NA	No other Ensembl ortholog
homo_sapiens_ortho14673	ENSG00000214908	RP11-229M1.2	N/A	ENSG00000214908	0.0170623	0.968806	No other Ensembl ortholog	NA	NA	NA	NA	NA	No other Ensembl ortholog	NA	NA	NA	NA	NA	No other Ensembl ortholog	NA	NA	NA	NA	NA	No other Ensembl ortholog	NA	NA	NA	NA	NA	No other Ensembl ortholog	NA	NA	NA	NA	NA	No other Ensembl ortholog	NA	NA	NA	NA	NA	No other Ensembl ortholog	NA	NA	NA	NA	NA	No other Ensembl ortholog
homo_sapiens_ortho13618	ENSG00000099998	GGT5	n/a	25	0.301705	0.447385	ENSCVR109	Ggt5	NA	NA	Not differentially expressed	Not differentially expressed	ENSBTAG00000006608	GGT5	0.14836	80	-0.420773	0.448907	ENSOARG00000013730	GGT5	0.12372	80	-0.12489	0.836034	ENSSSCG00000010055	GGT5	0.14863	80	0.293584	0.363978	ENSECAG00000021670	GGT5	0.16667	83	Not differentially expressed	NA	ENSCAFG00000029292	NA	0.15845	85	0.409219	0.471842	ENSCVR110	GGT5	NA	NA	Not differentially expressed	Not differentially expressed	No other Ensembl ortholog
homo_sapiens_ortho13618	No other Ensembl ortholog	NA	NA	NA	NA	NA	No other Ensembl ortholog	NA	NA	NA	NA	NA	No other Ensembl ortholog	NA	NA	NA	NA	NA	No other Ensembl ortholog	NA	NA	NA	NA	NA	No other Ensembl ortholog	NA	NA	NA	NA	NA	No other Ensembl ortholog	NA	NA	NA	NA	NA	ENSCAFG00000030031	NA	0.27607	79	Not differentially expressed	NA	No other Ensembl ortholog	NA	NA	NA	NA	NA	No other Ensembl ortholog
myotis_lucifugus_ortho23095	No other Ensembl ortholog	NA	NA	NA	NA	NA	No other Ensembl ortholog	NA	NA	NA	NA	NA	No other Ensembl ortholog	NA	NA	NA	NA	NA	No other Ensembl ortholog	NA	NA	NA	NA	NA	No other Ensembl ortholog	NA	NA	NA	NA	NA	No other Ensembl ortholog	NA	NA	NA	NA	NA	No other Ensembl ortholog	NA	NA	NA	NA	NA	No other Ensembl ortholog	NA	NA	NA	NA	NA	ENSMLUG00000027785
homo_sapiens_ortho1955	ENSG00000187097	ENTPD5	n/a	32	0.81701	1.51119e-06	ENSRNOG00000033206	Entpd5	0.2135	85	-0.0491949	0.6888	ENSBTAG00000020334	ENTPD5	0.22142	92	-0.252332	0.350149	ENSOARG00000000860	ENTPD5	0.21644	87	-0.0778414	0.812878	ENSSSCG00000002355	ENTPD5	0.25074	91	-0.0640697	0.860851	ENSECAG00000013212	ENTPD5	0.27715	86	0.176496	0.77666	ENSCAFG00000025238	ENTPD5	0.24452	91	0.289426	0.40049	ENSPVAG00000000643	ENTPD5	n/a	91	0.143769	0.496692	ENSMLUG00000008730
gallus_gallus_ortho24253	No other Ensembl ortholog	NA	NA	NA	NA	NA	No other Ensembl ortholog	NA	NA	NA	NA	NA	No other Ensembl ortholog	NA	NA	NA	NA	NA	No other Ensembl ortholog	NA	NA	NA	NA	NA	No other Ensembl ortholog	NA	NA	NA	NA	NA	No other Ensembl ortholog	NA	NA	NA	NA	NA	No other Ensembl ortholog	NA	NA	NA	NA	NA	No other Ensembl ortholog	NA	NA	NA	NA	NA	No other Ensembl ortholog
equus_caballus_ortho21045	ENSG00000137642	SORL1	0.08354	90	Not differentially expressed	NA	No other Ensembl ortholog	NA	NA	NA	NA	NA	ENSBTAG00000014611	SORL1	0.0917	91	Not differentially expressed	NA	ENSOARG00000018274	SORL1	0.09281	91	Not differentially expressed	NA	ENSSSCG00000015135	SORL1	0.09831	92	Not differentially expressed	NA	ENSECAG00000019083	SORL1	n/a	7	-0.229047	0.376026	ENSCAFG00000011745	SORL1	0.09062	90	Not differentially expressed	NA	ENSPVAG00000004468	SORL1	n/a	87	Not differentially expressed	NA	ENSMLUG00000026089
rattus_norvegicus_ortho16255	ENSG00000149970	CNKSR2	0.01527	99	Not differentially expressed	NA	ENSRNOG00000007014	Cnksr2	n/a	14	-0.114219	0.650608	ENSBTAG00000044202	CNKSR2	0.04843	96	0.273082	0.651723	ENSOARG00000015815	CNKSR2	0.05548	95	Not differentially expressed	NA	ENSSSCG00000012164	CNKSR2	0.01194	99	Not differentially expressed	NA	ENSECAG00000000149	CNKSR2	0.02149	98	Not differentially expressed	NA	ENSCAFG00000013228	CNKSR2	0.03056	98	Not differentially expressed	NA	ENSPVAG00000017846	CNKSR2	n/a	90	Not differentially expressed	NA	ENSMLUG00000004159
rattus_norvegicus_ortho15750	ENSG00000277370	SNORD49A	n/a	80	Not differentially expressed	NA	ENSRNOG00000058899	SNORD49	n/a	71	-0.235776	0.579322	ENSBTAG00000042098	SNORD49	n/a	86	Not differentially expressed	NA	ENSOARG00000022204	SNORD49	n/a	83	Not differentially expressed	NA	ENSSSCG00000018456	SNORD49	n/a	82	-0.654553	0.0257086	ENSECAG00000025557	SNORD49	n/a	82	Not differentially expressed	NA	ENSCAFG00000022463	SNORD49	n/a	82	Not differentially expressed	NA	No other Ensembl ortholog	NA	NA	NA	NA	NA	ENSMLUG00000019061
homo_sapiens_ortho553	ENSG00000119943	PYROXD2	n/a	50	-0.071703	0.874173	ENSRNOG00000015807	Pyroxd2	0.1268	86	Not differentially expressed	NA	ENSBTAG00000014313	PYROXD2	0.18367	86	Not differentially expressed	NA	ENSOARG00000011769	PYROXD2	0.18522	87	Not differentially expressed	NA	ENSSSCG00000010533	NA	0.20368	87	Not differentially expressed	NA	ENSECAG00000003748	PYROXD2	0.15264	91	0.232608	0.656696	ENSCAFG00000009350	PYROXD2	0.15316	89	-0.181836	0.614108	ENSPVAG00000008963	PYROXD2	n/a	81	-0.214265	0.339008	ENSMLUG00000007227
homo_sapiens_ortho553	No other Ensembl ortholog	NA	NA	NA	NA	NA	No other Ensembl ortholog	NA	NA	NA	NA	NA	No other Ensembl ortholog	NA	NA	NA	NA	NA	No other Ensembl ortholog	NA	NA	NA	NA	NA	ENSSSCG00000029912	NA	0.30464	79	Not differentially expressed	NA	No other Ensembl ortholog	NA	NA	NA	NA	NA	No other Ensembl ortholog	NA	NA	NA	NA	NA	No other Ensembl ortholog	NA	NA	NA	NA	NA	No other Ensembl ortholog
ovis_aries_ortho18186	No other Ensembl ortholog	NA	NA	NA	NA	NA	No other Ensembl ortholog	NA	NA	NA	NA	NA	No other Ensembl ortholog	NA	NA	NA	NA	NA	ENSOARG00000026491	NA	no homology	ENSOARG00000026491	0.307372	0.730186	No other Ensembl ortholog	NA	NA	NA	NA	NA	No other Ensembl ortholog	NA	NA	NA	NA	NA	No other Ensembl ortholog	NA	NA	NA	NA	NA	No other Ensembl ortholog	NA	NA	NA	NA	NA	No other Ensembl ortholog
rattus_norvegicus_ortho16192	No other Ensembl ortholog	NA	NA	NA	NA	NA	ENSRNOG00000050490	Mir3064	no homology	ENSRNOG00000050490	0.261833	0.435966	No other Ensembl ortholog	NA	NA	NA	NA	NA	No other Ensembl ortholog	NA	NA	NA	NA	NA	No other Ensembl ortholog	NA	NA	NA	NA	NA	No other Ensembl ortholog	NA	NA	NA	NA	NA	No other Ensembl ortholog	NA	NA	NA	NA	NA	No other Ensembl ortholog	NA	NA	NA	NA	NA	No other Ensembl ortholog
equus_caballus_ortho20752	ENSG00000154479	CCDC173	0.29347	83	Not differentially expressed	NA	ENSRNOG00000052954	Ccdc173	0.29916	72	Not differentially expressed	NA	ENSBTAG00000001090	CCDC173	0.24413	84	Not differentially expressed	NA	ENSOARG00000003082	CCDC173	0.22829	84	Not differentially expressed	NA	ENSSSCG00000015935	CCDC173	0.28768	84	Not differentially expressed	NA	ENSECAG00000016815	CCDC173	n/a	22	-0.124018	0.883938	ENSCAFG00000012387	CCDC173	0.20982	84	Not differentially expressed	NA	ENSPVAG00000006611	CCDC173	n/a	84	-0.309276	0.27157	ENSMLUG00000013114
homo_sapiens_ortho6816	ENSG00000170322	NFRKB	n/a	26	-0.360818	0.0506073	ENSRNOG00000008278	Nfrkb	0.08068	94	0.0808994	0.45296	ENSBTAG00000017610	NFRKB	0.0558	93	-0.252317	0.153819	ENSOARG00000014310	NFRKB	0.08398	91	-0.452236	0.0245403	ENSSSCG00000015242	NA	0.03682	97	-0.42788	0.00141035	ENSECAG00000005422	NFRKB	0.07783	96	-0.186559	0.516764	ENSCAFG00000010199	NFRKB	0.05527	97	0.0021948	0.996828	ENSPVAG00000012762	NFRKB	n/a	96	0.0108169	0.965689	ENSMLUG00000011107
homo_sapiens_ortho6816	No other Ensembl ortholog	NA	NA	NA	NA	NA	No other Ensembl ortholog	NA	NA	NA	NA	NA	No other Ensembl ortholog	NA	NA	NA	NA	NA	No other Ensembl ortholog	NA	NA	NA	NA	NA	ENSSSCG00000021545	NA	n/a	83	-0.427769	0.0295793	No other Ensembl ortholog	NA	NA	NA	NA	NA	No other Ensembl ortholog	NA	NA	NA	NA	NA	No other Ensembl ortholog	NA	NA	NA	NA	NA	No other Ensembl ortholog
homo_sapiens_ortho3893	ENSG00000112186	CAP2	n/a	35	0.00295143	0.994228	ENSRNOG00000043350	Cap2	0.10177	87	Not differentially expressed	NA	ENSBTAG00000016924	CAP2	0.13601	89	-0.244088	0.555673	ENSOARG00000011838	CAP2	0.12347	89	-0.617149	0.0600741	ENSSSCG00000001068	NA	0.17225	88	Not differentially expressed	NA	ENSECAG00000011524	CAP2	0.20089	90	Not differentially expressed	NA	ENSCAFG00000009977	CAP2	0.14463	90	0.713258	1.46391e-07	ENSPVAG00000003759	CAP2	n/a	85	Not differentially expressed	NA	ENSMLUG00000016454
homo_sapiens_ortho3893	No other Ensembl ortholog	NA	NA	NA	NA	NA	No other Ensembl ortholog	NA	NA	NA	NA	NA	No other Ensembl ortholog	NA	NA	NA	NA	NA	No other Ensembl ortholog	NA	NA	NA	NA	NA	ENSSSCG00000029599	NA	0.33364	69	Not differentially expressed	NA	No other Ensembl ortholog	NA	NA	NA	NA	NA	No other Ensembl ortholog	NA	NA	NA	NA	NA	No other Ensembl ortholog	NA	NA	NA	NA	NA	No other Ensembl ortholog
ovis_aries_ortho18836	ENSG00000130595	TNNT3	n/a	64	Not differentially expressed	NA	ENSRNOG00000020332	Tnnt3	n/a	68	Not differentially expressed	NA	ENSBTAG00000022158	TNNT3	0.1937	64	Not differentially expressed	NA	ENSOARG00000000697	TNNT3	n/a	45	-0.0681046	0.932603	No other Ensembl ortholog	NA	NA	NA	NA	NA	ENSECAG00000023971	TNNT3	n/a	79	Not differentially expressed	NA	ENSCAFG00000010081	TNNT3	n/a	68	Not differentially expressed	NA	ENSPVAG00000000329	TNNT3	n/a	56	-0.618469	0.101587	No other Ensembl ortholog
homo_sapiens_ortho3308	ENSG00000176542	USF3	n/a	7	-0.166061	0.576195	ENSRNOG00000027756	RGD1560175	0.22574	83	-0.0168692	0.934592	ENSBTAG00000021000	USF3	0.21021	88	0.0170158	0.952579	ENSOARG00000019468	USF3	0.21698	88	0.230942	0.287792	ENSSSCG00000011918	USF3	0.21662	88	-0.112576	0.613985	ENSECAG00000024549	USF3	0.22365	91	-0.273724	0.118251	ENSCAFG00000010692	USF3	0.17138	90	0.0577927	0.850511	ENSPVAG00000006151	USF3	n/a	83	-0.435134	0.00243723	ENSMLUG00000004274
sus_scrofa_ortho19611	No other Ensembl ortholog	NA	NA	NA	NA	NA	No other Ensembl ortholog	NA	NA	NA	NA	NA	No other Ensembl ortholog	NA	NA	NA	NA	NA	No other Ensembl ortholog	NA	NA	NA	NA	NA	ENSSSCG00000021455	NA	n/a	14	0.181376	0.195068	No other Ensembl ortholog	NA	NA	NA	NA	NA	No other Ensembl ortholog	NA	NA	NA	NA	NA	No other Ensembl ortholog	NA	NA	NA	NA	NA	No other Ensembl ortholog
homo_sapiens_ortho83	ENSG00000242479	RP11-383G6.4	N/A	ENSG00000242479	-0.0236755	0.964701	No other Ensembl ortholog	NA	NA	NA	NA	NA	No other Ensembl ortholog	NA	NA	NA	NA	NA	No other Ensembl ortholog	NA	NA	NA	NA	NA	No other Ensembl ortholog	NA	NA	NA	NA	NA	No other Ensembl ortholog	NA	NA	NA	NA	NA	No other Ensembl ortholog	NA	NA	NA	NA	NA	No other Ensembl ortholog	NA	NA	NA	NA	NA	No other Ensembl ortholog
ovis_aries_ortho17887	No other Ensembl ortholog	NA	NA	NA	NA	NA	No other Ensembl ortholog	NA	NA	NA	NA	NA	No other Ensembl ortholog	NA	NA	NA	NA	NA	ENSOARG00000002867	NA	no homology	ENSOARG00000002867	-0.063205	0.881053	No other Ensembl ortholog	NA	NA	NA	NA	NA	No other Ensembl ortholog	NA	NA	NA	NA	NA	No other Ensembl ortholog	NA	NA	NA	NA	NA	No other Ensembl ortholog	NA	NA	NA	NA	NA	No other Ensembl ortholog
homo_sapiens_ortho864	ENSG00000167077	MEI1	n/a	13	-0.106625	0.844901	ENSRNOG00000007003	Mei1	0.2405	80	Not differentially expressed	NA	ENSBTAG00000004488	MEI1	0.30706	82	Not differentially expressed	NA	ENSOARG00000018558	MEI1	0.28698	83	Not differentially expressed	NA	ENSSSCG00000026377	MEI1	0.32994	68	Not differentially expressed	NA	ENSECAG00000000597	MEI1	0.31278	86	Not differentially expressed	NA	ENSCAFG00000001023	MEI1	0.25993	86	-0.0694624	0.925332	ENSPVAG00000001174	MEI1	n/a	77	Not differentially expressed	NA	ENSMLUG00000002527
homo_sapiens_ortho4635	ENSG00000177542	SLC25A22	n/a	38	0.637886	0.000841367	ENSRNOG00000018450	LOC100911440	0.03107	95	Not differentially expressed	NA	ENSBTAG00000001229	SLC25A22	n/a	93	-0.147322	0.514179	ENSOARG00000005859	SLC25A22	0.0879	88	0.988527	0.00441549	ENSSSCG00000012844	SLC25A22	0.03122	95	0.150011	0.400512	ENSECAG00000011808	SLC25A22	0.09122	86	0.046611	0.93473	No other Ensembl ortholog	NA	NA	NA	NA	NA	ENSPVAG00000004471	SLC25A22	n/a	93	0.0206401	0.96148	No other Ensembl ortholog
homo_sapiens_ortho4635	No other Ensembl ortholog	NA	NA	NA	NA	NA	ENSRNOG00000049944	Slc25a22	0.03107	95	Not differentially expressed	NA	No other Ensembl ortholog	NA	NA	NA	NA	NA	No other Ensembl ortholog	NA	NA	NA	NA	NA	No other Ensembl ortholog	NA	NA	NA	NA	NA	No other Ensembl ortholog	NA	NA	NA	NA	NA	No other Ensembl ortholog	NA	NA	NA	NA	NA	No other Ensembl ortholog	NA	NA	NA	NA	NA	No other Ensembl ortholog
sus_scrofa_ortho20116	No other Ensembl ortholog	NA	NA	NA	NA	NA	No other Ensembl ortholog	NA	NA	NA	NA	NA	No other Ensembl ortholog	NA	NA	NA	NA	NA	No other Ensembl ortholog	NA	NA	NA	NA	NA	ENSSSCG00000029162	NA	n/a	17	0.0997351	0.430786	No other Ensembl ortholog	NA	NA	NA	NA	NA	No other Ensembl ortholog	NA	NA	NA	NA	NA	No other Ensembl ortholog	NA	NA	NA	NA	NA	No other Ensembl ortholog
rattus_norvegicus_ortho15115	No other Ensembl ortholog	NA	NA	NA	NA	NA	ENSRNOG00000056778	AABR07015040.1	no homology	ENSRNOG00000056778	-0.247407	0.175812	No other Ensembl ortholog	NA	NA	NA	NA	NA	No other Ensembl ortholog	NA	NA	NA	NA	NA	No other Ensembl ortholog	NA	NA	NA	NA	NA	No other Ensembl ortholog	NA	NA	NA	NA	NA	No other Ensembl ortholog	NA	NA	NA	NA	NA	No other Ensembl ortholog	NA	NA	NA	NA	NA	No other Ensembl ortholog
homo_sapiens_ortho9589	ENSG00000073331	ALPK1	n/a	6	1.99564	8.72318e-32	ENSRNOG00000022636	Alpk1	0.28561	72	0.359921	0.0163253	ENSBTAG00000034875	ALPK1	0.32928	76	1.97196	1.34934e-34	ENSOARG00000002625	ALPK1	0.33133	77	-0.106224	0.846199	ENSSSCG00000009127	ALPK1	0.34505	77	2.15234	0	ENSECAG00000007247	ALPK1	0.35264	79	Not differentially expressed	NA	ENSCAFG00000011670	ALPK1	0.35633	80	0.0748549	0.849431	ENSPVAG00000006939	ALPK1	n/a	61	1.29628	4.88149e-16	No other Ensembl ortholog
homo_sapiens_ortho6060	ENSG00000216915	RP1-97D16.1	N/A	ENSG00000216915	-0.0408438	0.947982	No other Ensembl ortholog	NA	NA	NA	NA	NA	No other Ensembl ortholog	NA	NA	NA	NA	NA	No other Ensembl ortholog	NA	NA	NA	NA	NA	No other Ensembl ortholog	NA	NA	NA	NA	NA	No other Ensembl ortholog	NA	NA	NA	NA	NA	No other Ensembl ortholog	NA	NA	NA	NA	NA	No other Ensembl ortholog	NA	NA	NA	NA	NA	No other Ensembl ortholog
homo_sapiens_ortho6847	ENSG00000134597	RBMX2	n/a	20	-0.00645409	0.984347	ENSRNOG00000007371	Rbmx2	0.19798	76	-0.00782459	0.980604	ENSBTAG00000006252	NA	0.30763	76	0.301618	0.329422	ENSOARG00000000444	NA	0.49155	74	Not differentially expressed	NA	ENSSSCG00000022086	RBMX2	0.25202	83	0.186464	0.264488	ENSECAG00000008257	RBMX2	0.23194	86	-0.131149	0.77666	ENSCAFG00000018770	RBMX2	0.30765	79	0.0170245	0.965787	ENSPVAG00000004425	RBMX2	n/a	79	-0.205755	0.640487	ENSMLUG00000010298
homo_sapiens_ortho6847	No other Ensembl ortholog	NA	NA	NA	NA	NA	No other Ensembl ortholog	NA	NA	NA	NA	NA	ENSBTAG00000014771	RBMX2	0.32698	75	0.212927	0.440008	ENSOARG00000017320	NA	0.35142	73	-0.0952063	0.813903	No other Ensembl ortholog	NA	NA	NA	NA	NA	No other Ensembl ortholog	NA	NA	NA	NA	NA	No other Ensembl ortholog	NA	NA	NA	NA	NA	No other Ensembl ortholog	NA	NA	NA	NA	NA	ENSMLUG00000017095
homo_sapiens_ortho6847	No other Ensembl ortholog	NA	NA	NA	NA	NA	No other Ensembl ortholog	NA	NA	NA	NA	NA	No other Ensembl ortholog	NA	NA	NA	NA	NA	ENSOARG00000000959	NA	0.37314	67	-0.14186	0.638446	No other Ensembl ortholog	NA	NA	NA	NA	NA	No other Ensembl ortholog	NA	NA	NA	NA	NA	No other Ensembl ortholog	NA	NA	NA	NA	NA	No other Ensembl ortholog	NA	NA	NA	NA	NA	ENSMLUG00000023163
bos_taurus_ortho17567	ENSG00000171115	GIMAP8	0.54003	56	Not differentially expressed	NA	ENSRNOG00000020169	Gimap8	0.43023	47	Not differentially expressed	NA	ENSBTAG00000014402	GIMAP8	n/a	13	1.95253	0.175901	ENSOARG00000001131	GIMAP8	0.78673	67	Not differentially expressed	NA	ENSSSCG00000016452	GIMAP8	0.51332	61	Not differentially expressed	NA	ENSECAG00000018802	GIMAP8	0.65593	60	Not differentially expressed	NA	ENSCAFG00000004572	GIMAP8	0.43378	57	Not differentially expressed	NA	ENSPVAG00000010750	GIMAP8	n/a	50	Not differentially expressed	NA	ENSMLUG00000012405
bos_taurus_ortho17408	ENSG00000269313	MAGIX	0.43677	69	Not differentially expressed	NA	ENSRNOG00000010092	Magix	0.35705	60	Not differentially expressed	NA	ENSBTAG00000013278	MAGIX	n/a	9	-0.00968667	0.986276	ENSOARG00000010894	MAGIX	0.44779	93	-0.527075	0.0603411	ENSSSCG00000012295	MAGIX	0.50878	77	Not differentially expressed	NA	ENSECAG00000023295	MAGIX	0.60007	73	Not differentially expressed	NA	ENSCAFG00000031300	MAGIX	0.37911	71	-0.253065	0.21966	ENSPVAG00000011766	MAGIX	n/a	57	Not differentially expressed	NA	ENSMLUG00000028142
rattus_norvegicus_ortho15724	No other Ensembl ortholog	NA	NA	NA	NA	NA	ENSRNOG00000038955	MGC105567	n/a	31	5.0366	0	No other Ensembl ortholog	NA	NA	NA	NA	NA	No other Ensembl ortholog	NA	NA	NA	NA	NA	No other Ensembl ortholog	NA	NA	NA	NA	NA	No other Ensembl ortholog	NA	NA	NA	NA	NA	No other Ensembl ortholog	NA	NA	NA	NA	NA	No other Ensembl ortholog	NA	NA	NA	NA	NA	No other Ensembl ortholog
ovis_aries_ortho18645	No other Ensembl ortholog	NA	NA	NA	NA	NA	No other Ensembl ortholog	NA	NA	NA	NA	NA	No other Ensembl ortholog	NA	NA	NA	NA	NA	ENSOARG00000000419	NA	n/a	22	-0.114457	0.849477	No other Ensembl ortholog	NA	NA	NA	NA	NA	No other Ensembl ortholog	NA	NA	NA	NA	NA	No other Ensembl ortholog	NA	NA	NA	NA	NA	No other Ensembl ortholog	NA	NA	NA	NA	NA	No other Ensembl ortholog
homo_sapiens_ortho5709	ENSG00000156504	FAM122B	n/a	30	-0.257864	0.291038	ENSRNOG00000002285	Fam122b	0.21996	83	Not differentially expressed	NA	ENSBTAG00000001886	FAM122B	0.23854	76	0.148985	0.516754	ENSOARG00000011981	FAM122B	0.16986	79	-0.100689	0.731521	ENSSSCG00000012685	FAM122B	0.15121	81	-0.320408	0.0170069	ENSECAG00000018643	FAM122B	0.195	86	-0.182955	0.49005	ENSCAFG00000018882	FAM122B	0.10958	88	0.307676	0.04694	ENSPVAG00000015958	FAM122B	n/a	86	0.0684195	0.788512	ENSMLUG00000007988
homo_sapiens_ortho5709	No other Ensembl ortholog	NA	NA	NA	NA	NA	ENSRNOG00000050146	LOC100909732	0.21996	83	Not differentially expressed	NA	No other Ensembl ortholog	NA	NA	NA	NA	NA	No other Ensembl ortholog	NA	NA	NA	NA	NA	No other Ensembl ortholog	NA	NA	NA	NA	NA	No other Ensembl ortholog	NA	NA	NA	NA	NA	No other Ensembl ortholog	NA	NA	NA	NA	NA	No other Ensembl ortholog	NA	NA	NA	NA	NA	No other Ensembl ortholog
homo_sapiens_ortho566	ENSG00000174151	CYB561D1	n/a	34	-0.0798765	0.787689	ENSRNOG00000052232	Cyb561d1	0.25837	85	0.183724	0.209661	ENSBTAG00000016643	CYB561D1	0.22565	88	0.0459588	0.910841	ENSOARG00000019241	CYB561D1	0.20651	88	0.174671	0.701733	ENSSSCG00000006827	CYB561D1	0.24536	88	-0.184647	0.280168	ENSECAG00000011195	CYB561D1	0.33407	88	0.191393	0.722116	ENSCAFG00000019828	CYB561D1	0.21341	86	0.115085	0.900607	ENSPVAG00000008913	CYB561D1	n/a	89	0.0380853	0.955065	ENSMLUG00000008519
homo_sapiens_ortho5115	ENSG00000117143	UAP1	n/a	38	0.558486	0.000973341	ENSRNOG00000002926	Uap1	0.06447	90	0.264178	0.000434333	ENSBTAG00000010206	UAP1	0.07497	93	0.218082	0.211094	ENSOARG00000010765	UAP1	0.06766	93	0.0247578	0.929198	ENSSSCG00000006340	UAP1	0.04937	94	-0.188948	0.279091	ENSECAG00000022006	UAP1	0.05237	94	0.263588	0.246464	ENSCAFG00000013117	UAP1	0.06261	93	0.195781	0.150232	ENSPVAG00000014272	UAP1	n/a	71	0.486162	2.18296e-07	ENSMLUG00000015520
sus_scrofa_ortho20444	No other Ensembl ortholog	NA	NA	NA	NA	NA	No other Ensembl ortholog	NA	NA	NA	NA	NA	No other Ensembl ortholog	NA	NA	NA	NA	NA	No other Ensembl ortholog	NA	NA	NA	NA	NA	ENSSSCG00000026610	NA	no homology	ENSSSCG00000026610	-0.066852	0.736236	No other Ensembl ortholog	NA	NA	NA	NA	NA	No other Ensembl ortholog	NA	NA	NA	NA	NA	No other Ensembl ortholog	NA	NA	NA	NA	NA	No other Ensembl ortholog
homo_sapiens_ortho4632	ENSG00000111725	PRKAB1	n/a	28	-0.0208707	0.950918	ENSRNOG00000001142	Prkab1	0.02747	96	-0.0210327	0.89294	ENSBTAG00000005940	PRKAB1	0.03094	97	0.6261	0.000193204	ENSOARG00000001411	PRKAB1	0.02824	97	0.21167	0.32843	ENSSSCG00000009840	PRKAB1	0.03005	97	0.0868377	0.50203	ENSECAG00000011947	PRKAB1	0.02387	98	0.0778144	0.815695	ENSCAFG00000009986	PRKAB1	0.01906	99	0.0912666	0.687234	ENSPVAG00000003082	PRKAB1	n/a	97	-0.0891947	0.623062	ENSMLUG00000015390
bos_taurus_ortho16877	No other Ensembl ortholog	NA	NA	NA	NA	NA	No other Ensembl ortholog	NA	NA	NA	NA	NA	ENSBTAG00000014781	NA	N/A	ENSBTAG00000014781	0.216275	0.719291	No other Ensembl ortholog	NA	NA	NA	NA	NA	No other Ensembl ortholog	NA	NA	NA	NA	NA	No other Ensembl ortholog	NA	NA	NA	NA	NA	No other Ensembl ortholog	NA	NA	NA	NA	NA	No other Ensembl ortholog	NA	NA	NA	NA	NA	No other Ensembl ortholog
rattus_norvegicus_ortho14760	ENSG00000272333	KMT2B	0.11825	90	Not differentially expressed	NA	ENSRNOG00000055525	Kmt2b	n/a	7	0.067959	0.539738	ENSBTAG00000002763	KMT2B	0.14355	90	-0.489515	0.00034311	ENSOARG00000004987	KMT2B	0.16728	87	-0.266918	0.138062	ENSSSCG00000002895	KMT2B	0.13676	89	-0.509176	1.70268e-05	ENSECAG00000007605	KMT2B	0.15571	86	-0.115298	0.68802	ENSCAFG00000006878	KMT2B	0.13181	89	-0.09623	0.603343	ENSPVAG00000012828	KMT2B	n/a	86	-0.104012	0.637828	ENSMLUG00000011406
equus_caballus_ortho20568	No other Ensembl ortholog	NA	NA	NA	NA	NA	No other Ensembl ortholog	NA	NA	NA	NA	NA	No other Ensembl ortholog	NA	NA	NA	NA	NA	No other Ensembl ortholog	NA	NA	NA	NA	NA	ENSSSCG00000003240	NA	0.17476	60	Not differentially expressed	NA	ENSECAG00000006349	NA	n/a	34	0.0676335	0.959347	ENSCAFG00000006033	NA	n/a	40	0.0937014	0.850475	ENSPVAG00000002105	NA	n/a	42	-0.384836	0.129178	No other Ensembl ortholog
equus_caballus_ortho20568	No other Ensembl ortholog	NA	NA	NA	NA	NA	No other Ensembl ortholog	NA	NA	NA	NA	NA	No other Ensembl ortholog	NA	NA	NA	NA	NA	No other Ensembl ortholog	NA	NA	NA	NA	NA	No other Ensembl ortholog	NA	NA	NA	NA	NA	ENSECAG00000012298	NA	0.27258	31	-0.0958811	0.83581	No other Ensembl ortholog	NA	NA	NA	NA	NA	No other Ensembl ortholog	NA	NA	NA	NA	NA	No other Ensembl ortholog
homo_sapiens_ortho9509	ENSG00000105397	TYK2	n/a	12	0.044687	0.891754	ENSRNOG00000032948	Tyk2	n/a	80	0.0526543	0.668562	ENSBTAG00000011698	TYK2	0.14896	82	-0.0625066	0.739097	ENSOARG00000016012	TYK2	0.20482	75	-0.285357	0.136038	ENSSSCG00000013648	TYK2	0.14286	83	0.0945559	0.476795	ENSECAG00000020260	TYK2	n/a	65	0.135676	0.611539	ENSCAFG00000017834	TYK2	0.13184	83	-0.0255989	0.923078	ENSPVAG00000003691	TYK2	n/a	82	0.051807	0.841447	ENSMLUG00000012345
homo_sapiens_ortho8997	ENSG00000235084	CHCHD2P6	N/A	ENSG00000235084	-0.0399196	0.926764	No other Ensembl ortholog	NA	NA	NA	NA	NA	No other Ensembl ortholog	NA	NA	NA	NA	NA	No other Ensembl ortholog	NA	NA	NA	NA	NA	No other Ensembl ortholog	NA	NA	NA	NA	NA	No other Ensembl ortholog	NA	NA	NA	NA	NA	No other Ensembl ortholog	NA	NA	NA	NA	NA	No other Ensembl ortholog	NA	NA	NA	NA	NA	No other Ensembl ortholog
homo_sapiens_ortho10304	ENSG00000085840	ORC1	n/a	10	0.461438	0.151973	ENSRNOG00000008841	Orc1	0.34964	69	-1.11266	0.000192201	ENSBTAG00000002719	ORC1	0.32346	79	0.0588551	0.823737	ENSOARG00000005282	ORC1	0.35047	77	0.374167	0.176896	ENSSSCG00000003861	NA	0.36376	78	-0.906507	0.00239406	ENSECAG00000009370	ORC1	0.34876	80	-0.269274	0.399985	ENSCAFG00000003744	ORC1	0.34887	81	0.0759387	0.843468	ENSPVAG00000009802	ORC1	n/a	47	-0.145721	0.461562	ENSMLUG00000001040
homo_sapiens_ortho10304	No other Ensembl ortholog	NA	NA	NA	NA	NA	No other Ensembl ortholog	NA	NA	NA	NA	NA	No other Ensembl ortholog	NA	NA	NA	NA	NA	No other Ensembl ortholog	NA	NA	NA	NA	NA	ENSSSCG00000029750	NA	0.37162	78	Not differentially expressed	NA	No other Ensembl ortholog	NA	NA	NA	NA	NA	No other Ensembl ortholog	NA	NA	NA	NA	NA	No other Ensembl ortholog	NA	NA	NA	NA	NA	No other Ensembl ortholog
homo_sapiens_ortho9130	ENSG00000132694	ARHGEF11	n/a	12	0.367199	0.0293722	ENSRNOG00000015026	Arhgef11	0.18173	85	-0.0905787	0.417758	ENSBTAG00000012361	ARHGEF11	0.14272	89	0.512126	0.00933398	ENSOARG00000006679	ARHGEF11	0.14535	87	0.231056	0.25552	ENSSSCG00000006461	ARHGEF11	0.14637	90	0.318895	0.00811475	ENSECAG00000022117	ARHGEF11	0.17411	90	0.0673492	0.871241	ENSCAFG00000016484	ARHGEF11	0.13262	87	-0.0768764	0.717539	ENSPVAG00000014912	ARHGEF11	n/a	66	0.241724	0.292464	ENSMLUG00000010956
pteropus_vampyrus_ortho22503	No other Ensembl ortholog	NA	NA	NA	NA	NA	No other Ensembl ortholog	NA	NA	NA	NA	NA	No other Ensembl ortholog	NA	NA	NA	NA	NA	No other Ensembl ortholog	NA	NA	NA	NA	NA	No other Ensembl ortholog	NA	NA	NA	NA	NA	No other Ensembl ortholog	NA	NA	NA	NA	NA	No other Ensembl ortholog	NA	NA	NA	NA	NA	ENSPVAG00000024894	snoR38	no homology	ENSPVAG00000024894	-0.311909	0.657714	No other Ensembl ortholog
homo_sapiens_ortho3875	ENSG00000169245	CXCL10	n/a	39	12.6018	0	ENSRNOG00000022256	Cxcl10	0.29715	68	12.6839	0	ENSBTAG00000001725	CXCL10	0.36977	75	6.91993	6.99001e-10	ENSOARG00000016611	CXCL10	0.37911	74	Not differentially expressed	NA	ENSSSCG00000008977	CXCL10	0.21903	77	12.5087	0	ENSECAG00000013300	CXCL10	0.48042	76	8.85514	0	ENSCAFG00000008584	CXCL10	0.4366	78	10.4237	0	ENSPVAG00000015382	CXCL10	n/a	77	10.2009	0	ENSMLUG00000005312
sus_scrofa_ortho19742	ENSG00000100170	SLC5A1	0.17073	87	Not differentially expressed	NA	ENSRNOG00000017775	Slc5a1	0.09966	87	Not differentially expressed	NA	ENSBTAG00000012851	SLC5A1	0.18408	89	Not differentially expressed	NA	ENSOARG00000011955	SLC5A1	0.20093	89	Not differentially expressed	NA	ENSSSCG00000010036	SLC5A1	n/a	16	-0.365086	0.240496	ENSECAG00000000267	SLC5A1	0.22553	88	Not differentially expressed	NA	ENSCAFG00000013439	SLC5A1	0.14089	91	Not differentially expressed	NA	ENSPVAG00000017245	SLC5A1	n/a	87	Not differentially expressed	NA	ENSMLUG00000000838
homo_sapiens_ortho2064	ENSG00000122299	ZC3H7A	n/a	26	0.0303226	0.923714	ENSRNOG00000002420	Zc3h7a	0.14437	86	0.246542	0.00174912	ENSBTAG00000014826	ZC3H7A	0.07895	94	-0.272635	0.265688	ENSOARG00000006808	ZC3H7A	0.0821	94	0.0323258	0.901713	ENSSSCG00000007895	ZC3H7A	0.08884	92	-0.178181	0.11237	ENSECAG00000003869	ZC3H7A	0.08382	94	0.0454459	0.900195	ENSCAFG00000018876	ZC3H7A	0.09722	94	-0.0396756	0.859781	ENSPVAG00000015398	ZC3H7A	n/a	92	-0.0659234	0.696993	ENSMLUG00000016057
homo_sapiens_ortho6569	ENSG00000156162	DPY19L4	n/a	21	0.190129	0.510346	ENSRNOG00000025416	Dpy19l4	0.14936	88	-0.022058	0.915594	ENSBTAG00000013621	DPY19L4	0.1119	95	-0.310768	0.280447	ENSOARG00000006836	DPY19L4	0.14729	94	0.0707942	0.827077	ENSSSCG00000006098	DPY19L4	0.1405	94	-0.0796017	0.616347	ENSECAG00000024125	DPY19L4	0.11139	96	-0.0380156	0.936189	ENSCAFG00000009331	DPY19L4	0.09446	96	0.0811927	0.715679	ENSPVAG00000016769	DPY19L4	n/a	84	-0.225407	0.295005	ENSMLUG00000001829
homo_sapiens_ortho6569	No other Ensembl ortholog	NA	NA	NA	NA	NA	No other Ensembl ortholog	NA	NA	NA	NA	NA	No other Ensembl ortholog	NA	NA	NA	NA	NA	No other Ensembl ortholog	NA	NA	NA	NA	NA	No other Ensembl ortholog	NA	NA	NA	NA	NA	No other Ensembl ortholog	NA	NA	NA	NA	NA	No other Ensembl ortholog	NA	NA	NA	NA	NA	No other Ensembl ortholog	NA	NA	NA	NA	NA	ENSMLUG00000026731
homo_sapiens_ortho6176	ENSG00000155008	APOOL	n/a	24	-0.0602174	0.91766	ENSRNOG00000004512	Apool	0.35598	77	0.245029	0.0632703	ENSBTAG00000021790	APOOL	0.23206	88	0.261643	0.248101	ENSOARG00000002075	APOOL	0.21914	89	-0.265514	0.455597	ENSSSCG00000012459	APOOL	0.37071	83	0.183884	0.226247	ENSECAG00000009229	APOOL	0.43246	85	0.0215372	0.964995	ENSCAFG00000017383	APOOL	0.22817	86	0.254538	0.469471	ENSPVAG00000011216	APOOL	n/a	56	-0.0692167	0.77844	ENSMLUG00000011384
homo_sapiens_ortho6176	No other Ensembl ortholog	NA	NA	NA	NA	NA	No other Ensembl ortholog	NA	NA	NA	NA	NA	No other Ensembl ortholog	NA	NA	NA	NA	NA	No other Ensembl ortholog	NA	NA	NA	NA	NA	ENSSSCG00000024291	NA	0.50923	57	Not differentially expressed	NA	No other Ensembl ortholog	NA	NA	NA	NA	NA	No other Ensembl ortholog	NA	NA	NA	NA	NA	No other Ensembl ortholog	NA	NA	NA	NA	NA	No other Ensembl ortholog
homo_sapiens_ortho3205	ENSG00000174945	AMZ1	n/a	7	-1.72624	7.70611e-09	ENSRNOG00000024264	Amz1	n/a	75	-0.0551438	0.840562	ENSBTAG00000026194	AMZ1	n/a	76	Not differentially expressed	NA	ENSOARG00000004504	AMZ1	0.11028	79	-0.220106	0.753279	ENSSSCG00000007564	AMZ1	0.1367	77	Not differentially expressed	NA	ENSECAG00000021322	AMZ1	0.1371	79	Not differentially expressed	NA	ENSCAFG00000016345	AMZ1	n/a	77	Not differentially expressed	NA	ENSPVAG00000012894	AMZ1	n/a	62	Not differentially expressed	NA	No other Ensembl ortholog
gallus_gallus_ortho24902	No other Ensembl ortholog	NA	NA	NA	NA	NA	No other Ensembl ortholog	NA	NA	NA	NA	NA	No other Ensembl ortholog	NA	NA	NA	NA	NA	No other Ensembl ortholog	NA	NA	NA	NA	NA	No other Ensembl ortholog	NA	NA	NA	NA	NA	No other Ensembl ortholog	NA	NA	NA	NA	NA	No other Ensembl ortholog	NA	NA	NA	NA	NA	No other Ensembl ortholog	NA	NA	NA	NA	NA	No other Ensembl ortholog
ovis_aries_ortho18167	ENSG00000154263	ABCA10	0.31518	67	Not differentially expressed	NA	No other Ensembl ortholog	NA	NA	NA	NA	NA	ENSBTAG00000006937	ABCA10	0.37478	85	Not differentially expressed	NA	ENSOARG00000014178	ABCA10	n/a	20	-0.15926	0.85402	No other Ensembl ortholog	NA	NA	NA	NA	NA	ENSECAG00000000323	ABCA10	0.33578	71	Not differentially expressed	NA	No other Ensembl ortholog	NA	NA	NA	NA	NA	ENSPVAG00000012183	ABCA10	n/a	68	Not differentially expressed	NA	No other Ensembl ortholog
ovis_aries_ortho18167	No other Ensembl ortholog	NA	NA	NA	NA	NA	No other Ensembl ortholog	NA	NA	NA	NA	NA	No other Ensembl ortholog	NA	NA	NA	NA	NA	No other Ensembl ortholog	NA	NA	NA	NA	NA	No other Ensembl ortholog	NA	NA	NA	NA	NA	No other Ensembl ortholog	NA	NA	NA	NA	NA	No other Ensembl ortholog	NA	NA	NA	NA	NA	No other Ensembl ortholog	NA	NA	NA	NA	NA	No other Ensembl ortholog
homo_sapiens_ortho6161	ENSG00000257103	LSM14A	n/a	22	-0.278234	0.118697	ENSRNOG00000021133	Lsm14a	0.0982	92	0.0635633	0.555236	ENSBTAG00000000630	LSM14A	0.0838	96	0.049266	0.811872	ENSOARG00000004475	LSM14A	0.08759	96	-0.231246	0.189409	ENSSSCG00000002869	LSM14A	0.06272	97	-0.0900616	0.487473	ENSECAG00000016281	LSM14A	0.07546	97	-0.0025625	0.995732	ENSCAFG00000007350	LSM14A	0.08861	96	0.0297439	0.907959	ENSPVAG00000015035	LSM14A	n/a	96	0.564844	2.21853e-08	ENSMLUG00000003368
homo_sapiens_ortho6161	No other Ensembl ortholog	NA	NA	NA	NA	NA	No other Ensembl ortholog	NA	NA	NA	NA	NA	No other Ensembl ortholog	NA	NA	NA	NA	NA	No other Ensembl ortholog	NA	NA	NA	NA	NA	No other Ensembl ortholog	NA	NA	NA	NA	NA	No other Ensembl ortholog	NA	NA	NA	NA	NA	No other Ensembl ortholog	NA	NA	NA	NA	NA	No other Ensembl ortholog	NA	NA	NA	NA	NA	ENSMLUG00000022423
homo_sapiens_ortho6161	No other Ensembl ortholog	NA	NA	NA	NA	NA	No other Ensembl ortholog	NA	NA	NA	NA	NA	No other Ensembl ortholog	NA	NA	NA	NA	NA	No other Ensembl ortholog	NA	NA	NA	NA	NA	No other Ensembl ortholog	NA	NA	NA	NA	NA	No other Ensembl ortholog	NA	NA	NA	NA	NA	No other Ensembl ortholog	NA	NA	NA	NA	NA	No other Ensembl ortholog	NA	NA	NA	NA	NA	ENSMLUG00000009520
homo_sapiens_ortho6161	No other Ensembl ortholog	NA	NA	NA	NA	NA	No other Ensembl ortholog	NA	NA	NA	NA	NA	No other Ensembl ortholog	NA	NA	NA	NA	NA	No other Ensembl ortholog	NA	NA	NA	NA	NA	No other Ensembl ortholog	NA	NA	NA	NA	NA	No other Ensembl ortholog	NA	NA	NA	NA	NA	No other Ensembl ortholog	NA	NA	NA	NA	NA	No other Ensembl ortholog	NA	NA	NA	NA	NA	ENSMLUG00000027841
bos_taurus_ortho17388	ENSG00000137558	PI15	0.04621	98	Not differentially expressed	NA	ENSRNOG00000017686	Pi15	0.10692	90	Not differentially expressed	NA	ENSBTAG00000019587	PI15	n/a	22	2.82174	3.12916e-25	ENSOARG00000006730	PI15	0.11078	99	1.65486	1.12247e-07	ENSSSCG00000006172	PI15	0.04268	99	Not differentially expressed	NA	ENSECAG00000013100	PI15	0.05804	97	Not differentially expressed	NA	ENSCAFG00000008193	PI15	0.03758	98	-0.302762	0.396318	ENSPVAG00000016025	PI15	n/a	97	Not differentially expressed	NA	ENSMLUG00000016990
homo_sapiens_ortho1548	ENSG00000280433	CH507-9B2.9	n/a	100	Not differentially expressed	NA	ENSRNOG00000023210	Trappc10	0.08542	89	-0.0349151	0.776226	ENSBTAG00000007100	NA	0.10432	89	0.486374	0.000323714	ENSOARG00000011590	NA	0.10638	88	0.0652231	0.796325	No other Ensembl ortholog	NA	NA	NA	NA	NA	ENSECAG00000015123	NA	0.10406	92	-0.0882876	0.793252	ENSCAFG00000010669	NA	0.10164	91	-0.0201294	0.947649	ENSPVAG00000002311	NA	n/a	82	-0.136786	0.404098	ENSMLUG00000004810
homo_sapiens_ortho1548	ENSG00000160218	TRAPPC10	n/a	8	-0.00803189	0.980907	No other Ensembl ortholog	NA	NA	NA	NA	NA	No other Ensembl ortholog	NA	NA	NA	NA	NA	No other Ensembl ortholog	NA	NA	NA	NA	NA	No other Ensembl ortholog	NA	NA	NA	NA	NA	No other Ensembl ortholog	NA	NA	NA	NA	NA	No other Ensembl ortholog	NA	NA	NA	NA	NA	No other Ensembl ortholog	NA	NA	NA	NA	NA	No other Ensembl ortholog
myotis_lucifugus_ortho23254	No other Ensembl ortholog	NA	NA	NA	NA	NA	No other Ensembl ortholog	NA	NA	NA	NA	NA	No other Ensembl ortholog	NA	NA	NA	NA	NA	No other Ensembl ortholog	NA	NA	NA	NA	NA	No other Ensembl ortholog	NA	NA	NA	NA	NA	No other Ensembl ortholog	NA	NA	NA	NA	NA	No other Ensembl ortholog	NA	NA	NA	NA	NA	No other Ensembl ortholog	NA	NA	NA	NA	NA	ENSMLUG00000025750
gallus_gallus_ortho24189	No other Ensembl ortholog	NA	NA	NA	NA	NA	No other Ensembl ortholog	NA	NA	NA	NA	NA	No other Ensembl ortholog	NA	NA	NA	NA	NA	No other Ensembl ortholog	NA	NA	NA	NA	NA	No other Ensembl ortholog	NA	NA	NA	NA	NA	No other Ensembl ortholog	NA	NA	NA	NA	NA	No other Ensembl ortholog	NA	NA	NA	NA	NA	No other Ensembl ortholog	NA	NA	NA	NA	NA	No other Ensembl ortholog
canis_familiaris_ortho21478	No other Ensembl ortholog	NA	NA	NA	NA	NA	No other Ensembl ortholog	NA	NA	NA	NA	NA	No other Ensembl ortholog	NA	NA	NA	NA	NA	No other Ensembl ortholog	NA	NA	NA	NA	NA	No other Ensembl ortholog	NA	NA	NA	NA	NA	No other Ensembl ortholog	NA	NA	NA	NA	NA	ENSCAFG00000010275	NA	N/A	ENSCAFG00000010275	0.109386	0.628533	No other Ensembl ortholog	NA	NA	NA	NA	NA	No other Ensembl ortholog
rattus_norvegicus_ortho15212	ENSG00000130477	UNC13A	n/a	83	Not differentially expressed	NA	ENSRNOG00000018452	Unc13a	n/a	48	-0.155166	0.206199	ENSBTAG00000012682	UNC13A	n/a	83	Not differentially expressed	NA	ENSOARG00000015807	UNC13A	n/a	83	Not differentially expressed	NA	ENSSSCG00000026095	NA	n/a	100	Not differentially expressed	NA	ENSECAG00000020747	UNC13A	n/a	94	Not differentially expressed	NA	ENSCAFG00000028977	NA	0.02834	95	Not differentially expressed	NA	ENSPVAG00000017369	UNC13A	n/a	77	Not differentially expressed	NA	ENSMLUG00000028207
rattus_norvegicus_ortho15212	No other Ensembl ortholog	NA	NA	NA	NA	NA	No other Ensembl ortholog	NA	NA	NA	NA	NA	No other Ensembl ortholog	NA	NA	NA	NA	NA	No other Ensembl ortholog	NA	NA	NA	NA	NA	ENSSSCG00000027848	NA	0.02413	96	Not differentially expressed	NA	No other Ensembl ortholog	NA	NA	NA	NA	NA	ENSCAFG00000024064	NA	n/a	73	Not differentially expressed	NA	No other Ensembl ortholog	NA	NA	NA	NA	NA	No other Ensembl ortholog
rattus_norvegicus_ortho15212	No other Ensembl ortholog	NA	NA	NA	NA	NA	No other Ensembl ortholog	NA	NA	NA	NA	NA	No other Ensembl ortholog	NA	NA	NA	NA	NA	No other Ensembl ortholog	NA	NA	NA	NA	NA	ENSSSCG00000013880	NA	n/a	80	Not differentially expressed	NA	No other Ensembl ortholog	NA	NA	NA	NA	NA	No other Ensembl ortholog	NA	NA	NA	NA	NA	No other Ensembl ortholog	NA	NA	NA	NA	NA	No other Ensembl ortholog
homo_sapiens_ortho1254	ENSG00000151151	IPMK	n/a	13	0.409915	0.156791	ENSRNOG00000000609	Ipmk	0.08434	86	0.0167777	0.926489	ENSBTAG00000011197	IPMK	0.20859	92	0.244271	0.385521	ENSOARG00000012946	IPMK	0.21836	91	0.882566	0.00149367	No other Ensembl ortholog	NA	NA	NA	NA	NA	ENSECAG00000008002	IPMK	0.15414	93	0.102425	0.925352	No other Ensembl ortholog	NA	NA	NA	NA	NA	ENSPVAG00000007391	IPMK	n/a	92	-0.0513399	0.931912	ENSMLUG00000015030
homo_sapiens_ortho11543	ENSG00000145833	DDX46	n/a	27	-0.192094	0.352775	ENSRNOG00000021637	Ddx46	0.00839	99	-0.166277	0.0561234	ENSBTAG00000021520	DDX46	0.00385	100	0.325107	0.0405672	ENSOARG00000014348	DDX46	0.00263	100	0.488887	0.00600831	ENSSSCG00000026644	DDX46	0.00547	100	-0.309996	0.00253156	ENSECAG00000018217	DDX46	0.01554	99	-0.0189801	0.9615	ENSCAFG00000001048	DDX46	0.00295	100	0.107239	0.614186	ENSPVAG00000015655	DDX46	n/a	99	-0.143117	0.277029	ENSMLUG00000012607
homo_sapiens_ortho8977	ENSG00000105245	NUMBL	n/a	11	-0.356262	0.0662955	ENSRNOG00000020867	Numbl	0.07394	89	-0.0111839	0.938922	ENSBTAG00000019461	NUMBL	0.06474	96	-0.940572	1.22968e-09	ENSOARG00000006843	NUMBL	0.11633	92	-0.651957	0.00374674	ENSSSCG00000023228	NUMBL	0.08344	94	-0.225151	0.176508	ENSECAG00000017299	NUMBL	0.09311	95	-0.229854	0.248077	ENSCAFG00000005123	NUMBL	0.07773	95	-0.289432	0.028948	ENSPVAG00000000039	NUMBL	n/a	83	-0.715467	0.00236401	ENSMLUG00000000395
homo_sapiens_ortho4136	ENSG00000095485	CWF19L1	n/a	24	0.649905	0.000394148	ENSRNOG00000012763	Cwf19l1	0.15074	89	-0.170086	0.25584	ENSBTAG00000007594	CWF19L1	0.1266	94	-0.141078	0.625846	ENSOARG00000014114	CWF19L1	0.13184	93	0.532204	0.00504538	ENSSSCG00000010550	CWF19L1	0.12451	95	0.554259	6.08075e-06	ENSECAG00000016333	CWF19L1	0.11395	96	-0.101559	0.77545	ENSCAFG00000009624	CWF19L1	0.16642	94	0.104339	0.737134	ENSPVAG00000008028	CWF19L1	n/a	93	-0.102084	0.568706	ENSMLUG00000016506
homo_sapiens_ortho13789	ENSG00000168575	SLC20A2	n/a	26	-0.2567	0.186085	ENSRNOG00000019490	Slc20a2	n/a	91	0.0744827	0.510836	ENSBTAG00000014861	SLC20A2	n/a	81	0.301865	0.0928672	ENSOARG00000003451	SLC20A2	n/a	68	0.0289078	0.946503	ENSSSCG00000007027	SLC20A2	0.11747	82	-0.137004	0.500928	ENSECAG00000000096	SLC20A2	0.06326	93	-0.183035	0.624893	ENSCAFG00000005472	SLC20A2	0.07565	93	-0.257982	0.399898	ENSPVAG00000014825	SLC20A2	n/a	94	-0.213691	0.0635532	ENSMLUG00000011172
homo_sapiens_ortho11228	ENSG00000234152	TCEB2P1	N/A	ENSG00000234152	0.136046	0.643887	No other Ensembl ortholog	NA	NA	NA	NA	NA	No other Ensembl ortholog	NA	NA	NA	NA	NA	No other Ensembl ortholog	NA	NA	NA	NA	NA	No other Ensembl ortholog	NA	NA	NA	NA	NA	No other Ensembl ortholog	NA	NA	NA	NA	NA	No other Ensembl ortholog	NA	NA	NA	NA	NA	No other Ensembl ortholog	NA	NA	NA	NA	NA	No other Ensembl ortholog
homo_sapiens_ortho13279	ENSG00000269374	CTB-50E14.5	N/A	ENSG00000269374	-0.481464	0.0262824	No other Ensembl ortholog	NA	NA	NA	NA	NA	No other Ensembl ortholog	NA	NA	NA	NA	NA	No other Ensembl ortholog	NA	NA	NA	NA	NA	No other Ensembl ortholog	NA	NA	NA	NA	NA	No other Ensembl ortholog	NA	NA	NA	NA	NA	No other Ensembl ortholog	NA	NA	NA	NA	NA	No other Ensembl ortholog	NA	NA	NA	NA	NA	No other Ensembl ortholog
homo_sapiens_ortho6775	ENSG00000244485	RPL18P13	N/A	ENSG00000244485	-0.0910929	0.774562	No other Ensembl ortholog	NA	NA	NA	NA	NA	No other Ensembl ortholog	NA	NA	NA	NA	NA	No other Ensembl ortholog	NA	NA	NA	NA	NA	No other Ensembl ortholog	NA	NA	NA	NA	NA	No other Ensembl ortholog	NA	NA	NA	NA	NA	No other Ensembl ortholog	NA	NA	NA	NA	NA	No other Ensembl ortholog	NA	NA	NA	NA	NA	No other Ensembl ortholog
homo_sapiens_ortho1567	ENSG00000079482	OPHN1	n/a	14	0.018317	0.966577	ENSRNOG00000026573	Ophn1	0.08115	92	0.0628945	0.759906	No other Ensembl ortholog	NA	NA	NA	NA	NA	ENSOARG00000014600	OPHN1	0.0887	95	-0.0066021	0.986179	ENSSSCG00000022676	OPHN1	0.02712	98	0.255201	0.415748	ENSECAG00000011510	OPHN1	0.10605	96	-0.0223417	0.978999	ENSCAFG00000016688	OPHN1	0.083	95	-0.0276227	0.965475	ENSPVAG00000014521	OPHN1	n/a	90	-0.152616	0.544662	ENSMLUG00000001484
homo_sapiens_ortho1567	No other Ensembl ortholog	NA	NA	NA	NA	NA	No other Ensembl ortholog	NA	NA	NA	NA	NA	No other Ensembl ortholog	NA	NA	NA	NA	NA	No other Ensembl ortholog	NA	NA	NA	NA	NA	ENSSSCG00000025348	NA	0.19425	90	0.224785	0.518444	No other Ensembl ortholog	NA	NA	NA	NA	NA	No other Ensembl ortholog	NA	NA	NA	NA	NA	No other Ensembl ortholog	NA	NA	NA	NA	NA	No other Ensembl ortholog
bos_taurus_ortho17883	ENSG00000073861	TBX21	0.12173	90	Not differentially expressed	NA	ENSRNOG00000009427	Tbx21	0.10424	85	Not differentially expressed	NA	ENSBTAG00000014199	TBX21	n/a	12	3.2639	3.12518e-15	ENSOARG00000008340	TBX21	0.33979	93	Not differentially expressed	NA	ENSSSCG00000017517	TBX21	0.09701	93	Not differentially expressed	NA	ENSECAG00000018160	TBX21	0.08966	93	Not differentially expressed	NA	ENSCAFG00000016705	TBX21	0.1163	91	Not differentially expressed	NA	ENSPVAG00000004921	TBX21	n/a	92	Not differentially expressed	NA	ENSMLUG00000014542
equus_caballus_ortho20926	ENSG00000241404	EGFL8	0.1186	89	Not differentially expressed	NA	ENSRNOG00000000436	Egfl8	n/a	76	Not differentially expressed	NA	ENSBTAG00000025410	EGFL8	0.15205	88	Not differentially expressed	NA	ENSOARG00000017444	EGFL8	0.26269	76	Not differentially expressed	NA	ENSSSCG00000001434	EGFL8	0.15918	89	Not differentially expressed	NA	ENSECAG00000009021	EGFL8	n/a	20	-0.0178718	0.982256	ENSCAFG00000000768	EGFL8	0.19453	83	Not differentially expressed	NA	ENSPVAG00000024192	EGFL8	n/a	86	Not differentially expressed	NA	ENSMLUG00000030077
homo_sapiens_ortho6045	ENSG00000158411	MITD1	n/a	33	0.302779	0.182279	ENSRNOG00000018467	Mitd1	0.1165	86	2.92231	0	ENSBTAG00000003970	MITD1	0.32057	84	2.37639	4.15028e-19	ENSOARG00000013452	MITD1	0.30129	83	0.421826	0.131456	ENSSSCG00000008185	MITD1	0.19848	87	-0.105494	0.649624	ENSECAG00000016191	MITD1	0.27076	89	0.268205	0.521295	ENSCAFG00000002294	MITD1	0.27283	84	0.887113	0.000112804	ENSPVAG00000006585	MITD1	n/a	85	0.435954	0.00406419	No other Ensembl ortholog
myotis_lucifugus_ortho23100	No other Ensembl ortholog	NA	NA	NA	NA	NA	No other Ensembl ortholog	NA	NA	NA	NA	NA	No other Ensembl ortholog	NA	NA	NA	NA	NA	No other Ensembl ortholog	NA	NA	NA	NA	NA	No other Ensembl ortholog	NA	NA	NA	NA	NA	No other Ensembl ortholog	NA	NA	NA	NA	NA	No other Ensembl ortholog	NA	NA	NA	NA	NA	No other Ensembl ortholog	NA	NA	NA	NA	NA	ENSMLUG00000023232
ovis_aries_ortho18769	No other Ensembl ortholog	NA	NA	NA	NA	NA	No other Ensembl ortholog	NA	NA	NA	NA	NA	No other Ensembl ortholog	NA	NA	NA	NA	NA	ENSOARG00000002011	NA	n/a	4	0.0958634	0.862764	No other Ensembl ortholog	NA	NA	NA	NA	NA	No other Ensembl ortholog	NA	NA	NA	NA	NA	No other Ensembl ortholog	NA	NA	NA	NA	NA	No other Ensembl ortholog	NA	NA	NA	NA	NA	No other Ensembl ortholog
rattus_norvegicus_ortho15027	No other Ensembl ortholog	NA	NA	NA	NA	NA	ENSRNOG00000026836	Rn50_3_1464.1	N/A	ENSRNOG00000026836	-0.289317	0.0565446	No other Ensembl ortholog	NA	NA	NA	NA	NA	No other Ensembl ortholog	NA	NA	NA	NA	NA	No other Ensembl ortholog	NA	NA	NA	NA	NA	No other Ensembl ortholog	NA	NA	NA	NA	NA	No other Ensembl ortholog	NA	NA	NA	NA	NA	No other Ensembl ortholog	NA	NA	NA	NA	NA	No other Ensembl ortholog
ovis_aries_ortho18400	No other Ensembl ortholog	NA	NA	NA	NA	NA	No other Ensembl ortholog	NA	NA	NA	NA	NA	No other Ensembl ortholog	NA	NA	NA	NA	NA	ENSOARG00000004782	NA	n/a	29	0.0636318	0.84631	No other Ensembl ortholog	NA	NA	NA	NA	NA	No other Ensembl ortholog	NA	NA	NA	NA	NA	No other Ensembl ortholog	NA	NA	NA	NA	NA	No other Ensembl ortholog	NA	NA	NA	NA	NA	No other Ensembl ortholog
bos_taurus_ortho17486	ENSG00000151651	ADAM8	n/a	65	Not differentially expressed	NA	ENSRNOG00000017897	Adam8	n/a	65	Not differentially expressed	NA	ENSBTAG00000023832	ADAM8	n/a	26	0.196124	0.572771	No other Ensembl ortholog	NA	NA	NA	NA	NA	ENSSSCG00000010772	ADAM8	0.22733	72	-0.492532	0.00101051	No other Ensembl ortholog	NA	NA	NA	NA	NA	ENSCAFG00000013440	ADAM8	0.24506	62	Not differentially expressed	NA	ENSPVAG00000001779	ADAM8	n/a	68	-0.70914	0.0681372	ENSMLUG00000005324
homo_sapiens_ortho6868	ENSG00000083535	PIBF1	n/a	36	-0.0502949	0.895307	ENSRNOG00000009208	Pibf1	0.11392	89	0.0359656	0.846611	ENSBTAG00000019895	PIBF1	0.24665	88	-0.121308	0.675897	ENSOARG00000015416	PIBF1	0.23498	90	-0.249289	0.471604	ENSSSCG00000022078	NA	0.21387	87	-0.491844	0.135711	ENSECAG00000015237	PIBF1	0.21546	88	-0.0805247	0.860113	ENSCAFG00000005032	PIBF1	0.19067	91	0.2191	0.441006	ENSPVAG00000012650	PIBF1	n/a	91	-0.183486	0.302516	ENSMLUG00000000571
homo_sapiens_ortho6868	No other Ensembl ortholog	NA	NA	NA	NA	NA	No other Ensembl ortholog	NA	NA	NA	NA	NA	No other Ensembl ortholog	NA	NA	NA	NA	NA	No other Ensembl ortholog	NA	NA	NA	NA	NA	ENSSSCG00000024722	NA	0.2745	86	-0.29611	0.298727	No other Ensembl ortholog	NA	NA	NA	NA	NA	No other Ensembl ortholog	NA	NA	NA	NA	NA	No other Ensembl ortholog	NA	NA	NA	NA	NA	No other Ensembl ortholog
homo_sapiens_ortho6868	No other Ensembl ortholog	NA	NA	NA	NA	NA	No other Ensembl ortholog	NA	NA	NA	NA	NA	No other Ensembl ortholog	NA	NA	NA	NA	NA	No other Ensembl ortholog	NA	NA	NA	NA	NA	ENSSSCG00000009461	NA	0.52358	71	Not differentially expressed	NA	No other Ensembl ortholog	NA	NA	NA	NA	NA	No other Ensembl ortholog	NA	NA	NA	NA	NA	No other Ensembl ortholog	NA	NA	NA	NA	NA	No other Ensembl ortholog
sus_scrofa_ortho20373	No other Ensembl ortholog	NA	NA	NA	NA	NA	No other Ensembl ortholog	NA	NA	NA	NA	NA	No other Ensembl ortholog	NA	NA	NA	NA	NA	No other Ensembl ortholog	NA	NA	NA	NA	NA	ENSSSCG00000027937	NA	no homology	ENSSSCG00000027937	-0.273172	0.1395	No other Ensembl ortholog	NA	NA	NA	NA	NA	No other Ensembl ortholog	NA	NA	NA	NA	NA	No other Ensembl ortholog	NA	NA	NA	NA	NA	No other Ensembl ortholog
homo_sapiens_ortho9661	ENSG00000083720	OXCT1	n/a	59	0.174795	0.466282	ENSRNOG00000043094	Oxct1	0.08021	92	-0.127232	0.210698	ENSBTAG00000033186	OXCT1	0.15276	91	0.697087	0.0493787	ENSOARG00000008923	OXCT1	0.14636	90	0.0206161	0.943602	ENSSSCG00000016863	OXCT1	0.1753	89	0.0985089	0.523022	ENSECAG00000018312	OXCT1	0.14788	92	-0.0274851	0.960111	ENSCAFG00000018589	OXCT1	0.16135	89	0.24461	0.549119	ENSPVAG00000006227	OXCT1	n/a	84	Not differentially expressed	NA	ENSMLUG00000009431
homo_sapiens_ortho9661	No other Ensembl ortholog	NA	NA	NA	NA	NA	No other Ensembl ortholog	NA	NA	NA	NA	NA	No other Ensembl ortholog	NA	NA	NA	NA	NA	No other Ensembl ortholog	NA	NA	NA	NA	NA	No other Ensembl ortholog	NA	NA	NA	NA	NA	No other Ensembl ortholog	NA	NA	NA	NA	NA	No other Ensembl ortholog	NA	NA	NA	NA	NA	No other Ensembl ortholog	NA	NA	NA	NA	NA	ENSMLUG00000025683
homo_sapiens_ortho6497	ENSG00000223984	HNRNPRP1	N/A	ENSG00000223984	0.111616	0.790683	No other Ensembl ortholog	NA	NA	NA	NA	NA	No other Ensembl ortholog	NA	NA	NA	NA	NA	No other Ensembl ortholog	NA	NA	NA	NA	NA	No other Ensembl ortholog	NA	NA	NA	NA	NA	No other Ensembl ortholog	NA	NA	NA	NA	NA	No other Ensembl ortholog	NA	NA	NA	NA	NA	No other Ensembl ortholog	NA	NA	NA	NA	NA	No other Ensembl ortholog
homo_sapiens_ortho10161	ENSG00000065833	ME1	n/a	37	-0.0435775	0.896027	ENSRNOG00000009715	Me1	0.09684	90	-0.212487	0.012455	ENSBTAG00000005681	ME1	0.22887	84	-0.142818	0.519823	ENSOARG00000007496	ME1	0.12711	92	-0.00452244	0.987417	ENSSSCG00000004454	ME1	0.18414	90	-0.136877	0.322559	ENSECAG00000024482	ME1	0.1103	94	0.0725125	0.830019	ENSCAFG00000002941	ME1	0.16353	91	-0.0859021	0.631219	ENSPVAG00000015018	ME1	n/a	76	-0.138443	0.289228	ENSMLUG00000003851
homo_sapiens_ortho8307	ENSG00000113812	ACTR8	n/a	26	-0.281039	0.133948	ENSRNOG00000015280	Actr8	0.02363	97	-0.0607949	0.625053	ENSBTAG00000011180	ACTR8	0.02734	98	-0.133625	0.570611	ENSOARG00000015777	ACTR8	0.08758	95	0.0105562	0.976726	ENSSSCG00000011458	ACTR8	0.02112	99	-0.491064	2.17361e-05	ENSECAG00000013264	ACTR8	0.03491	98	-0.143125	0.564512	ENSCAFG00000008248	ACTR8	0.02348	98	-0.0164527	0.956581	ENSPVAG00000016289	ACTR8	n/a	98	-0.362822	0.00820584	ENSMLUG00000009558
homo_sapiens_ortho7489	ENSG00000088888	MAVS	n/a	21	-0.0399898	0.898851	ENSRNOG00000025295	Mavs	0.68303	51	0.0415575	0.782222	ENSBTAG00000013545	MAVS	0.84615	61	0.319327	0.0356366	ENSOARG00000000939	MAVS	0.82961	59	0.074416	0.752139	ENSSSCG00000007143	MAVS	0.80621	57	-0.076745	0.582845	ENSECAG00000024618	MAVS	0.84183	59	-0.20164	0.392804	ENSCAFG00000006157	MAVS	0.74942	55	-0.105235	0.736553	ENSPVAG00000012750	MAVS	n/a	58	0.0422135	0.858222	ENSMLUG00000008223
homo_sapiens_ortho2272	ENSG00000225439	BOLA3-AS1	N/A	ENSG00000225439	-0.300672	0.413602	No other Ensembl ortholog	NA	NA	NA	NA	NA	No other Ensembl ortholog	NA	NA	NA	NA	NA	No other Ensembl ortholog	NA	NA	NA	NA	NA	No other Ensembl ortholog	NA	NA	NA	NA	NA	No other Ensembl ortholog	NA	NA	NA	NA	NA	No other Ensembl ortholog	NA	NA	NA	NA	NA	No other Ensembl ortholog	NA	NA	NA	NA	NA	No other Ensembl ortholog
gallus_gallus_ortho24266	No other Ensembl ortholog	NA	NA	NA	NA	NA	No other Ensembl ortholog	NA	NA	NA	NA	NA	No other Ensembl ortholog	NA	NA	NA	NA	NA	No other Ensembl ortholog	NA	NA	NA	NA	NA	No other Ensembl ortholog	NA	NA	NA	NA	NA	No other Ensembl ortholog	NA	NA	NA	NA	NA	No other Ensembl ortholog	NA	NA	NA	NA	NA	No other Ensembl ortholog	NA	NA	NA	NA	NA	No other Ensembl ortholog
rattus_norvegicus_ortho15880	ENSG00000278053	DDX52	0.13496	88	Not differentially expressed	NA	ENSRNOG00000002612	Ddx52	n/a	39	0.041563	0.801552	ENSBTAG00000010313	DDX52	0.13625	86	0.149241	0.456415	ENSOARG00000002998	DDX52	0.11183	88	0.308751	0.153127	ENSSSCG00000021275	DDX52	0.0863	92	-0.343306	0.00520865	ENSECAG00000012286	DDX52	0.13097	88	0.0380249	0.931069	ENSCAFG00000018145	NA	0.12559	88	0.16551	0.6561	ENSPVAG00000010462	DDX52	n/a	86	-0.0362338	0.883833	ENSMLUG00000024480
rattus_norvegicus_ortho15880	No other Ensembl ortholog	NA	NA	NA	NA	NA	No other Ensembl ortholog	NA	NA	NA	NA	NA	No other Ensembl ortholog	NA	NA	NA	NA	NA	No other Ensembl ortholog	NA	NA	NA	NA	NA	No other Ensembl ortholog	NA	NA	NA	NA	NA	No other Ensembl ortholog	NA	NA	NA	NA	NA	ENSCAFG00000013554	NA	0.12969	88	0.14151	0.785396	No other Ensembl ortholog	NA	NA	NA	NA	NA	ENSMLUG00000007167
sus_scrofa_ortho20322	No other Ensembl ortholog	NA	NA	NA	NA	NA	No other Ensembl ortholog	NA	NA	NA	NA	NA	No other Ensembl ortholog	NA	NA	NA	NA	NA	ENSOARG00000014935	NA	0.04318	88	Not differentially expressed	NA	ENSSSCG00000022357	NA	n/a	80	0.0851199	0.68968	No other Ensembl ortholog	NA	NA	NA	NA	NA	No other Ensembl ortholog	NA	NA	NA	NA	NA	No other Ensembl ortholog	NA	NA	NA	NA	NA	ENSMLUG00000017064
homo_sapiens_ortho7732	ENSG00000169057	MECP2	n/a	4	-0.102037	0.709209	ENSRNOG00000056659	Mecp2	0.06707	93	0.0939084	0.561648	ENSBTAG00000047855	MECP2	0.09583	93	-0.0904255	0.711576	ENSOARG00000005806	MECP2	0.0898	93	-0.222677	0.30516	ENSSSCG00000012796	MECP2	0.08165	94	-0.269764	0.0210976	ENSECAG00000018208	MECP2	0.08766	95	-0.0633252	0.887796	ENSCAFG00000019440	MECP2	0.06653	96	-0.0918328	0.717539	ENSPVAG00000000472	MECP2	n/a	71	0.0183596	0.954628	ENSMLUG00000014297
homo_sapiens_ortho4059	ENSG00000081181	ARG2	n/a	34	0.221975	0.6189	ENSRNOG00000053811	Arg2	0.19117	84	Not differentially expressed	NA	ENSBTAG00000001945	ARG2	0.13554	93	0.135397	0.680146	ENSOARG00000021170	ARG2	0.13666	92	0.25814	0.412542	ENSSSCG00000002294	ARG2	0.14291	93	0.0216045	0.925972	ENSECAG00000016534	ARG2	0.22403	92	0.18993	0.380773	ENSCAFG00000016428	ARG2	0.15461	87	0.363589	0.296382	ENSPVAG00000011669	ARG2	n/a	90	-0.145113	0.34949	ENSMLUG00000011165
homo_sapiens_ortho4059	No other Ensembl ortholog	NA	NA	NA	NA	NA	No other Ensembl ortholog	NA	NA	NA	NA	NA	No other Ensembl ortholog	NA	NA	NA	NA	NA	No other Ensembl ortholog	NA	NA	NA	NA	NA	No other Ensembl ortholog	NA	NA	NA	NA	NA	No other Ensembl ortholog	NA	NA	NA	NA	NA	No other Ensembl ortholog	NA	NA	NA	NA	NA	No other Ensembl ortholog	NA	NA	NA	NA	NA	ENSMLUG00000028742
homo_sapiens_ortho4307	ENSG00000257307	RP11-317N8.4	N/A	ENSG00000257307	0.287634	0.506812	No other Ensembl ortholog	NA	NA	NA	NA	NA	No other Ensembl ortholog	NA	NA	NA	NA	NA	No other Ensembl ortholog	NA	NA	NA	NA	NA	No other Ensembl ortholog	NA	NA	NA	NA	NA	No other Ensembl ortholog	NA	NA	NA	NA	NA	No other Ensembl ortholog	NA	NA	NA	NA	NA	No other Ensembl ortholog	NA	NA	NA	NA	NA	No other Ensembl ortholog
homo_sapiens_ortho531	ENSG00000145191	EIF2B5	n/a	28	-0.0943887	0.714898	ENSRNOG00000038160	Eif2b5	0.14051	88	0.0177931	0.895368	ENSBTAG00000011414	EIF2B5	0.10212	93	-0.0816011	0.654433	ENSOARG00000020620	EIF2B5	0.08776	94	0.0965596	0.704306	ENSSSCG00000011783	EIF2B5	0.30118	79	-0.0174717	0.913575	ENSECAG00000018745	EIF2B5	0.17407	92	0.0397832	0.916441	ENSCAFG00000012158	EIF2B5	0.12588	93	0.0975362	0.637383	ENSPVAG00000004836	EIF2B5	n/a	93	0.177931	0.190219	ENSMLUG00000013520
homo_sapiens_ortho9701	ENSG00000213790	OLA1P1	n/a	100	-0.161251	0.592125	No other Ensembl ortholog	NA	NA	NA	NA	NA	No other Ensembl ortholog	NA	NA	NA	NA	NA	No other Ensembl ortholog	NA	NA	NA	NA	NA	No other Ensembl ortholog	NA	NA	NA	NA	NA	No other Ensembl ortholog	NA	NA	NA	NA	NA	No other Ensembl ortholog	NA	NA	NA	NA	NA	No other Ensembl ortholog	NA	NA	NA	NA	NA	No other Ensembl ortholog
gallus_gallus_ortho24324	ENSG00000078589	P2RY10	n/a	62	Not differentially expressed	NA	ENSRNOG00000037839	P2ry10	n/a	63	Not differentially expressed	NA	ENSBTAG00000008555	P2RY10	n/a	63	Not differentially expressed	NA	ENSOARG00000006079	P2RY10	n/a	63	Not differentially expressed	NA	ENSSSCG00000012446	P2RY10	n/a	63	Not differentially expressed	NA	ENSECAG00000003181	P2RY10	n/a	62	Not differentially expressed	NA	ENSCAFG00000017294	P2RY10	n/a	55	Not differentially expressed	NA	ENSPVAG00000017787	P2RY10	n/a	62	Not differentially expressed	NA	ENSMLUG00000025815
gallus_gallus_ortho24324	No other Ensembl ortholog	NA	NA	NA	NA	NA	ENSRNOG00000037838	RGD1560455	n/a	61	Not differentially expressed	NA	No other Ensembl ortholog	NA	NA	NA	NA	NA	No other Ensembl ortholog	NA	NA	NA	NA	NA	No other Ensembl ortholog	NA	NA	NA	NA	NA	ENSECAG00000003466	NA	n/a	61	Not differentially expressed	NA	No other Ensembl ortholog	NA	NA	NA	NA	NA	No other Ensembl ortholog	NA	NA	NA	NA	NA	ENSMLUG00000010499
homo_sapiens_ortho2370	ENSG00000144401	METTL21A	n/a	29	-0.357672	0.315471	ENSRNOG00000014212	Mettl21a	0.12264	91	0.0469415	0.873578	ENSBTAG00000005476	METTL21A	0.28806	90	-0.0743795	0.835037	ENSOARG00000018885	METTL21A	0.23863	90	0.326836	0.173584	ENSSSCG00000023336	METTL21A	0.2155	92	-0.237545	0.125075	ENSECAG00000017536	METTL21A	0.22829	89	-0.0926702	0.782574	ENSCAFG00000029484	METTL21A	0.43584	83	-0.121992	0.819991	ENSPVAG00000011021	METTL21A	n/a	91	-0.217115	0.502577	ENSMLUG00000015747
rattus_norvegicus_ortho16602	No other Ensembl ortholog	NA	NA	NA	NA	NA	ENSRNOG00000052044	AABR07054979.1	N/A	ENSRNOG00000052044	-0.211652	0.247836	No other Ensembl ortholog	NA	NA	NA	NA	NA	No other Ensembl ortholog	NA	NA	NA	NA	NA	No other Ensembl ortholog	NA	NA	NA	NA	NA	No other Ensembl ortholog	NA	NA	NA	NA	NA	No other Ensembl ortholog	NA	NA	NA	NA	NA	No other Ensembl ortholog	NA	NA	NA	NA	NA	No other Ensembl ortholog
rattus_norvegicus_ortho16027	No other Ensembl ortholog	NA	NA	NA	NA	NA	ENSRNOG00000037364	AABR07003049.1	N/A	ENSRNOG00000037364	-0.199982	0.574359	No other Ensembl ortholog	NA	NA	NA	NA	NA	No other Ensembl ortholog	NA	NA	NA	NA	NA	No other Ensembl ortholog	NA	NA	NA	NA	NA	No other Ensembl ortholog	NA	NA	NA	NA	NA	No other Ensembl ortholog	NA	NA	NA	NA	NA	No other Ensembl ortholog	NA	NA	NA	NA	NA	No other Ensembl ortholog
homo_sapiens_ortho13550	ENSG00000215067	ALOX12-AS1	N/A	ENSG00000215067	-0.322246	0.343608	No other Ensembl ortholog	NA	NA	NA	NA	NA	No other Ensembl ortholog	NA	NA	NA	NA	NA	No other Ensembl ortholog	NA	NA	NA	NA	NA	No other Ensembl ortholog	NA	NA	NA	NA	NA	No other Ensembl ortholog	NA	NA	NA	NA	NA	No other Ensembl ortholog	NA	NA	NA	NA	NA	No other Ensembl ortholog	NA	NA	NA	NA	NA	No other Ensembl ortholog
homo_sapiens_ortho12622	ENSG00000137033	IL33	0.53459	13	0.116069	0.649744	ENSRNOG00000016456	Il33	0.48509	52	0.0724197	0.516782	ENSBTAG00000018347	IL33	0.61898	62	Not differentially expressed	NA	ENSOARG00000013628	IL33	0.63062	59	-0.807048	0.000406328	ENSSSCG00000005203	IL33	0.67219	63	-0.039367	0.821646	ENSECAG00000010475	IL33	0.74597	58	Not differentially expressed	NA	ENSCAFG00000030105	IL33	0.60865	59	Not differentially expressed	NA	ENSPVAG00000003879	IL33	n/a	51	Not differentially expressed	NA	ENSMLUG00000009083
homo_sapiens_ortho1226	ENSG00000160746	ANO10	n/a	24	0.124578	0.558874	ENSRNOG00000000219	Ano10	0.07343	88	0.0554289	0.634586	ENSBTAG00000008893	ANO10	0.12644	92	-0.0842458	0.683496	ENSOARG00000004094	ANO10	0.13257	92	0.0880397	0.701279	ENSSSCG00000011296	ANO10	0.10863	94	0.352939	0.000573078	ENSECAG00000000632	ANO10	0.12652	95	-0.0537114	0.881067	ENSCAFG00000004479	ANO10	0.15213	92	-0.15258	0.387067	ENSPVAG00000016237	ANO10	n/a	93	0.656398	1.4449e-07	ENSMLUG00000008366
pteropus_vampyrus_ortho22484	ENSG00000187862	TTC24	n/a	68	Not differentially expressed	NA	ENSRNOG00000028765	Ttc24	n/a	53	Not differentially expressed	NA	ENSBTAG00000000401	TTC24	n/a	69	Not differentially expressed	NA	ENSOARG00000006039	TTC24	n/a	66	Not differentially expressed	NA	ENSSSCG00000006479	NA	n/a	82	Not differentially expressed	NA	ENSECAG00000019286	TTC24	n/a	69	Not differentially expressed	NA	ENSCAFG00000023605	TTC24	n/a	67	Not differentially expressed	NA	ENSPVAG00000007503	TTC24	n/a	10	0.380199	0.550667	ENSMLUG00000009528
pteropus_vampyrus_ortho22484	No other Ensembl ortholog	NA	NA	NA	NA	NA	No other Ensembl ortholog	NA	NA	NA	NA	NA	No other Ensembl ortholog	NA	NA	NA	NA	NA	No other Ensembl ortholog	NA	NA	NA	NA	NA	ENSSSCG00000023382	NA	n/a	82	Not differentially expressed	NA	No other Ensembl ortholog	NA	NA	NA	NA	NA	No other Ensembl ortholog	NA	NA	NA	NA	NA	No other Ensembl ortholog	NA	NA	NA	NA	NA	No other Ensembl ortholog
homo_sapiens_ortho8607	ENSG00000214391	TUBAP2	N/A	ENSG00000214391	-0.331995	0.126852	No other Ensembl ortholog	NA	NA	NA	NA	NA	No other Ensembl ortholog	NA	NA	NA	NA	NA	No other Ensembl ortholog	NA	NA	NA	NA	NA	No other Ensembl ortholog	NA	NA	NA	NA	NA	No other Ensembl ortholog	NA	NA	NA	NA	NA	No other Ensembl ortholog	NA	NA	NA	NA	NA	No other Ensembl ortholog	NA	NA	NA	NA	NA	No other Ensembl ortholog
gallus_gallus_ortho24235	ENSG00000181234	TMEM132C	n/a	50	Not differentially expressed	NA	ENSRNOG00000000963	Tmem132c	n/a	47	Not differentially expressed	NA	ENSBTAG00000046256	TMEM132C	n/a	50	Not differentially expressed	NA	ENSOARG00000016899	TMEM132C	n/a	49	Not differentially expressed	NA	ENSSSCG00000030375	NA	n/a	73	Not differentially expressed	NA	ENSECAG00000007519	TMEM132C	n/a	76	Not differentially expressed	NA	ENSCAFG00000006849	TMEM132C	n/a	47	Not differentially expressed	NA	ENSPVAG00000004266	TMEM132C	n/a	69	Not differentially expressed	NA	No other Ensembl ortholog
gallus_gallus_ortho24235	No other Ensembl ortholog	NA	NA	NA	NA	NA	No other Ensembl ortholog	NA	NA	NA	NA	NA	No other Ensembl ortholog	NA	NA	NA	NA	NA	No other Ensembl ortholog	NA	NA	NA	NA	NA	ENSSSCG00000009753	NA	n/a	11	Not differentially expressed	NA	No other Ensembl ortholog	NA	NA	NA	NA	NA	No other Ensembl ortholog	NA	NA	NA	NA	NA	No other Ensembl ortholog	NA	NA	NA	NA	NA	No other Ensembl ortholog
homo_sapiens_ortho11841	ENSG00000133302	SLF1	n/a	9	-0.274844	0.495315	ENSRNOG00000040279	Slf1	0.22489	80	-0.123246	0.55671	ENSBTAG00000006107	ANKRD32	0.32725	84	-0.177434	0.5309	ENSOARG00000016777	SLF1	0.32328	86	0.451116	0.0287526	ENSSSCG00000014162	NA	0.06873	97	Not differentially expressed	NA	ENSECAG00000015790	SLF1	0.33461	90	-0.114075	0.846395	ENSCAFG00000008034	SLF1	0.2999	89	0.380517	0.142468	ENSPVAG00000007158	SLF1	n/a	80	-0.198691	0.438931	ENSMLUG00000009211
homo_sapiens_ortho11841	No other Ensembl ortholog	NA	NA	NA	NA	NA	No other Ensembl ortholog	NA	NA	NA	NA	NA	No other Ensembl ortholog	NA	NA	NA	NA	NA	No other Ensembl ortholog	NA	NA	NA	NA	NA	ENSSSCG00000014163	NA	0.3021	87	-0.419333	0.209603	No other Ensembl ortholog	NA	NA	NA	NA	NA	No other Ensembl ortholog	NA	NA	NA	NA	NA	No other Ensembl ortholog	NA	NA	NA	NA	NA	No other Ensembl ortholog
homo_sapiens_ortho13760	ENSG00000172824	CES4A	n/a	31	-0.0660036	0.882052	ENSRNOG00000014257	Ces4a	0.29689	56	Not differentially expressed	NA	ENSBTAG00000038325	CES4A	0.36602	60	Not differentially expressed	NA	ENSOARG00000002655	CES4A	0.35241	59	Not differentially expressed	NA	No other Ensembl ortholog	NA	NA	NA	NA	NA	No other Ensembl ortholog	NA	NA	NA	NA	NA	No other Ensembl ortholog	NA	NA	NA	NA	NA	No other Ensembl ortholog	NA	NA	NA	NA	NA	No other Ensembl ortholog
homo_sapiens_ortho3983	ENSG00000119403	PHF19	n/a	25	0.159967	0.510463	ENSRNOG00000018874	Phf19	0.11508	89	0.435753	0.142698	ENSBTAG00000016958	PHF19	0.04017	97	-0.120615	0.527259	ENSOARG00000005631	PHF19	0.0296	97	-0.352893	0.152891	ENSSSCG00000005510	PHF19	0.09055	93	0.904505	1.29091e-09	ENSECAG00000023527	PHF19	0.04534	98	-0.0362712	0.946942	ENSCAFG00000003581	PHF19	0.18885	78	-0.253689	0.0861185	ENSPVAG00000011782	PHF19	n/a	97	0.0482231	0.847903	ENSMLUG00000005029
homo_sapiens_ortho11037	ENSG00000132424	PNISR	n/a	25	-0.229354	0.214245	ENSRNOG00000008782	Pnisr	0.06419	93	0.150031	0.106572	ENSBTAG00000019730	PNISR	0.06849	96	-0.337818	0.107536	ENSOARG00000011874	PNISR	0.05565	97	-0.130826	0.515644	ENSSSCG00000023288	NA	0.0419	98	0.0193633	0.906189	ENSECAG00000019782	PNISR	0.09282	96	-0.0273666	0.942723	ENSCAFG00000003471	PNISR	0.01855	98	0.0966545	0.654862	ENSPVAG00000001688	PNISR	n/a	98	-0.185612	0.15784	ENSMLUG00000005206
homo_sapiens_ortho11037	No other Ensembl ortholog	NA	NA	NA	NA	NA	No other Ensembl ortholog	NA	NA	NA	NA	NA	No other Ensembl ortholog	NA	NA	NA	NA	NA	No other Ensembl ortholog	NA	NA	NA	NA	NA	ENSSSCG00000004350	NA	0.15358	93	-0.134708	0.565541	No other Ensembl ortholog	NA	NA	NA	NA	NA	No other Ensembl ortholog	NA	NA	NA	NA	NA	No other Ensembl ortholog	NA	NA	NA	NA	NA	No other Ensembl ortholog
homo_sapiens_ortho5644	ENSG00000261136	RP11-37C7.3	N/A	ENSG00000261136	0.650137	0.047658	No other Ensembl ortholog	NA	NA	NA	NA	NA	No other Ensembl ortholog	NA	NA	NA	NA	NA	No other Ensembl ortholog	NA	NA	NA	NA	NA	No other Ensembl ortholog	NA	NA	NA	NA	NA	No other Ensembl ortholog	NA	NA	NA	NA	NA	No other Ensembl ortholog	NA	NA	NA	NA	NA	No other Ensembl ortholog	NA	NA	NA	NA	NA	No other Ensembl ortholog
homo_sapiens_ortho11536	ENSG00000172115	CYCS	n/a	62	-0.270333	0.182391	ENSRNOG00000010452	Cycs	0.1116	91	0.0798971	0.477747	ENSBTAG00000023823	NA	0.1606	90	-0.272916	0.461436	ENSOARG00000025185	NA	0.12033	90	Not differentially expressed	NA	ENSSSCG00000016714	CYCS	0.20454	90	-0.344058	0.0114203	ENSECAG00000014330	CYCS	0.29798	90	0.109823	0.775823	ENSCAFG00000002856	CYCS	0.1398	90	-0.0628376	0.763133	ENSPVAG00000009157	CYCS	n/a	85	-0.194571	0.243901	ENSMLUG00000028154
homo_sapiens_ortho11536	No other Ensembl ortholog	NA	NA	NA	NA	NA	ENSRNOG00000032885	LOC100363502	0.1116	91	-0.24256	0.27131	ENSBTAG00000025310	NA	0.16927	90	Not differentially expressed	NA	ENSOARG00000002214	NA	0.12033	90	Not differentially expressed	NA	ENSSSCG00000026049	NA	0.26268	86	-0.375405	0.0950501	No other Ensembl ortholog	NA	NA	NA	NA	NA	No other Ensembl ortholog	NA	NA	NA	NA	NA	No other Ensembl ortholog	NA	NA	NA	NA	NA	ENSMLUG00000028881
homo_sapiens_ortho11536	No other Ensembl ortholog	NA	NA	NA	NA	NA	ENSRNOG00000033559	LOC679794	0.15102	90	Not differentially expressed	NA	ENSBTAG00000022613	NA	0.1606	90	-0.00290049	0.993485	ENSOARG00000025165	NA	0.12033	90	Not differentially expressed	NA	ENSSSCG00000025388	NA	0.22127	86	Not differentially expressed	NA	No other Ensembl ortholog	NA	NA	NA	NA	NA	No other Ensembl ortholog	NA	NA	NA	NA	NA	No other Ensembl ortholog	NA	NA	NA	NA	NA	ENSMLUG00000009521
homo_sapiens_ortho11536	No other Ensembl ortholog	NA	NA	NA	NA	NA	ENSRNOG00000029613	RGD1562558	0.23491	80	Not differentially expressed	NA	No other Ensembl ortholog	NA	NA	NA	NA	NA	ENSOARG00000025187	NA	0.12033	90	Not differentially expressed	NA	ENSSSCG00000017811	NA	0.42627	78	-0.644586	0.0219265	No other Ensembl ortholog	NA	NA	NA	NA	NA	No other Ensembl ortholog	NA	NA	NA	NA	NA	No other Ensembl ortholog	NA	NA	NA	NA	NA	ENSMLUG00000030473
homo_sapiens_ortho11536	No other Ensembl ortholog	NA	NA	NA	NA	NA	ENSRNOG00000033924	AABR07071968.1	0.42348	74	Not differentially expressed	NA	No other Ensembl ortholog	NA	NA	NA	NA	NA	ENSOARG00000001024	NA	0.12033	90	Not differentially expressed	NA	ENSSSCG00000024275	NA	0.68762	76	Not differentially expressed	NA	No other Ensembl ortholog	NA	NA	NA	NA	NA	No other Ensembl ortholog	NA	NA	NA	NA	NA	No other Ensembl ortholog	NA	NA	NA	NA	NA	No other Ensembl ortholog
homo_sapiens_ortho11536	No other Ensembl ortholog	NA	NA	NA	NA	NA	No other Ensembl ortholog	NA	NA	NA	NA	NA	No other Ensembl ortholog	NA	NA	NA	NA	NA	ENSOARG00000025169	NA	0.11902	90	0.366755	0.410498	No other Ensembl ortholog	NA	NA	NA	NA	NA	No other Ensembl ortholog	NA	NA	NA	NA	NA	No other Ensembl ortholog	NA	NA	NA	NA	NA	No other Ensembl ortholog	NA	NA	NA	NA	NA	No other Ensembl ortholog
homo_sapiens_ortho11536	No other Ensembl ortholog	NA	NA	NA	NA	NA	No other Ensembl ortholog	NA	NA	NA	NA	NA	No other Ensembl ortholog	NA	NA	NA	NA	NA	ENSOARG00000017305	NA	0.12033	90	Not differentially expressed	NA	No other Ensembl ortholog	NA	NA	NA	NA	NA	No other Ensembl ortholog	NA	NA	NA	NA	NA	No other Ensembl ortholog	NA	NA	NA	NA	NA	No other Ensembl ortholog	NA	NA	NA	NA	NA	No other Ensembl ortholog
homo_sapiens_ortho11536	No other Ensembl ortholog	NA	NA	NA	NA	NA	No other Ensembl ortholog	NA	NA	NA	NA	NA	No other Ensembl ortholog	NA	NA	NA	NA	NA	ENSOARG00000010936	NA	0.12033	90	Not differentially expressed	NA	No other Ensembl ortholog	NA	NA	NA	NA	NA	No other Ensembl ortholog	NA	NA	NA	NA	NA	No other Ensembl ortholog	NA	NA	NA	NA	NA	No other Ensembl ortholog	NA	NA	NA	NA	NA	No other Ensembl ortholog
homo_sapiens_ortho11536	No other Ensembl ortholog	NA	NA	NA	NA	NA	No other Ensembl ortholog	NA	NA	NA	NA	NA	No other Ensembl ortholog	NA	NA	NA	NA	NA	ENSOARG00000000856	NA	0.12733	90	-0.140114	0.812625	No other Ensembl ortholog	NA	NA	NA	NA	NA	No other Ensembl ortholog	NA	NA	NA	NA	NA	No other Ensembl ortholog	NA	NA	NA	NA	NA	No other Ensembl ortholog	NA	NA	NA	NA	NA	No other Ensembl ortholog
homo_sapiens_ortho11536	No other Ensembl ortholog	NA	NA	NA	NA	NA	No other Ensembl ortholog	NA	NA	NA	NA	NA	No other Ensembl ortholog	NA	NA	NA	NA	NA	ENSOARG00000014913	NA	0.12033	90	Not differentially expressed	NA	No other Ensembl ortholog	NA	NA	NA	NA	NA	No other Ensembl ortholog	NA	NA	NA	NA	NA	No other Ensembl ortholog	NA	NA	NA	NA	NA	No other Ensembl ortholog	NA	NA	NA	NA	NA	No other Ensembl ortholog
homo_sapiens_ortho11536	No other Ensembl ortholog	NA	NA	NA	NA	NA	No other Ensembl ortholog	NA	NA	NA	NA	NA	No other Ensembl ortholog	NA	NA	NA	NA	NA	ENSOARG00000005063	NA	0.16278	88	Not differentially expressed	NA	No other Ensembl ortholog	NA	NA	NA	NA	NA	No other Ensembl ortholog	NA	NA	NA	NA	NA	No other Ensembl ortholog	NA	NA	NA	NA	NA	No other Ensembl ortholog	NA	NA	NA	NA	NA	No other Ensembl ortholog
homo_sapiens_ortho7131	ENSG00000270780	RP4-590F24.1	N/A	ENSG00000270780	0.90493	0.0347791	No other Ensembl ortholog	NA	NA	NA	NA	NA	No other Ensembl ortholog	NA	NA	NA	NA	NA	No other Ensembl ortholog	NA	NA	NA	NA	NA	No other Ensembl ortholog	NA	NA	NA	NA	NA	No other Ensembl ortholog	NA	NA	NA	NA	NA	No other Ensembl ortholog	NA	NA	NA	NA	NA	No other Ensembl ortholog	NA	NA	NA	NA	NA	No other Ensembl ortholog
myotis_lucifugus_ortho23871	No other Ensembl ortholog	NA	NA	NA	NA	NA	No other Ensembl ortholog	NA	NA	NA	NA	NA	No other Ensembl ortholog	NA	NA	NA	NA	NA	No other Ensembl ortholog	NA	NA	NA	NA	NA	No other Ensembl ortholog	NA	NA	NA	NA	NA	No other Ensembl ortholog	NA	NA	NA	NA	NA	No other Ensembl ortholog	NA	NA	NA	NA	NA	No other Ensembl ortholog	NA	NA	NA	NA	NA	ENSMLUG00000030722
rattus_norvegicus_ortho16224	No other Ensembl ortholog	NA	NA	NA	NA	NA	ENSRNOG00000028814	Oasl2	n/a	17	5.21489	3.40549e-22	No other Ensembl ortholog	NA	NA	NA	NA	NA	No other Ensembl ortholog	NA	NA	NA	NA	NA	No other Ensembl ortholog	NA	NA	NA	NA	NA	ENSECAG00000012132	NA	0.30204	63	6.13542	0	No other Ensembl ortholog	NA	NA	NA	NA	NA	No other Ensembl ortholog	NA	NA	NA	NA	NA	No other Ensembl ortholog
homo_sapiens_ortho240	ENSG00000080573	COL5A3	n/a	32	0.0154323	0.96229	ENSRNOG00000020525	Col5a3	0.18644	83	0.0788466	0.429361	ENSBTAG00000010179	COL5A3	0.26915	83	0.639188	0.189901	ENSOARG00000014039	COL5A3	0.26849	86	0.0021349	0.995381	ENSSSCG00000013667	COL5A3	0.23779	88	-0.0209556	0.928144	ENSECAG00000007647	COL5A3	0.30954	83	-0.127471	0.751646	ENSCAFG00000017958	COL5A3	0.24735	89	-0.199853	0.717159	ENSPVAG00000008633	COL5A3	n/a	80	-0.639723	0.278619	ENSMLUG00000012724
homo_sapiens_ortho6975	ENSG00000116898	MRPS15	n/a	24	0.22946	0.24233	ENSRNOG00000008279	Mrps15	0.54943	63	-0.143128	0.208316	ENSBTAG00000024097	NA	0.51377	73	0.439261	0.0124365	ENSOARG00000019708	MRPS15	0.4692	73	-0.0575975	0.853957	ENSSSCG00000026393	MRPS15	0.54996	69	0.116344	0.468467	ENSECAG00000000933	MRPS15	0.60218	74	0.114414	0.678611	ENSCAFG00000030390	MRPS15	0.4273	79	0.13025	0.465078	ENSPVAG00000008648	MRPS15	n/a	67	0.028834	0.902126	ENSMLUG00000006475
homo_sapiens_ortho6975	No other Ensembl ortholog	NA	NA	NA	NA	NA	No other Ensembl ortholog	NA	NA	NA	NA	NA	ENSBTAG00000007997	NA	0.50484	64	0.0928881	0.868602	No other Ensembl ortholog	NA	NA	NA	NA	NA	No other Ensembl ortholog	NA	NA	NA	NA	NA	No other Ensembl ortholog	NA	NA	NA	NA	NA	No other Ensembl ortholog	NA	NA	NA	NA	NA	No other Ensembl ortholog	NA	NA	NA	NA	NA	No other Ensembl ortholog
equus_caballus_ortho20519	No other Ensembl ortholog	NA	NA	NA	NA	NA	No other Ensembl ortholog	NA	NA	NA	NA	NA	No other Ensembl ortholog	NA	NA	NA	NA	NA	No other Ensembl ortholog	NA	NA	NA	NA	NA	No other Ensembl ortholog	NA	NA	NA	NA	NA	ENSECAG00000016730	NA	N/A	ENSECAG00000016730	0.276836	0.308001	No other Ensembl ortholog	NA	NA	NA	NA	NA	No other Ensembl ortholog	NA	NA	NA	NA	NA	No other Ensembl ortholog
homo_sapiens_ortho2385	ENSG00000162063	CCNF	n/a	28	-0.952358	2.19888e-05	ENSRNOG00000007483	Ccnf	0.11829	85	0.28846	0.0273197	ENSBTAG00000006591	CCNF	0.08664	87	-0.789035	1.83299e-07	ENSOARG00000018424	CCNF	0.11514	83	-0.209269	0.311144	ENSSSCG00000026326	CCNF	0.09723	87	-0.561031	0.000294087	ENSECAG00000019369	CCNF	0.12999	89	-0.103183	0.823656	ENSCAFG00000019372	CCNF	0.11812	87	-0.0200312	0.947649	ENSPVAG00000005110	CCNF	n/a	84	-0.50566	8.11023e-07	ENSMLUG00000016829
homo_sapiens_ortho4920	ENSG00000100124	ANKRD54	n/a	15	-0.320239	0.155328	ENSRNOG00000010821	Ankrd54	0.041	83	-0.0317344	0.867458	ENSBTAG00000010789	ANKRD54	0.0361	95	-0.265211	0.15652	ENSOARG00000014355	ANKRD54	0.06452	91	-0.173603	0.544654	ENSSSCG00000000120	ANKRD54	0.0393	96	-0.136692	0.335155	ENSECAG00000024838	ANKRD54	0.08449	92	-0.0630034	0.876096	ENSCAFG00000023613	ANKRD54	0.09472	92	-0.129286	0.573884	ENSPVAG00000010102	ANKRD54	n/a	93	-0.291426	0.132786	ENSMLUG00000014296
bos_taurus_ortho17574	ENSG00000122378	FAM213A	0.23166	83	Not differentially expressed	NA	ENSRNOG00000011140	Fam213a	0.17145	79	Not differentially expressed	NA	ENSBTAG00000021416	FAM213A	n/a	34	-0.124988	0.66742	ENSOARG00000010287	FAM213A	0.42767	91	-0.105151	0.838397	ENSSSCG00000010340	FAM213A	0.33158	83	0.146067	0.290608	ENSECAG00000009136	FAM213A	0.17627	79	-0.216168	0.618788	ENSCAFG00000015861	FAM213A	0.13338	87	-0.0828163	0.74693	ENSPVAG00000008957	FAM213A	n/a	83	-0.21497	0.47876	ENSMLUG00000001289
gallus_gallus_ortho24816	ENSG00000010610	CD4	n/a	25	Not differentially expressed	NA	ENSRNOG00000016294	Cd4	n/a	24	Not differentially expressed	NA	ENSBTAG00000003255	CD4	n/a	27	Not differentially expressed	NA	ENSOARG00000006301	CD4	n/a	22	Not differentially expressed	NA	ENSSSCG00000000687	CD4	n/a	26	Not differentially expressed	NA	ENSECAG00000009049	CD4	n/a	25	Not differentially expressed	NA	No other Ensembl ortholog	NA	NA	NA	NA	NA	ENSPVAG00000013700	CD4	n/a	16	Not differentially expressed	NA	ENSMLUG00000024020
gallus_gallus_ortho24816	No other Ensembl ortholog	NA	NA	NA	NA	NA	No other Ensembl ortholog	NA	NA	NA	NA	NA	No other Ensembl ortholog	NA	NA	NA	NA	NA	No other Ensembl ortholog	NA	NA	NA	NA	NA	ENSSSCG00000025808	NA	n/a	26	Not differentially expressed	NA	No other Ensembl ortholog	NA	NA	NA	NA	NA	No other Ensembl ortholog	NA	NA	NA	NA	NA	No other Ensembl ortholog	NA	NA	NA	NA	NA	No other Ensembl ortholog
homo_sapiens_ortho9023	ENSG00000121579	NAA50	n/a	44	-0.27379	0.102084	ENSRNOG00000039017	Naa50	0.0546	97	0.0948531	0.450793	ENSBTAG00000007784	NAA50	n/a	100	-0.16033	0.552146	ENSOARG00000019484	NAA50	0.0592	98	0.48885	0.0217495	ENSSSCG00000011917	NAA50	n/a	100	-0.0939583	0.569054	ENSECAG00000023208	NAA50	0.04408	99	-0.127628	0.656696	ENSCAFG00000010694	NAA50	0.37396	90	0.144595	0.45352	ENSPVAG00000006153	NAA50	n/a	99	-0.224032	0.178108	ENSMLUG00000013538
homo_sapiens_ortho9023	No other Ensembl ortholog	NA	NA	NA	NA	NA	ENSRNOG00000049740	LOC102553099	0.08542	96	Not differentially expressed	NA	No other Ensembl ortholog	NA	NA	NA	NA	NA	No other Ensembl ortholog	NA	NA	NA	NA	NA	No other Ensembl ortholog	NA	NA	NA	NA	NA	No other Ensembl ortholog	NA	NA	NA	NA	NA	No other Ensembl ortholog	NA	NA	NA	NA	NA	No other Ensembl ortholog	NA	NA	NA	NA	NA	No other Ensembl ortholog
homo_sapiens_ortho7883	ENSG00000220842	RP11-572P18.1	N/A	ENSG00000220842	0.0810154	0.860863	No other Ensembl ortholog	NA	NA	NA	NA	NA	No other Ensembl ortholog	NA	NA	NA	NA	NA	No other Ensembl ortholog	NA	NA	NA	NA	NA	No other Ensembl ortholog	NA	NA	NA	NA	NA	No other Ensembl ortholog	NA	NA	NA	NA	NA	No other Ensembl ortholog	NA	NA	NA	NA	NA	No other Ensembl ortholog	NA	NA	NA	NA	NA	No other Ensembl ortholog
equus_caballus_ortho20715	No other Ensembl ortholog	NA	NA	NA	NA	NA	No other Ensembl ortholog	NA	NA	NA	NA	NA	No other Ensembl ortholog	NA	NA	NA	NA	NA	No other Ensembl ortholog	NA	NA	NA	NA	NA	No other Ensembl ortholog	NA	NA	NA	NA	NA	ENSECAG00000007876	NA	N/A	ENSECAG00000007876	-0.518271	0.535412	No other Ensembl ortholog	NA	NA	NA	NA	NA	No other Ensembl ortholog	NA	NA	NA	NA	NA	No other Ensembl ortholog
bos_taurus_ortho17319	ENSG00000175793	SFN	0.01276	98	Not differentially expressed	NA	ENSRNOG00000033153	Sfn	0.00926	98	Not differentially expressed	NA	ENSBTAG00000009223	SFN	n/a	57	1.45494	6.67236e-06	ENSOARG00000018302	SFN	0.0969	98	Not differentially expressed	NA	ENSSSCG00000003562	SFN	0.01748	98	Not differentially expressed	NA	ENSECAG00000005550	SFN	0.01209	99	Not differentially expressed	NA	ENSCAFG00000012290	SFN	0.00897	99	Not differentially expressed	NA	No other Ensembl ortholog	NA	NA	NA	NA	NA	ENSMLUG00000010207
bos_taurus_ortho17319	No other Ensembl ortholog	NA	NA	NA	NA	NA	No other Ensembl ortholog	NA	NA	NA	NA	NA	No other Ensembl ortholog	NA	NA	NA	NA	NA	No other Ensembl ortholog	NA	NA	NA	NA	NA	No other Ensembl ortholog	NA	NA	NA	NA	NA	No other Ensembl ortholog	NA	NA	NA	NA	NA	No other Ensembl ortholog	NA	NA	NA	NA	NA	No other Ensembl ortholog	NA	NA	NA	NA	NA	ENSMLUG00000004184
homo_sapiens_ortho5930	ENSG00000168374	ARF4	n/a	72	-0.253788	0.139764	ENSRNOG00000012623	Arf4	0.0513	96	0.0265033	0.834023	ENSBTAG00000016069	ARF4	0.08549	97	0.0348418	0.87398	ENSOARG00000013565	ARF4	0.0883	97	0.402912	0.00541319	ENSSSCG00000011466	ARF4	0.10533	97	0.0938509	0.565247	ENSECAG00000005229	ARF4	0.09518	97	0.124803	0.622876	ENSCAFG00000029086	ARF4	0.09412	97	0.351096	0.000227486	ENSPVAG00000008882	ARF4	n/a	96	0.208099	0.132613	ENSMLUG00000007990
homo_sapiens_ortho5296	ENSG00000105607	GCDH	n/a	18	-0.134217	0.68491	ENSRNOG00000003307	Gcdh	0.06578	86	-0.0801983	0.559886	ENSBTAG00000016211	GCDH	0.10615	88	-0.00516257	0.987839	ENSOARG00000010163	GCDH	0.15215	84	-0.532721	0.0175357	ENSSSCG00000013749	NA	0.13961	87	Not differentially expressed	NA	ENSECAG00000012495	GCDH	0.07705	91	-0.0304404	0.951931	ENSCAFG00000017106	GCDH	0.10532	90	-0.0549238	0.907306	ENSPVAG00000014712	GCDH	n/a	87	-0.324337	0.0552229	ENSMLUG00000012753
homo_sapiens_ortho5296	No other Ensembl ortholog	NA	NA	NA	NA	NA	No other Ensembl ortholog	NA	NA	NA	NA	NA	No other Ensembl ortholog	NA	NA	NA	NA	NA	No other Ensembl ortholog	NA	NA	NA	NA	NA	ENSSSCG00000013729	NA	0.14916	86	-0.083299	0.771287	No other Ensembl ortholog	NA	NA	NA	NA	NA	No other Ensembl ortholog	NA	NA	NA	NA	NA	No other Ensembl ortholog	NA	NA	NA	NA	NA	No other Ensembl ortholog
homo_sapiens_ortho7015	ENSG00000204390	HSPA1L	n/a	60	0.257221	0.446258	ENSRNOG00000047966	Hspa1l	n/a	95	-0.0770895	0.827633	ENSBTAG00000025442	HSPA1L	0.04346	96	-0.575388	0.13268	ENSOARG00000008834	HSPA1L	0.04293	96	-0.79106	0.000175795	No other Ensembl ortholog	NA	NA	NA	NA	NA	ENSECAG00000000841	HSPA1L	0.06035	95	-0.135439	0.836606	ENSCAFG00000000639	HSPA1L	0.04438	96	0.169567	0.745	ENSPVAG00000012406	HSPA1L	n/a	62	-0.589691	0.101413	ENSMLUG00000013157
rattus_norvegicus_ortho16016	ENSG00000142700	DMRTA2	n/a	76	Not differentially expressed	NA	ENSRNOG00000008105	Dmrta2	n/a	17	0.0144344	0.973938	ENSBTAG00000010414	DMRTA2	n/a	76	Not differentially expressed	NA	ENSOARG00000004283	DMRTA2	n/a	73	Not differentially expressed	NA	ENSSSCG00000030552	DMRTA2	n/a	76	Not differentially expressed	NA	ENSECAG00000022281	DMRTA2	0.09236	85	Not differentially expressed	NA	ENSCAFG00000030863	DMRTA2	n/a	92	Not differentially expressed	NA	ENSPVAG00000005723	DMRTA2	n/a	70	Not differentially expressed	NA	ENSMLUG00000006249
rattus_norvegicus_ortho14895	No other Ensembl ortholog	NA	NA	NA	NA	NA	ENSRNOG00000028477	Med8	no homology	ENSRNOG00000028477	0.274603	0.0532986	No other Ensembl ortholog	NA	NA	NA	NA	NA	No other Ensembl ortholog	NA	NA	NA	NA	NA	No other Ensembl ortholog	NA	NA	NA	NA	NA	No other Ensembl ortholog	NA	NA	NA	NA	NA	No other Ensembl ortholog	NA	NA	NA	NA	NA	No other Ensembl ortholog	NA	NA	NA	NA	NA	No other Ensembl ortholog
canis_familiaris_ortho21682	No other Ensembl ortholog	NA	NA	NA	NA	NA	No other Ensembl ortholog	NA	NA	NA	NA	NA	No other Ensembl ortholog	NA	NA	NA	NA	NA	No other Ensembl ortholog	NA	NA	NA	NA	NA	No other Ensembl ortholog	NA	NA	NA	NA	NA	No other Ensembl ortholog	NA	NA	NA	NA	NA	ENSCAFG00000020192	NA	N/A	ENSCAFG00000020192	0.239797	0.653654	No other Ensembl ortholog	NA	NA	NA	NA	NA	No other Ensembl ortholog
homo_sapiens_ortho660	ENSG00000163644	PPM1K	n/a	23	4.21145	0	ENSRNOG00000006893	Ppm1k	0.09566	91	0.0188723	0.939451	ENSBTAG00000005754	PPM1K	0.12038	93	1.05673	0.000423685	ENSOARG00000001626	PPM1K	0.11302	93	0.639879	0.00642865	No other Ensembl ortholog	NA	NA	NA	NA	NA	ENSECAG00000005000	PPM1K	0.09228	95	0.835992	1.07583e-08	ENSCAFG00000009605	PPM1K	0.08761	95	0.966708	4.2458e-08	ENSPVAG00000000894	PPM1K	n/a	95	1.29432	5.29918e-06	ENSMLUG00000008111
homo_sapiens_ortho5579	ENSG00000075292	ZNF638	n/a	10	-0.177955	0.368735	ENSRNOG00000014501	Zfp638	0.30425	79	-0.072951	0.512812	ENSBTAG00000009242	ZNF638	0.36966	82	-0.0979159	0.671285	ENSOARG00000011388	ZNF638	0.33281	83	0.133155	0.490751	ENSSSCG00000023047	NA	0.35257	84	-0.110455	0.444538	ENSECAG00000007715	ZNF638	0.33039	87	-0.245726	0.141416	ENSCAFG00000009067	ZNF638	0.30337	86	0.02775	0.935663	ENSPVAG00000008368	ZNF638	n/a	77	-0.362595	0.00196568	ENSMLUG00000011904
homo_sapiens_ortho5579	No other Ensembl ortholog	NA	NA	NA	NA	NA	No other Ensembl ortholog	NA	NA	NA	NA	NA	No other Ensembl ortholog	NA	NA	NA	NA	NA	No other Ensembl ortholog	NA	NA	NA	NA	NA	ENSSSCG00000022708	NA	0.29096	79	-0.452807	0.00251661	No other Ensembl ortholog	NA	NA	NA	NA	NA	No other Ensembl ortholog	NA	NA	NA	NA	NA	No other Ensembl ortholog	NA	NA	NA	NA	NA	No other Ensembl ortholog
ovis_aries_ortho17933	No other Ensembl ortholog	NA	NA	NA	NA	NA	No other Ensembl ortholog	NA	NA	NA	NA	NA	No other Ensembl ortholog	NA	NA	NA	NA	NA	ENSOARG00000006999	NA	0.25766	88	Not differentially expressed	NA	ENSSSCG00000023038	NA	n/a	27	Not differentially expressed	NA	No other Ensembl ortholog	NA	NA	NA	NA	NA	ENSCAFG00000031825	NA	n/a	40	Not differentially expressed	NA	No other Ensembl ortholog	NA	NA	NA	NA	NA	No other Ensembl ortholog
ovis_aries_ortho17933	No other Ensembl ortholog	NA	NA	NA	NA	NA	No other Ensembl ortholog	NA	NA	NA	NA	NA	No other Ensembl ortholog	NA	NA	NA	NA	NA	ENSOARG00000009805	NA	0.49403	85	Not differentially expressed	NA	ENSSSCG00000020695	NA	n/a	27	Not differentially expressed	NA	No other Ensembl ortholog	NA	NA	NA	NA	NA	No other Ensembl ortholog	NA	NA	NA	NA	NA	No other Ensembl ortholog	NA	NA	NA	NA	NA	No other Ensembl ortholog
ovis_aries_ortho17933	No other Ensembl ortholog	NA	NA	NA	NA	NA	No other Ensembl ortholog	NA	NA	NA	NA	NA	No other Ensembl ortholog	NA	NA	NA	NA	NA	ENSOARG00000000487	NA	0.21351	85	Not differentially expressed	NA	ENSSSCG00000021572	NA	n/a	27	Not differentially expressed	NA	No other Ensembl ortholog	NA	NA	NA	NA	NA	No other Ensembl ortholog	NA	NA	NA	NA	NA	No other Ensembl ortholog	NA	NA	NA	NA	NA	No other Ensembl ortholog
ovis_aries_ortho17933	No other Ensembl ortholog	NA	NA	NA	NA	NA	No other Ensembl ortholog	NA	NA	NA	NA	NA	No other Ensembl ortholog	NA	NA	NA	NA	NA	ENSOARG00000001149	NA	0.15217	83	Not differentially expressed	NA	ENSSSCG00000021965	NA	n/a	26	-0.241046	0.264	No other Ensembl ortholog	NA	NA	NA	NA	NA	No other Ensembl ortholog	NA	NA	NA	NA	NA	No other Ensembl ortholog	NA	NA	NA	NA	NA	No other Ensembl ortholog
ovis_aries_ortho17933	No other Ensembl ortholog	NA	NA	NA	NA	NA	No other Ensembl ortholog	NA	NA	NA	NA	NA	No other Ensembl ortholog	NA	NA	NA	NA	NA	ENSOARG00000012288	NA	0.2	82	Not differentially expressed	NA	ENSSSCG00000029149	NA	n/a	26	Not differentially expressed	NA	No other Ensembl ortholog	NA	NA	NA	NA	NA	No other Ensembl ortholog	NA	NA	NA	NA	NA	No other Ensembl ortholog	NA	NA	NA	NA	NA	No other Ensembl ortholog
ovis_aries_ortho17933	No other Ensembl ortholog	NA	NA	NA	NA	NA	No other Ensembl ortholog	NA	NA	NA	NA	NA	No other Ensembl ortholog	NA	NA	NA	NA	NA	ENSOARG00000016217	NA	0.39685	78	-0.727455	0.084394	ENSSSCG00000023088	NA	n/a	26	0.492263	0.00410905	No other Ensembl ortholog	NA	NA	NA	NA	NA	No other Ensembl ortholog	NA	NA	NA	NA	NA	No other Ensembl ortholog	NA	NA	NA	NA	NA	No other Ensembl ortholog
ovis_aries_ortho17933	No other Ensembl ortholog	NA	NA	NA	NA	NA	No other Ensembl ortholog	NA	NA	NA	NA	NA	No other Ensembl ortholog	NA	NA	NA	NA	NA	ENSOARG00000012533	NA	0.22334	78	Not differentially expressed	NA	ENSSSCG00000008886	NA	n/a	26	Not differentially expressed	NA	No other Ensembl ortholog	NA	NA	NA	NA	NA	No other Ensembl ortholog	NA	NA	NA	NA	NA	No other Ensembl ortholog	NA	NA	NA	NA	NA	No other Ensembl ortholog
ovis_aries_ortho17933	No other Ensembl ortholog	NA	NA	NA	NA	NA	No other Ensembl ortholog	NA	NA	NA	NA	NA	No other Ensembl ortholog	NA	NA	NA	NA	NA	ENSOARG00000014519	NA	0.29898	72	Not differentially expressed	NA	ENSSSCG00000030198	NA	n/a	26	-0.0224999	0.912827	No other Ensembl ortholog	NA	NA	NA	NA	NA	No other Ensembl ortholog	NA	NA	NA	NA	NA	No other Ensembl ortholog	NA	NA	NA	NA	NA	No other Ensembl ortholog
ovis_aries_ortho17933	No other Ensembl ortholog	NA	NA	NA	NA	NA	No other Ensembl ortholog	NA	NA	NA	NA	NA	No other Ensembl ortholog	NA	NA	NA	NA	NA	ENSOARG00000010705	NA	0.23443	67	Not differentially expressed	NA	ENSSSCG00000025631	NA	n/a	20	0.534374	1.18164e-05	No other Ensembl ortholog	NA	NA	NA	NA	NA	No other Ensembl ortholog	NA	NA	NA	NA	NA	No other Ensembl ortholog	NA	NA	NA	NA	NA	No other Ensembl ortholog
ovis_aries_ortho17933	No other Ensembl ortholog	NA	NA	NA	NA	NA	No other Ensembl ortholog	NA	NA	NA	NA	NA	No other Ensembl ortholog	NA	NA	NA	NA	NA	ENSOARG00000012793	NA	0.24547	67	Not differentially expressed	NA	ENSSSCG00000029683	NA	n/a	19	0.308782	0.00387037	No other Ensembl ortholog	NA	NA	NA	NA	NA	No other Ensembl ortholog	NA	NA	NA	NA	NA	No other Ensembl ortholog	NA	NA	NA	NA	NA	No other Ensembl ortholog
ovis_aries_ortho17933	No other Ensembl ortholog	NA	NA	NA	NA	NA	No other Ensembl ortholog	NA	NA	NA	NA	NA	No other Ensembl ortholog	NA	NA	NA	NA	NA	ENSOARG00000000146	NA	0.25758	66	Not differentially expressed	NA	No other Ensembl ortholog	NA	NA	NA	NA	NA	No other Ensembl ortholog	NA	NA	NA	NA	NA	No other Ensembl ortholog	NA	NA	NA	NA	NA	No other Ensembl ortholog	NA	NA	NA	NA	NA	No other Ensembl ortholog
ovis_aries_ortho17933	No other Ensembl ortholog	NA	NA	NA	NA	NA	No other Ensembl ortholog	NA	NA	NA	NA	NA	No other Ensembl ortholog	NA	NA	NA	NA	NA	ENSOARG00000016715	NA	0.2309	65	Not differentially expressed	NA	No other Ensembl ortholog	NA	NA	NA	NA	NA	No other Ensembl ortholog	NA	NA	NA	NA	NA	No other Ensembl ortholog	NA	NA	NA	NA	NA	No other Ensembl ortholog	NA	NA	NA	NA	NA	No other Ensembl ortholog
ovis_aries_ortho17933	No other Ensembl ortholog	NA	NA	NA	NA	NA	No other Ensembl ortholog	NA	NA	NA	NA	NA	No other Ensembl ortholog	NA	NA	NA	NA	NA	ENSOARG00000004994	NA	0.16988	62	Not differentially expressed	NA	No other Ensembl ortholog	NA	NA	NA	NA	NA	No other Ensembl ortholog	NA	NA	NA	NA	NA	No other Ensembl ortholog	NA	NA	NA	NA	NA	No other Ensembl ortholog	NA	NA	NA	NA	NA	No other Ensembl ortholog
ovis_aries_ortho17933	No other Ensembl ortholog	NA	NA	NA	NA	NA	No other Ensembl ortholog	NA	NA	NA	NA	NA	No other Ensembl ortholog	NA	NA	NA	NA	NA	ENSOARG00000005114	NA	0.27314	58	Not differentially expressed	NA	No other Ensembl ortholog	NA	NA	NA	NA	NA	No other Ensembl ortholog	NA	NA	NA	NA	NA	No other Ensembl ortholog	NA	NA	NA	NA	NA	No other Ensembl ortholog	NA	NA	NA	NA	NA	No other Ensembl ortholog
ovis_aries_ortho17933	No other Ensembl ortholog	NA	NA	NA	NA	NA	No other Ensembl ortholog	NA	NA	NA	NA	NA	No other Ensembl ortholog	NA	NA	NA	NA	NA	ENSOARG00000010279	NA	0.2563	56	Not differentially expressed	NA	No other Ensembl ortholog	NA	NA	NA	NA	NA	No other Ensembl ortholog	NA	NA	NA	NA	NA	No other Ensembl ortholog	NA	NA	NA	NA	NA	No other Ensembl ortholog	NA	NA	NA	NA	NA	No other Ensembl ortholog
ovis_aries_ortho17933	No other Ensembl ortholog	NA	NA	NA	NA	NA	No other Ensembl ortholog	NA	NA	NA	NA	NA	No other Ensembl ortholog	NA	NA	NA	NA	NA	ENSOARG00000006338	NA	n/a	52	-0.109633	0.770027	No other Ensembl ortholog	NA	NA	NA	NA	NA	No other Ensembl ortholog	NA	NA	NA	NA	NA	No other Ensembl ortholog	NA	NA	NA	NA	NA	No other Ensembl ortholog	NA	NA	NA	NA	NA	No other Ensembl ortholog
ovis_aries_ortho17933	No other Ensembl ortholog	NA	NA	NA	NA	NA	No other Ensembl ortholog	NA	NA	NA	NA	NA	No other Ensembl ortholog	NA	NA	NA	NA	NA	ENSOARG00000013324	NA	n/a	52	Not differentially expressed	NA	No other Ensembl ortholog	NA	NA	NA	NA	NA	No other Ensembl ortholog	NA	NA	NA	NA	NA	No other Ensembl ortholog	NA	NA	NA	NA	NA	No other Ensembl ortholog	NA	NA	NA	NA	NA	No other Ensembl ortholog
ovis_aries_ortho17933	No other Ensembl ortholog	NA	NA	NA	NA	NA	No other Ensembl ortholog	NA	NA	NA	NA	NA	No other Ensembl ortholog	NA	NA	NA	NA	NA	ENSOARG00000018390	NA	n/a	51	-0.0314815	0.950628	No other Ensembl ortholog	NA	NA	NA	NA	NA	No other Ensembl ortholog	NA	NA	NA	NA	NA	No other Ensembl ortholog	NA	NA	NA	NA	NA	No other Ensembl ortholog	NA	NA	NA	NA	NA	No other Ensembl ortholog
ovis_aries_ortho17933	No other Ensembl ortholog	NA	NA	NA	NA	NA	No other Ensembl ortholog	NA	NA	NA	NA	NA	No other Ensembl ortholog	NA	NA	NA	NA	NA	ENSOARG00000007004	NA	n/a	50	0.369358	0.351251	No other Ensembl ortholog	NA	NA	NA	NA	NA	No other Ensembl ortholog	NA	NA	NA	NA	NA	No other Ensembl ortholog	NA	NA	NA	NA	NA	No other Ensembl ortholog	NA	NA	NA	NA	NA	No other Ensembl ortholog
ovis_aries_ortho17933	No other Ensembl ortholog	NA	NA	NA	NA	NA	No other Ensembl ortholog	NA	NA	NA	NA	NA	No other Ensembl ortholog	NA	NA	NA	NA	NA	ENSOARG00000015436	NA	n/a	49	Not differentially expressed	NA	No other Ensembl ortholog	NA	NA	NA	NA	NA	No other Ensembl ortholog	NA	NA	NA	NA	NA	No other Ensembl ortholog	NA	NA	NA	NA	NA	No other Ensembl ortholog	NA	NA	NA	NA	NA	No other Ensembl ortholog
ovis_aries_ortho17933	No other Ensembl ortholog	NA	NA	NA	NA	NA	No other Ensembl ortholog	NA	NA	NA	NA	NA	No other Ensembl ortholog	NA	NA	NA	NA	NA	ENSOARG00000006764	NA	n/a	49	Not differentially expressed	NA	No other Ensembl ortholog	NA	NA	NA	NA	NA	No other Ensembl ortholog	NA	NA	NA	NA	NA	No other Ensembl ortholog	NA	NA	NA	NA	NA	No other Ensembl ortholog	NA	NA	NA	NA	NA	No other Ensembl ortholog
ovis_aries_ortho17933	No other Ensembl ortholog	NA	NA	NA	NA	NA	No other Ensembl ortholog	NA	NA	NA	NA	NA	No other Ensembl ortholog	NA	NA	NA	NA	NA	ENSOARG00000002556	NA	n/a	48	0.800728	5.61689e-09	No other Ensembl ortholog	NA	NA	NA	NA	NA	No other Ensembl ortholog	NA	NA	NA	NA	NA	No other Ensembl ortholog	NA	NA	NA	NA	NA	No other Ensembl ortholog	NA	NA	NA	NA	NA	No other Ensembl ortholog
ovis_aries_ortho17933	No other Ensembl ortholog	NA	NA	NA	NA	NA	No other Ensembl ortholog	NA	NA	NA	NA	NA	No other Ensembl ortholog	NA	NA	NA	NA	NA	ENSOARG00000014709	NA	n/a	47	Not differentially expressed	NA	No other Ensembl ortholog	NA	NA	NA	NA	NA	No other Ensembl ortholog	NA	NA	NA	NA	NA	No other Ensembl ortholog	NA	NA	NA	NA	NA	No other Ensembl ortholog	NA	NA	NA	NA	NA	No other Ensembl ortholog
ovis_aries_ortho17933	No other Ensembl ortholog	NA	NA	NA	NA	NA	No other Ensembl ortholog	NA	NA	NA	NA	NA	No other Ensembl ortholog	NA	NA	NA	NA	NA	ENSOARG00000003007	NA	n/a	42	-0.0820878	0.714092	No other Ensembl ortholog	NA	NA	NA	NA	NA	No other Ensembl ortholog	NA	NA	NA	NA	NA	No other Ensembl ortholog	NA	NA	NA	NA	NA	No other Ensembl ortholog	NA	NA	NA	NA	NA	No other Ensembl ortholog
ovis_aries_ortho17933	No other Ensembl ortholog	NA	NA	NA	NA	NA	No other Ensembl ortholog	NA	NA	NA	NA	NA	No other Ensembl ortholog	NA	NA	NA	NA	NA	ENSOARG00000015210	NA	n/a	41	-0.0182003	0.97571	No other Ensembl ortholog	NA	NA	NA	NA	NA	No other Ensembl ortholog	NA	NA	NA	NA	NA	No other Ensembl ortholog	NA	NA	NA	NA	NA	No other Ensembl ortholog	NA	NA	NA	NA	NA	No other Ensembl ortholog
ovis_aries_ortho17933	No other Ensembl ortholog	NA	NA	NA	NA	NA	No other Ensembl ortholog	NA	NA	NA	NA	NA	No other Ensembl ortholog	NA	NA	NA	NA	NA	ENSOARG00000007441	NA	n/a	34	Not differentially expressed	NA	No other Ensembl ortholog	NA	NA	NA	NA	NA	No other Ensembl ortholog	NA	NA	NA	NA	NA	No other Ensembl ortholog	NA	NA	NA	NA	NA	No other Ensembl ortholog	NA	NA	NA	NA	NA	No other Ensembl ortholog
ovis_aries_ortho17933	No other Ensembl ortholog	NA	NA	NA	NA	NA	No other Ensembl ortholog	NA	NA	NA	NA	NA	No other Ensembl ortholog	NA	NA	NA	NA	NA	ENSOARG00000009353	NA	n/a	32	Not differentially expressed	NA	No other Ensembl ortholog	NA	NA	NA	NA	NA	No other Ensembl ortholog	NA	NA	NA	NA	NA	No other Ensembl ortholog	NA	NA	NA	NA	NA	No other Ensembl ortholog	NA	NA	NA	NA	NA	No other Ensembl ortholog
ovis_aries_ortho17933	No other Ensembl ortholog	NA	NA	NA	NA	NA	No other Ensembl ortholog	NA	NA	NA	NA	NA	No other Ensembl ortholog	NA	NA	NA	NA	NA	ENSOARG00000007091	NA	n/a	30	Not differentially expressed	NA	No other Ensembl ortholog	NA	NA	NA	NA	NA	No other Ensembl ortholog	NA	NA	NA	NA	NA	No other Ensembl ortholog	NA	NA	NA	NA	NA	No other Ensembl ortholog	NA	NA	NA	NA	NA	No other Ensembl ortholog
ovis_aries_ortho17933	No other Ensembl ortholog	NA	NA	NA	NA	NA	No other Ensembl ortholog	NA	NA	NA	NA	NA	No other Ensembl ortholog	NA	NA	NA	NA	NA	ENSOARG00000009398	NA	n/a	28	Not differentially expressed	NA	No other Ensembl ortholog	NA	NA	NA	NA	NA	No other Ensembl ortholog	NA	NA	NA	NA	NA	No other Ensembl ortholog	NA	NA	NA	NA	NA	No other Ensembl ortholog	NA	NA	NA	NA	NA	No other Ensembl ortholog
ovis_aries_ortho17933	No other Ensembl ortholog	NA	NA	NA	NA	NA	No other Ensembl ortholog	NA	NA	NA	NA	NA	No other Ensembl ortholog	NA	NA	NA	NA	NA	ENSOARG00000006031	NA	n/a	25	Not differentially expressed	NA	No other Ensembl ortholog	NA	NA	NA	NA	NA	No other Ensembl ortholog	NA	NA	NA	NA	NA	No other Ensembl ortholog	NA	NA	NA	NA	NA	No other Ensembl ortholog	NA	NA	NA	NA	NA	No other Ensembl ortholog
ovis_aries_ortho17933	No other Ensembl ortholog	NA	NA	NA	NA	NA	No other Ensembl ortholog	NA	NA	NA	NA	NA	No other Ensembl ortholog	NA	NA	NA	NA	NA	ENSOARG00000001781	NA	n/a	24	Not differentially expressed	NA	No other Ensembl ortholog	NA	NA	NA	NA	NA	No other Ensembl ortholog	NA	NA	NA	NA	NA	No other Ensembl ortholog	NA	NA	NA	NA	NA	No other Ensembl ortholog	NA	NA	NA	NA	NA	No other Ensembl ortholog
ovis_aries_ortho17933	No other Ensembl ortholog	NA	NA	NA	NA	NA	No other Ensembl ortholog	NA	NA	NA	NA	NA	No other Ensembl ortholog	NA	NA	NA	NA	NA	ENSOARG00000014120	NA	n/a	23	Not differentially expressed	NA	No other Ensembl ortholog	NA	NA	NA	NA	NA	No other Ensembl ortholog	NA	NA	NA	NA	NA	No other Ensembl ortholog	NA	NA	NA	NA	NA	No other Ensembl ortholog	NA	NA	NA	NA	NA	No other Ensembl ortholog
ovis_aries_ortho17933	No other Ensembl ortholog	NA	NA	NA	NA	NA	No other Ensembl ortholog	NA	NA	NA	NA	NA	No other Ensembl ortholog	NA	NA	NA	NA	NA	ENSOARG00000000188	NA	n/a	20	0.0072516	0.986179	No other Ensembl ortholog	NA	NA	NA	NA	NA	No other Ensembl ortholog	NA	NA	NA	NA	NA	No other Ensembl ortholog	NA	NA	NA	NA	NA	No other Ensembl ortholog	NA	NA	NA	NA	NA	No other Ensembl ortholog
ovis_aries_ortho17933	No other Ensembl ortholog	NA	NA	NA	NA	NA	No other Ensembl ortholog	NA	NA	NA	NA	NA	No other Ensembl ortholog	NA	NA	NA	NA	NA	ENSOARG00000012203	NA	n/a	20	Not differentially expressed	NA	No other Ensembl ortholog	NA	NA	NA	NA	NA	No other Ensembl ortholog	NA	NA	NA	NA	NA	No other Ensembl ortholog	NA	NA	NA	NA	NA	No other Ensembl ortholog	NA	NA	NA	NA	NA	No other Ensembl ortholog
homo_sapiens_ortho468	ENSG00000115762	PLEKHB2	n/a	25	0.452044	0.00432567	ENSRNOG00000014162	Plekhb2	0.0614	90	0.00625743	0.965836	ENSBTAG00000000941	PLEKHB2	0.08076	93	-0.0325755	0.88032	ENSOARG00000015901	PLEKHB2	0.0722	94	0.381039	0.0638219	ENSSSCG00000028679	PLEKHB2	0.07684	94	0.174121	0.219752	ENSECAG00000017331	PLEKHB2	0.1098	91	-0.0445639	0.900195	ENSCAFG00000004224	PLEKHB2	0.09793	91	0.185563	0.142468	No other Ensembl ortholog	NA	NA	NA	NA	NA	No other Ensembl ortholog
homo_sapiens_ortho2365	ENSG00000011105	TSPAN9	n/a	23	0.298151	0.135049	ENSRNOG00000051620	Tspan9	0.0183	70	-0.0760928	0.569952	ENSBTAG00000013759	TSPAN9	0.06814	90	-0.0254314	0.933383	ENSOARG00000010711	TSPAN9	0.10294	79	0.10572	0.617072	ENSSSCG00000000735	TSPAN9	0.03125	96	0.0225659	0.901878	ENSECAG00000009337	TSPAN9	0.05592	95	-0.0791891	0.834119	ENSCAFG00000015466	TSPAN9	0.02446	86	0.200897	0.30363	ENSPVAG00000008878	TSPAN9	n/a	79	0.515752	0.195918	ENSMLUG00000008555
equus_caballus_ortho20564	ENSG00000212283	SNORD89	n/a	89	Not differentially expressed	NA	ENSRNOG00000055019	SNORD89	n/a	85	Not differentially expressed	NA	ENSBTAG00000043158	SNORD89	n/a	89	Not differentially expressed	NA	ENSOARG00000023770	SNORD89	n/a	87	Not differentially expressed	NA	ENSSSCG00000018864	SNORD89	n/a	87	Not differentially expressed	NA	ENSECAG00000026751	SNORD89	n/a	82	Not differentially expressed	NA	ENSCAFG00000026210	SNORD89	n/a	89	Not differentially expressed	NA	ENSPVAG00000027742	SNORD89	n/a	88	0.128778	0.567519	ENSMLUG00000023800
equus_caballus_ortho20564	No other Ensembl ortholog	NA	NA	NA	NA	NA	No other Ensembl ortholog	NA	NA	NA	NA	NA	No other Ensembl ortholog	NA	NA	NA	NA	NA	No other Ensembl ortholog	NA	NA	NA	NA	NA	No other Ensembl ortholog	NA	NA	NA	NA	NA	ENSECAG00000025987	SNORD89	n/a	55	-0.0338302	0.957017	No other Ensembl ortholog	NA	NA	NA	NA	NA	No other Ensembl ortholog	NA	NA	NA	NA	NA	No other Ensembl ortholog
homo_sapiens_ortho2085	ENSG00000270069	MIR222HG	no homology	ENSG00000270069	0.27994	0.208384	No other Ensembl ortholog	NA	NA	NA	NA	NA	No other Ensembl ortholog	NA	NA	NA	NA	NA	No other Ensembl ortholog	NA	NA	NA	NA	NA	No other Ensembl ortholog	NA	NA	NA	NA	NA	No other Ensembl ortholog	NA	NA	NA	NA	NA	No other Ensembl ortholog	NA	NA	NA	NA	NA	No other Ensembl ortholog	NA	NA	NA	NA	NA	No other Ensembl ortholog
homo_sapiens_ortho4429	ENSG00000126216	TUBGCP3	n/a	15	0.0617763	0.850215	ENSRNOG00000017085	Tubgcp3	0.05541	92	-0.0331503	0.813356	ENSBTAG00000044184	TUBGCP3	n/a	91	-0.0142132	0.948742	ENSOARG00000007259	TUBGCP3	n/a	90	-0.0377484	0.885014	ENSSSCG00000009553	TUBGCP3	n/a	90	-0.0904976	0.481072	ENSECAG00000019850	TUBGCP3	0.0962	90	-0.0416144	0.909291	ENSCAFG00000006143	TUBGCP3	0.06036	93	-0.0496678	0.830053	ENSPVAG00000007268	TUBGCP3	n/a	95	0.0624166	0.725557	ENSMLUG00000003007
equus_caballus_ortho20978	No other Ensembl ortholog	NA	NA	NA	NA	NA	No other Ensembl ortholog	NA	NA	NA	NA	NA	No other Ensembl ortholog	NA	NA	NA	NA	NA	No other Ensembl ortholog	NA	NA	NA	NA	NA	No other Ensembl ortholog	NA	NA	NA	NA	NA	ENSECAG00000015469	NA	n/a	76	-0.188345	0.479178	No other Ensembl ortholog	NA	NA	NA	NA	NA	ENSPVAG00000003354	NA	n/a	79	0.311	0.0303835	No other Ensembl ortholog
homo_sapiens_ortho5481	ENSG00000250441	RP11-47F1.1	N/A	ENSG00000250441	0.166867	0.738468	No other Ensembl ortholog	NA	NA	NA	NA	NA	No other Ensembl ortholog	NA	NA	NA	NA	NA	No other Ensembl ortholog	NA	NA	NA	NA	NA	No other Ensembl ortholog	NA	NA	NA	NA	NA	No other Ensembl ortholog	NA	NA	NA	NA	NA	No other Ensembl ortholog	NA	NA	NA	NA	NA	No other Ensembl ortholog	NA	NA	NA	NA	NA	No other Ensembl ortholog
rattus_norvegicus_ortho14758	No other Ensembl ortholog	NA	NA	NA	NA	NA	ENSRNOG00000039472	AC131360.2	N/A	ENSRNOG00000039472	-0.151382	0.683388	No other Ensembl ortholog	NA	NA	NA	NA	NA	No other Ensembl ortholog	NA	NA	NA	NA	NA	No other Ensembl ortholog	NA	NA	NA	NA	NA	No other Ensembl ortholog	NA	NA	NA	NA	NA	No other Ensembl ortholog	NA	NA	NA	NA	NA	No other Ensembl ortholog	NA	NA	NA	NA	NA	No other Ensembl ortholog
homo_sapiens_ortho463	ENSG00000141569	TRIM65	n/a	25	-0.477654	0.016651	ENSRNOG00000024145	Trim65	n/a	56	0.0556218	0.748075	ENSBTAG00000022006	TRIM65	0.21114	75	-1.01121	6.24468e-06	ENSOARG00000008941	TRIM65	0.21928	75	-0.143287	0.641536	ENSSSCG00000017195	TRIM65	0.23908	75	-1.63695	1.74634e-06	ENSECAG00000020931	TRIM65	0.2231	74	-0.00689315	0.991797	ENSCAFG00000025460	TRIM65	0.22773	72	-0.129829	0.728093	ENSPVAG00000008466	TRIM65	n/a	76	-0.816783	0.00945446	ENSMLUG00000006291
sus_scrofa_ortho20280	No other Ensembl ortholog	NA	NA	NA	NA	NA	No other Ensembl ortholog	NA	NA	NA	NA	NA	No other Ensembl ortholog	NA	NA	NA	NA	NA	No other Ensembl ortholog	NA	NA	NA	NA	NA	ENSSSCG00000028029	NA	no homology	ENSSSCG00000028029	0.05167	0.77014	No other Ensembl ortholog	NA	NA	NA	NA	NA	No other Ensembl ortholog	NA	NA	NA	NA	NA	No other Ensembl ortholog	NA	NA	NA	NA	NA	No other Ensembl ortholog
rattus_norvegicus_ortho14993	ENSG00000144868	TMEM108	0.31741	74	Not differentially expressed	NA	ENSRNOG00000010911	Tmem108	n/a	16	0.480984	5.28903e-09	ENSBTAG00000018508	TMEM108	0.28276	72	Not differentially expressed	NA	ENSOARG00000008737	TMEM108	0.27282	70	-0.0215181	0.96215	ENSSSCG00000011635	TMEM108	0.32004	69	Not differentially expressed	NA	ENSECAG00000012889	TMEM108	0.31897	74	0.624487	0.146711	ENSCAFG00000006414	TMEM108	0.34093	71	0.00939766	0.993386	ENSPVAG00000012602	TMEM108	n/a	71	Not differentially expressed	NA	ENSMLUG00000026340
homo_sapiens_ortho1688	ENSG00000108587	GOSR1	n/a	24	-0.155537	0.527198	ENSRNOG00000003971	Gosr1	0.01653	98	-0.104361	0.307678	ENSBTAG00000004961	GOSR1	0.08323	96	0.309613	0.156907	ENSOARG00000010931	GOSR1	0.06429	97	-0.0426164	0.906259	ENSSSCG00000029262	GOSR1	0.04005	98	0.498222	7.34658e-06	ENSECAG00000021732	GOSR1	0.03698	98	0.0766021	0.84287	ENSCAFG00000019021	GOSR1	0.03434	98	0.141531	0.658131	ENSPVAG00000011179	GOSR1	n/a	96	0.353869	0.197164	ENSMLUG00000002573
rattus_norvegicus_ortho16628	No other Ensembl ortholog	NA	NA	NA	NA	NA	ENSRNOG00000049783	Rcor1	no homology	ENSRNOG00000049783	-0.0635198	0.605513	No other Ensembl ortholog	NA	NA	NA	NA	NA	No other Ensembl ortholog	NA	NA	NA	NA	NA	No other Ensembl ortholog	NA	NA	NA	NA	NA	No other Ensembl ortholog	NA	NA	NA	NA	NA	No other Ensembl ortholog	NA	NA	NA	NA	NA	No other Ensembl ortholog	NA	NA	NA	NA	NA	No other Ensembl ortholog
rattus_norvegicus_ortho15845	ENSG00000163884	KLF15	0.12221	84	Not differentially expressed	NA	ENSRNOG00000017808	Klf15	n/a	10	0.173987	0.540589	ENSBTAG00000008313	KLF15	n/a	77	Not differentially expressed	NA	ENSOARG00000006771	KLF15	n/a	75	-0.893789	0.00407842	ENSSSCG00000026755	KLF15	0.11856	79	Not differentially expressed	NA	ENSECAG00000021092	KLF15	0.11572	83	Not differentially expressed	NA	ENSCAFG00000003807	KLF15	0.10663	84	-0.444837	0.494425	ENSPVAG00000004109	KLF15	n/a	81	Not differentially expressed	NA	ENSMLUG00000010178
homo_sapiens_ortho3788	ENSG00000110811	P3H3	n/a	14	0.142617	0.583843	ENSRNOG00000016071	P3h3	0.1152	88	0.0806625	0.420506	ENSBTAG00000003598	P3H3	0.12931	86	0.0397304	0.854708	ENSOARG00000005885	P3H3	0.14365	83	0.00754698	0.981089	ENSSSCG00000000681	P3H3	0.12001	91	0.0701649	0.633595	ENSECAG00000021815	P3H3	0.12325	92	0.00506649	0.991797	ENSCAFG00000031318	P3H3	0.10746	90	0.141771	0.354509	ENSPVAG00000012303	P3H3	n/a	89	0.0157618	0.946541	ENSMLUG00000006754
homo_sapiens_ortho2574	ENSG00000115896	PLCL1	n/a	24	0.417603	0.214913	ENSRNOG00000032659	Plcl1	0.0439	95	-0.26707	0.380198	ENSBTAG00000007635	PLCL1	0.05826	96	Not differentially expressed	NA	ENSOARG00000015723	PLCL1	0.0433	97	Not differentially expressed	NA	ENSSSCG00000016083	PLCL1	0.06021	96	Not differentially expressed	NA	ENSECAG00000007274	PLCL1	0.06404	96	Not differentially expressed	NA	ENSCAFG00000010953	PLCL1	0.04835	97	-0.20637	0.706464	ENSPVAG00000015271	PLCL1	n/a	95	Not differentially expressed	NA	ENSMLUG00000002677
ovis_aries_ortho18734	No other Ensembl ortholog	NA	NA	NA	NA	NA	No other Ensembl ortholog	NA	NA	NA	NA	NA	No other Ensembl ortholog	NA	NA	NA	NA	NA	ENSOARG00000018726	NA	n/a	38	0.0997039	0.880488	No other Ensembl ortholog	NA	NA	NA	NA	NA	No other Ensembl ortholog	NA	NA	NA	NA	NA	No other Ensembl ortholog	NA	NA	NA	NA	NA	No other Ensembl ortholog	NA	NA	NA	NA	NA	No other Ensembl ortholog
homo_sapiens_ortho8698	ENSG00000215349	MRPL3P1	N/A	ENSG00000215349	-0.451084	0.109031	No other Ensembl ortholog	NA	NA	NA	NA	NA	No other Ensembl ortholog	NA	NA	NA	NA	NA	No other Ensembl ortholog	NA	NA	NA	NA	NA	No other Ensembl ortholog	NA	NA	NA	NA	NA	No other Ensembl ortholog	NA	NA	NA	NA	NA	No other Ensembl ortholog	NA	NA	NA	NA	NA	No other Ensembl ortholog	NA	NA	NA	NA	NA	No other Ensembl ortholog
homo_sapiens_ortho2640	ENSG00000171421	MRPL36	n/a	31	-0.0859955	0.753613	ENSRNOG00000047971	LOC100910528	n/a	59	Not differentially expressed	NA	ENSBTAG00000047906	MRPL36	n/a	51	0.097245	0.749909	No other Ensembl ortholog	NA	NA	NA	NA	NA	ENSSSCG00000030301	MRPL36	n/a	56	-0.345412	0.00759697	ENSECAG00000001222	MRPL36	0.36688	67	0.207913	0.648086	ENSCAFG00000010448	MRPL36	n/a	51	-0.187303	0.435707	ENSPVAG00000001723	MRPL36	n/a	58	-0.120731	0.716529	No other Ensembl ortholog
homo_sapiens_ortho2640	No other Ensembl ortholog	NA	NA	NA	NA	NA	ENSRNOG00000023407	Mrpl36	n/a	59	-0.0901141	0.635808	No other Ensembl ortholog	NA	NA	NA	NA	NA	No other Ensembl ortholog	NA	NA	NA	NA	NA	No other Ensembl ortholog	NA	NA	NA	NA	NA	No other Ensembl ortholog	NA	NA	NA	NA	NA	No other Ensembl ortholog	NA	NA	NA	NA	NA	No other Ensembl ortholog	NA	NA	NA	NA	NA	No other Ensembl ortholog
homo_sapiens_ortho10596	ENSG00000171723	GPHN	n/a	30	0.249249	0.446908	ENSRNOG00000028366	Gphn	0.05036	94	0.134757	0.520789	ENSBTAG00000004171	GPHN	0.06309	89	0.315393	0.127728	ENSOARG00000021162	GPHN	0.02641	96	0.209618	0.423857	ENSSSCG00000002285	GPHN	0.0394	98	0.365395	0.00112944	ENSECAG00000005795	GPHN	0.12982	92	-0.129456	0.645139	ENSCAFG00000016305	GPHN	n/a	94	-0.0548151	0.854406	ENSPVAG00000003036	GPHN	n/a	89	0.0501605	0.849619	ENSMLUG00000016524
homo_sapiens_ortho7031	ENSG00000143842	SOX13	n/a	20	0.644791	0.00134187	ENSRNOG00000028353	Sox13	0.09224	89	-0.149163	0.650883	ENSBTAG00000008132	SOX13	0.09083	89	0.21079	0.490051	ENSOARG00000002079	SOX13	n/a	72	0.0466751	0.951742	ENSSSCG00000015277	SOX13	0.17586	69	Not differentially expressed	NA	ENSECAG00000012249	SOX13	0.10315	92	-0.0810372	0.874432	ENSCAFG00000009614	SOX13	0.05059	93	1.13131	0.0163054	ENSPVAG00000013711	SOX13	n/a	87	0.759447	0.00263848	ENSMLUG00000016734
homo_sapiens_ortho7540	ENSG00000241026	CTD-2036J7.1	N/A	ENSG00000241026	0.910052	0.0033293	No other Ensembl ortholog	NA	NA	NA	NA	NA	No other Ensembl ortholog	NA	NA	NA	NA	NA	No other Ensembl ortholog	NA	NA	NA	NA	NA	No other Ensembl ortholog	NA	NA	NA	NA	NA	No other Ensembl ortholog	NA	NA	NA	NA	NA	No other Ensembl ortholog	NA	NA	NA	NA	NA	No other Ensembl ortholog	NA	NA	NA	NA	NA	No other Ensembl ortholog
homo_sapiens_ortho6139	ENSG00000154380	ENAH	n/a	12	-0.236707	0.151597	ENSRNOG00000031934	Enah	0.08739	93	-0.063642	0.580512	ENSBTAG00000016185	ENAH	0.09234	66	0.603205	8.59996e-06	ENSOARG00000017329	ENAH	0.07941	96	0.0564208	0.831822	ENSSSCG00000010850	ENAH	0.08383	69	0.0101503	0.958525	ENSECAG00000022447	ENAH	0.07191	96	0.196365	0.408374	ENSCAFG00000016185	ENAH	0.09102	65	-0.117357	0.461323	ENSPVAG00000014955	ENAH	n/a	54	-0.336026	0.00103816	ENSMLUG00000016770
homo_sapiens_ortho5541	ENSG00000075275	CELSR1	n/a	17	-0.257739	0.540303	ENSRNOG00000021285	Celsr1	n/a	83	Not differentially expressed	NA	ENSBTAG00000008036	CELSR1	0.09133	81	0.368694	0.493258	ENSOARG00000019502	CELSR1	n/a	76	0.0878595	0.900069	ENSSSCG00000000001	CELSR1	0.13096	74	-0.4972	0.0758942	ENSECAG00000010573	CELSR1	0.09057	85	-0.240831	0.654813	ENSCAFG00000000767	CELSR1	0.08522	83	Not differentially expressed	NA	ENSPVAG00000009171	CELSR1	n/a	78	-0.0359628	0.903434	No other Ensembl ortholog
homo_sapiens_ortho7786	ENSG00000136295	TTYH3	n/a	23	-0.170656	0.445727	ENSRNOG00000055583	Ttyh3	n/a	91	-0.0725525	0.468301	ENSBTAG00000005934	TTYH3	0.02685	94	-0.00643089	0.9837	ENSOARG00000004887	TTYH3	n/a	88	-0.144645	0.531505	ENSSSCG00000007565	TTYH3	0.03821	93	-0.318778	0.0221292	ENSECAG00000005100	TTYH3	0.06192	93	-0.0569343	0.902656	ENSCAFG00000016392	TTYH3	0.09085	86	-0.0134273	0.972698	ENSPVAG00000006433	TTYH3	n/a	95	-0.174159	0.40244	No other Ensembl ortholog
homo_sapiens_ortho5622	ENSG00000167157	PRRX2	n/a	30	0.478363	0.00418092	ENSRNOG00000058329	Prrx2	n/a	92	0.0346273	0.808346	ENSBTAG00000002936	PRRX2	0.01536	97	-0.0037899	0.989725	ENSOARG00000008534	PRRX2	0.08365	90	-0.141596	0.494931	ENSSSCG00000005680	PRRX2	0.03247	94	-0.219198	0.0812695	ENSECAG00000023890	PRRX2	0.01661	98	0.194223	0.364386	ENSCAFG00000019983	PRRX2	n/a	84	-0.108828	0.567886	ENSPVAG00000011695	PRRX2	n/a	97	-0.259435	0.654737	ENSMLUG00000006874
homo_sapiens_ortho12379	ENSG00000100429	HDAC10	n/a	7	-0.262266	0.571787	ENSRNOG00000031915	Hdac10	0.25514	74	0.123044	0.473484	ENSBTAG00000011000	HDAC10	0.21178	79	0.157956	0.623223	ENSOARG00000019780	HDAC10	0.22943	78	-0.455159	0.0257678	ENSSSCG00000000971	NA	0.20231	76	-0.256981	0.129467	ENSECAG00000012732	HDAC10	0.20118	81	0.0618888	0.888384	ENSCAFG00000000688	HDAC10	0.20682	78	-0.264498	0.114437	ENSPVAG00000005194	HDAC10	n/a	73	0.155046	0.650619	ENSMLUG00000000453
homo_sapiens_ortho12379	No other Ensembl ortholog	NA	NA	NA	NA	NA	No other Ensembl ortholog	NA	NA	NA	NA	NA	No other Ensembl ortholog	NA	NA	NA	NA	NA	No other Ensembl ortholog	NA	NA	NA	NA	NA	ENSSSCG00000025522	NA	0.25551	71	Not differentially expressed	NA	No other Ensembl ortholog	NA	NA	NA	NA	NA	No other Ensembl ortholog	NA	NA	NA	NA	NA	No other Ensembl ortholog	NA	NA	NA	NA	NA	No other Ensembl ortholog
homo_sapiens_ortho6325	ENSG00000111832	RWDD1	n/a	26	0.284256	0.130466	ENSRNOG00000042916	Rwdd1	0.02283	97	-0.127583	0.18597	ENSBTAG00000009689	RWDD1	0.09178	97	0.11876	0.525843	ENSOARG00000009258	RWDD1	0.07446	95	0.153697	0.482043	ENSSSCG00000004446	RWDD1	0.0595	98	-0.00488965	0.976885	ENSECAG00000006587	RWDD1	0.03532	99	0.184537	0.380773	ENSCAFG00000031480	RWDD1	0.02694	99	0.0198354	0.950371	ENSPVAG00000015124	RWDD1	n/a	78	0.03917	0.831805	ENSMLUG00000030427
homo_sapiens_ortho14053	ENSG00000243504	RPS23P1	N/A	ENSG00000243504	0.0411839	0.943854	No other Ensembl ortholog	NA	NA	NA	NA	NA	No other Ensembl ortholog	NA	NA	NA	NA	NA	No other Ensembl ortholog	NA	NA	NA	NA	NA	No other Ensembl ortholog	NA	NA	NA	NA	NA	No other Ensembl ortholog	NA	NA	NA	NA	NA	No other Ensembl ortholog	NA	NA	NA	NA	NA	No other Ensembl ortholog	NA	NA	NA	NA	NA	No other Ensembl ortholog
homo_sapiens_ortho763	ENSG00000186566	GPATCH8	n/a	10	-0.071179	0.784598	ENSRNOG00000021044	Gpatch8	0.16361	86	-0.0446876	0.713939	ENSBTAG00000038316	GPATCH8	0.13743	92	-0.0769097	0.674456	ENSOARG00000008370	GPATCH8	0.13302	92	-0.132102	0.5885	ENSSSCG00000017354	GPATCH8	0.13745	93	-0.0376721	0.81184	ENSECAG00000018144	GPATCH8	0.22661	93	-0.172692	0.533817	ENSCAFG00000014136	GPATCH8	0.12961	94	0.344077	0.000491169	ENSPVAG00000003155	GPATCH8	n/a	92	-0.0730137	0.670129	ENSMLUG00000013840
myotis_lucifugus_ortho23797	No other Ensembl ortholog	NA	NA	NA	NA	NA	No other Ensembl ortholog	NA	NA	NA	NA	NA	No other Ensembl ortholog	NA	NA	NA	NA	NA	No other Ensembl ortholog	NA	NA	NA	NA	NA	No other Ensembl ortholog	NA	NA	NA	NA	NA	No other Ensembl ortholog	NA	NA	NA	NA	NA	No other Ensembl ortholog	NA	NA	NA	NA	NA	No other Ensembl ortholog	NA	NA	NA	NA	NA	ENSMLUG00000027506
canis_familiaris_ortho21821	No other Ensembl ortholog	NA	NA	NA	NA	NA	No other Ensembl ortholog	NA	NA	NA	NA	NA	No other Ensembl ortholog	NA	NA	NA	NA	NA	No other Ensembl ortholog	NA	NA	NA	NA	NA	No other Ensembl ortholog	NA	NA	NA	NA	NA	No other Ensembl ortholog	NA	NA	NA	NA	NA	ENSCAFG00000011431	NA	N/A	ENSCAFG00000011431	0.195245	0.851557	No other Ensembl ortholog	NA	NA	NA	NA	NA	No other Ensembl ortholog
sus_scrofa_ortho20424	No other Ensembl ortholog	NA	NA	NA	NA	NA	No other Ensembl ortholog	NA	NA	NA	NA	NA	No other Ensembl ortholog	NA	NA	NA	NA	NA	No other Ensembl ortholog	NA	NA	NA	NA	NA	ENSSSCG00000022883	NA	N/A	ENSSSCG00000022883	-1.16588	2.60101e-05	No other Ensembl ortholog	NA	NA	NA	NA	NA	No other Ensembl ortholog	NA	NA	NA	NA	NA	No other Ensembl ortholog	NA	NA	NA	NA	NA	No other Ensembl ortholog
homo_sapiens_ortho1829	ENSG00000101017	CD40	n/a	18	1.53994	1.93404e-18	ENSRNOG00000018488	Cd40	0.29116	57	0.527272	0.000307547	ENSBTAG00000020736	CD40	0.33735	67	0.824502	0.000265155	ENSOARG00000008369	CD40	0.33465	68	1.40163	4.13758e-10	ENSSSCG00000007440	CD40	0.34636	74	1.81039	0	ENSECAG00000016998	CD40	0.47178	73	0.553385	0.00124005	ENSCAFG00000009994	CD40	0.45727	72	0.501349	0.00408107	ENSPVAG00000014516	CD40	n/a	56	2.11272	0	ENSMLUG00000006007
homo_sapiens_ortho6840	ENSG00000023445	BIRC3	n/a	25	1.0722	2.62372e-05	ENSRNOG00000005731	Birc3	0.17861	70	0.150661	0.233254	ENSBTAG00000024918	BIRC3	0.26864	79	1.69086	5.58656e-21	ENSOARG00000006356	BIRC3	0.24692	84	0.361896	0.0502277	ENSSSCG00000023589	BIRC3	0.24337	88	0.303429	0.00908871	ENSECAG00000012229	BIRC3	0.24982	86	1.90067	3.28017e-23	ENSCAFG00000015105	BIRC3	0.18999	75	0.0606362	0.910735	ENSPVAG00000015447	BIRC3	n/a	73	1.45294	1.04373e-35	ENSMLUG00000015772
homo_sapiens_ortho3896	ENSG00000120709	FAM53C	n/a	20	-0.416782	0.00872583	ENSRNOG00000020261	Fam53c	0.15545	95	0.072405	0.538577	ENSBTAG00000030529	FAM53C	0.10947	97	-0.156836	0.380893	ENSOARG00000016317	FAM53C	0.53045	75	-0.225389	0.399421	ENSSSCG00000021092	NA	0.12108	96	0.0535825	0.85878	ENSECAG00000001645	FAM53C	0.12003	97	-0.19014	0.372888	ENSCAFG00000001225	FAM53C	0.1584	96	-0.072598	0.774904	ENSPVAG00000008348	FAM53C	n/a	95	-0.399548	0.048491	ENSMLUG00000010409
homo_sapiens_ortho3896	No other Ensembl ortholog	NA	NA	NA	NA	NA	No other Ensembl ortholog	NA	NA	NA	NA	NA	No other Ensembl ortholog	NA	NA	NA	NA	NA	No other Ensembl ortholog	NA	NA	NA	NA	NA	ENSSSCG00000028081	NA	0.1321	95	Not differentially expressed	NA	No other Ensembl ortholog	NA	NA	NA	NA	NA	No other Ensembl ortholog	NA	NA	NA	NA	NA	No other Ensembl ortholog	NA	NA	NA	NA	NA	No other Ensembl ortholog
homo_sapiens_ortho1354	ENSG00000130475	FCHO1	n/a	26	0.413701	0.294591	ENSRNOG00000033912	Fcho1	n/a	78	Not differentially expressed	NA	ENSBTAG00000002136	FCHO1	0.10274	89	Not differentially expressed	NA	ENSOARG00000015172	FCHO1	0.10939	89	Not differentially expressed	NA	ENSSSCG00000013885	FCHO1	0.10767	90	Not differentially expressed	NA	ENSECAG00000014766	FCHO1	n/a	95	Not differentially expressed	NA	ENSCAFG00000015212	FCHO1	0.08108	93	Not differentially expressed	NA	ENSPVAG00000017373	FCHO1	n/a	91	Not differentially expressed	NA	ENSMLUG00000006628
homo_sapiens_ortho6912	ENSG00000164251	F2RL1	n/a	21	-0.50561	0.192489	ENSRNOG00000018003	F2rl1	n/a	83	0.145892	0.150982	ENSBTAG00000034848	F2RL1	0.14064	87	2.36403	0.00332194	ENSOARG00000011584	F2RL1	0.11085	88	-0.201772	0.697988	ENSSSCG00000014091	F2RL1	0.13205	89	Not differentially expressed	NA	ENSECAG00000002867	F2RL1	0.15861	91	Not differentially expressed	NA	ENSCAFG00000009281	F2RL1	0.19347	84	Not differentially expressed	NA	ENSPVAG00000009729	F2RL1	n/a	88	0.170843	0.480643	No other Ensembl ortholog
homo_sapiens_ortho10265	ENSG00000225616	RP4-604A21.1	N/A	ENSG00000225616	0.334115	0.226657	No other Ensembl ortholog	NA	NA	NA	NA	NA	No other Ensembl ortholog	NA	NA	NA	NA	NA	No other Ensembl ortholog	NA	NA	NA	NA	NA	No other Ensembl ortholog	NA	NA	NA	NA	NA	No other Ensembl ortholog	NA	NA	NA	NA	NA	No other Ensembl ortholog	NA	NA	NA	NA	NA	No other Ensembl ortholog	NA	NA	NA	NA	NA	No other Ensembl ortholog
pteropus_vampyrus_ortho22481	No other Ensembl ortholog	NA	NA	NA	NA	NA	No other Ensembl ortholog	NA	NA	NA	NA	NA	No other Ensembl ortholog	NA	NA	NA	NA	NA	No other Ensembl ortholog	NA	NA	NA	NA	NA	No other Ensembl ortholog	NA	NA	NA	NA	NA	No other Ensembl ortholog	NA	NA	NA	NA	NA	No other Ensembl ortholog	NA	NA	NA	NA	NA	ENSPVAG00000025868	SNORA57	no homology	ENSPVAG00000025868	0.344973	0.588248	No other Ensembl ortholog
bos_taurus_ortho17398	No other Ensembl ortholog	NA	NA	NA	NA	NA	No other Ensembl ortholog	NA	NA	NA	NA	NA	ENSBTAG00000014467	NA	n/a	1	0.285695	0.450532	No other Ensembl ortholog	NA	NA	NA	NA	NA	ENSSSCG00000005224	NA	0.36246	89	-0.871406	0.0019051	No other Ensembl ortholog	NA	NA	NA	NA	NA	No other Ensembl ortholog	NA	NA	NA	NA	NA	No other Ensembl ortholog	NA	NA	NA	NA	NA	ENSMLUG00000030513
homo_sapiens_ortho1482	ENSG00000156869	FRRS1	n/a	25	0.964252	0.000643522	ENSRNOG00000016351	Frrs1	0.30047	71	0.0127106	0.932779	ENSBTAG00000048022	FRRS1	0.40246	75	Not differentially expressed	NA	ENSOARG00000017700	FRRS1	0.38177	76	Not differentially expressed	NA	ENSSSCG00000006873	FRRS1	0.39101	76	0.0332275	0.894279	ENSECAG00000023387	FRRS1	0.37119	78	Not differentially expressed	NA	ENSCAFG00000020052	FRRS1	0.35307	78	1.97394	2.63752e-08	ENSPVAG00000017409	FRRS1	n/a	74	0.135684	0.788512	ENSMLUG00000024498
pteropus_vampyrus_ortho22164	ENSG00000205307	SAP25	n/a	74	Not differentially expressed	NA	ENSRNOG00000051023	Sap25	n/a	44	Not differentially expressed	NA	ENSBTAG00000039601	SAP25	n/a	70	Not differentially expressed	NA	ENSOARG00000016762	SAP25	n/a	57	Not differentially expressed	NA	No other Ensembl ortholog	NA	NA	NA	NA	NA	ENSECAG00000023213	SAP25	n/a	67	Not differentially expressed	NA	ENSCAFG00000014343	SAP25	n/a	76	Not differentially expressed	NA	ENSPVAG00000012003	SAP25	n/a	26	0.0511474	0.948554	ENSMLUG00000009823
homo_sapiens_ortho12364	ENSG00000157827	FMNL2	n/a	21	0.402854	0.0156905	ENSRNOG00000055567	Fmnl2	0.0647	94	-0.0800944	0.579356	ENSBTAG00000026851	FMNL2	0.06768	95	-0.101487	0.748299	ENSOARG00000008264	FMNL2	0.07368	93	0.443987	0.167767	ENSSSCG00000015866	FMNL2	0.07	95	-0.00742978	0.977303	ENSECAG00000011111	FMNL2	0.06044	96	-0.270733	0.176272	ENSCAFG00000005811	FMNL2	0.11867	85	-0.198403	0.154518	ENSPVAG00000004817	FMNL2	n/a	85	Not differentially expressed	NA	ENSMLUG00000014867
homo_sapiens_ortho13810	ENSG00000143382	ADAMTSL4	n/a	19	0.386351	0.0238882	ENSRNOG00000049385	Adamtsl4	0.25492	79	0.148728	0.074803	ENSBTAG00000003604	ADAMTSL4	0.18497	86	0.217413	0.256707	ENSOARG00000020825	ADAMTSL4	0.18438	86	-0.163638	0.479922	ENSSSCG00000006651	ADAMTSL4	0.26033	85	-0.323526	0.00287863	ENSECAG00000019154	ADAMTSL4	0.19859	88	0.0127328	0.978945	ENSCAFG00000012044	ADAMTSL4	0.22863	83	-0.276851	0.340603	ENSPVAG00000004344	ADAMTSL4	n/a	82	0.866815	0.0921458	ENSMLUG00000003472
homo_sapiens_ortho12654	ENSG00000148459	PDSS1	n/a	30	0.108137	0.80353	ENSRNOG00000048849	Pdss1	0.19163	82	-0.182623	0.44179	ENSBTAG00000006529	PDSS1	0.17482	84	-0.0274743	0.921262	ENSOARG00000016202	PDSS1	0.17657	85	0.26689	0.3652	ENSSSCG00000011061	NA	0.09093	91	0.0113132	0.971293	ENSECAG00000022169	PDSS1	0.05372	97	0.178302	0.602041	ENSCAFG00000004332	PDSS1	0.08516	93	-0.226706	0.256587	ENSPVAG00000013172	PDSS1	n/a	92	0.113163	0.630507	ENSMLUG00000008851
homo_sapiens_ortho12654	No other Ensembl ortholog	NA	NA	NA	NA	NA	No other Ensembl ortholog	NA	NA	NA	NA	NA	No other Ensembl ortholog	NA	NA	NA	NA	NA	No other Ensembl ortholog	NA	NA	NA	NA	NA	ENSSSCG00000028845	NA	0.05813	89	Not differentially expressed	NA	No other Ensembl ortholog	NA	NA	NA	NA	NA	No other Ensembl ortholog	NA	NA	NA	NA	NA	No other Ensembl ortholog	NA	NA	NA	NA	NA	No other Ensembl ortholog
homo_sapiens_ortho3173	ENSG00000220494	YAP1P1	N/A	ENSG00000220494	0.0877777	0.851846	No other Ensembl ortholog	NA	NA	NA	NA	NA	No other Ensembl ortholog	NA	NA	NA	NA	NA	No other Ensembl ortholog	NA	NA	NA	NA	NA	No other Ensembl ortholog	NA	NA	NA	NA	NA	No other Ensembl ortholog	NA	NA	NA	NA	NA	No other Ensembl ortholog	NA	NA	NA	NA	NA	No other Ensembl ortholog	NA	NA	NA	NA	NA	No other Ensembl ortholog
homo_sapiens_ortho8713	ENSG00000172159	FRMD3	n/a	25	-0.0216007	0.955126	ENSRNOG00000006503	Frmd3	0.13441	90	Not differentially expressed	NA	ENSBTAG00000005247	FRMD3	0.12806	93	Not differentially expressed	NA	ENSOARG00000009045	FRMD3	0.09945	94	-0.423017	0.236194	ENSSSCG00000010962	FRMD3	0.02264	98	Not differentially expressed	NA	ENSECAG00000007878	FRMD3	0.05945	96	Not differentially expressed	NA	ENSCAFG00000001446	FRMD3	0.0855	96	Not differentially expressed	NA	ENSPVAG00000015706	FRMD3	n/a	92	Not differentially expressed	NA	ENSMLUG00000014484
homo_sapiens_ortho2218	ENSG00000023572	GLRX2	n/a	21	-0.296698	0.278923	ENSRNOG00000003385	Glrx2	n/a	66	-0.00381434	0.984451	ENSBTAG00000015972	GLRX2	0.33022	70	-0.269803	0.320181	ENSOARG00000009363	GLRX2	0.36838	68	1.11546	6.8334e-14	No other Ensembl ortholog	NA	NA	NA	NA	NA	ENSECAG00000015376	GLRX2	0.10747	90	0.194515	0.536922	ENSCAFG00000010549	GLRX2	0.31356	71	0.0795719	0.806385	ENSPVAG00000010457	GLRX2	n/a	67	-0.153553	0.60017	ENSMLUG00000015734
ovis_aries_ortho18796	ENSG00000274588	DGKK	0.28898	79	Not differentially expressed	NA	ENSRNOG00000039323	Dgkk	0.26153	78	Not differentially expressed	NA	ENSBTAG00000022962	DGKK	0.37406	90	Not differentially expressed	NA	ENSOARG00000009663	DGKK	n/a	16	0.923835	0.260626	ENSSSCG00000012308	DGKK	0.25	87	Not differentially expressed	NA	ENSECAG00000015609	DGKK	0.34984	82	Not differentially expressed	NA	ENSCAFG00000016018	DGKK	0.19269	90	Not differentially expressed	NA	ENSPVAG00000015249	DGKK	n/a	76	Not differentially expressed	NA	ENSMLUG00000001673
homo_sapiens_ortho3684	ENSG00000268912	CTD-2619J13.17	no homology	ENSG00000268912	-0.939881	0.005081	No other Ensembl ortholog	NA	NA	NA	NA	NA	No other Ensembl ortholog	NA	NA	NA	NA	NA	No other Ensembl ortholog	NA	NA	NA	NA	NA	No other Ensembl ortholog	NA	NA	NA	NA	NA	No other Ensembl ortholog	NA	NA	NA	NA	NA	No other Ensembl ortholog	NA	NA	NA	NA	NA	No other Ensembl ortholog	NA	NA	NA	NA	NA	No other Ensembl ortholog
canis_familiaris_ortho21776	No other Ensembl ortholog	NA	NA	NA	NA	NA	No other Ensembl ortholog	NA	NA	NA	NA	NA	No other Ensembl ortholog	NA	NA	NA	NA	NA	No other Ensembl ortholog	NA	NA	NA	NA	NA	No other Ensembl ortholog	NA	NA	NA	NA	NA	No other Ensembl ortholog	NA	NA	NA	NA	NA	ENSCAFG00000011389	NA	N/A	ENSCAFG00000011389	-0.210695	0.0769297	No other Ensembl ortholog	NA	NA	NA	NA	NA	No other Ensembl ortholog
homo_sapiens_ortho12136	ENSG00000162493	PDPN	n/a	21	0.239016	0.307264	ENSRNOG00000014961	Pdpn	0.45715	48	0.1658	0.0399963	ENSBTAG00000001788	PDPN	1.06518	46	0.987204	1.40876e-08	ENSOARG00000010890	PDPN	0.97955	49	0.937516	6.87907e-13	ENSSSCG00000003451	PDPN	0.70234	50	0.612333	0.00180668	ENSECAG00000026809	PDPN	0.82632	57	Not differentially expressed	NA	ENSCAFG00000016363	PDPN	0.50904	53	-0.0532212	0.793874	ENSPVAG00000011180	PDPN	n/a	64	Not differentially expressed	NA	ENSMLUG00000016987
equus_caballus_ortho20503	No other Ensembl ortholog	NA	NA	NA	NA	NA	No other Ensembl ortholog	NA	NA	NA	NA	NA	No other Ensembl ortholog	NA	NA	NA	NA	NA	No other Ensembl ortholog	NA	NA	NA	NA	NA	No other Ensembl ortholog	NA	NA	NA	NA	NA	ENSECAG00000021431	NA	0.10407	88	0.169296	0.764833	No other Ensembl ortholog	NA	NA	NA	NA	NA	No other Ensembl ortholog	NA	NA	NA	NA	NA	No other Ensembl ortholog
homo_sapiens_ortho12305	ENSG00000084463	WBP11	n/a	33	-0.0683473	0.804919	ENSRNOG00000005505	Wbp11	0.04722	96	-0.41168	0.236748	ENSBTAG00000014759	NA	0.06317	96	0.129108	0.445542	ENSOARG00000020745	WBP11	0.07347	96	0.133788	0.575002	ENSSSCG00000000611	WBP11	0.05029	98	-0.112353	0.367133	ENSECAG00000008550	WBP11	0.04284	98	-0.12121	0.614929	ENSCAFG00000012926	WBP11	0.03177	99	-0.0590348	0.811791	ENSPVAG00000013305	WBP11	n/a	91	0.0642579	0.706572	ENSMLUG00000015216
homo_sapiens_ortho12305	No other Ensembl ortholog	NA	NA	NA	NA	NA	ENSRNOG00000049593	Wbp11l1	0.04722	96	Not differentially expressed	NA	ENSBTAG00000037942	NA	0.09453	94	-0.120901	0.71926	No other Ensembl ortholog	NA	NA	NA	NA	NA	No other Ensembl ortholog	NA	NA	NA	NA	NA	No other Ensembl ortholog	NA	NA	NA	NA	NA	No other Ensembl ortholog	NA	NA	NA	NA	NA	No other Ensembl ortholog	NA	NA	NA	NA	NA	ENSMLUG00000028083
homo_sapiens_ortho12305	No other Ensembl ortholog	NA	NA	NA	NA	NA	No other Ensembl ortholog	NA	NA	NA	NA	NA	No other Ensembl ortholog	NA	NA	NA	NA	NA	No other Ensembl ortholog	NA	NA	NA	NA	NA	No other Ensembl ortholog	NA	NA	NA	NA	NA	No other Ensembl ortholog	NA	NA	NA	NA	NA	No other Ensembl ortholog	NA	NA	NA	NA	NA	No other Ensembl ortholog	NA	NA	NA	NA	NA	ENSMLUG00000026074
rattus_norvegicus_ortho16568	No other Ensembl ortholog	NA	NA	NA	NA	NA	ENSRNOG00000060735	AABR07053136.1	no homology	ENSRNOG00000060735	0.204806	0.521919	No other Ensembl ortholog	NA	NA	NA	NA	NA	No other Ensembl ortholog	NA	NA	NA	NA	NA	No other Ensembl ortholog	NA	NA	NA	NA	NA	No other Ensembl ortholog	NA	NA	NA	NA	NA	No other Ensembl ortholog	NA	NA	NA	NA	NA	No other Ensembl ortholog	NA	NA	NA	NA	NA	No other Ensembl ortholog
sus_scrofa_ortho20044	No other Ensembl ortholog	NA	NA	NA	NA	NA	ENSRNOG00000037668	Ccdc162	0.24594	70	Not differentially expressed	NA	ENSBTAG00000026637	NA	0.37286	86	Not differentially expressed	NA	ENSOARG00000010506	NA	0.37591	85	Not differentially expressed	NA	ENSSSCG00000004415	NA	n/a	31	0.339713	0.172806	ENSECAG00000012991	NA	0.33572	88	Not differentially expressed	NA	ENSCAFG00000003804	NA	0.3469	83	Not differentially expressed	NA	ENSPVAG00000000616	NA	n/a	61	Not differentially expressed	NA	No other Ensembl ortholog
sus_scrofa_ortho20044	No other Ensembl ortholog	NA	NA	NA	NA	NA	No other Ensembl ortholog	NA	NA	NA	NA	NA	No other Ensembl ortholog	NA	NA	NA	NA	NA	No other Ensembl ortholog	NA	NA	NA	NA	NA	No other Ensembl ortholog	NA	NA	NA	NA	NA	ENSECAG00000013532	NA	0.2953	83	Not differentially expressed	NA	ENSCAFG00000031633	NA	0.49979	51	Not differentially expressed	NA	No other Ensembl ortholog	NA	NA	NA	NA	NA	No other Ensembl ortholog
sus_scrofa_ortho20044	No other Ensembl ortholog	NA	NA	NA	NA	NA	No other Ensembl ortholog	NA	NA	NA	NA	NA	No other Ensembl ortholog	NA	NA	NA	NA	NA	No other Ensembl ortholog	NA	NA	NA	NA	NA	No other Ensembl ortholog	NA	NA	NA	NA	NA	ENSECAG00000013330	NA	0.4782	81	Not differentially expressed	NA	No other Ensembl ortholog	NA	NA	NA	NA	NA	No other Ensembl ortholog	NA	NA	NA	NA	NA	No other Ensembl ortholog
homo_sapiens_ortho5149	ENSG00000084710	EFR3B	n/a	39	-0.806733	0.00267662	ENSRNOG00000012950	Efr3b	0.01472	98	-0.501225	0.032033	ENSBTAG00000007888	EFR3B	0.02542	97	0.426611	0.351788	ENSOARG00000018182	EFR3B	0.02105	98	Not differentially expressed	NA	ENSSSCG00000022933	EFR3B	0.02005	97	Not differentially expressed	NA	ENSECAG00000016528	EFR3B	0.02852	97	Not differentially expressed	NA	ENSCAFG00000004136	EFR3B	0.01754	98	-0.0921409	0.883173	ENSPVAG00000017522	EFR3B	n/a	92	-0.398837	0.262606	ENSMLUG00000014149
homo_sapiens_ortho4873	ENSG00000188938	FAM120AOS	n/a	47	0.331347	0.0852092	No other Ensembl ortholog	NA	NA	NA	NA	NA	No other Ensembl ortholog	NA	NA	NA	NA	NA	ENSOARG00000008029	FAM120AOS	n/a	68	Not differentially expressed	NA	No other Ensembl ortholog	NA	NA	NA	NA	NA	No other Ensembl ortholog	NA	NA	NA	NA	NA	No other Ensembl ortholog	NA	NA	NA	NA	NA	ENSPVAG00000015635	FAM120AOS	n/a	69	Not differentially expressed	NA	No other Ensembl ortholog
sus_scrofa_ortho19297	No other Ensembl ortholog	NA	NA	NA	NA	NA	ENSRNOG00000028913	RGD1561231	n/a	12	Not differentially expressed	NA	No other Ensembl ortholog	NA	NA	NA	NA	NA	No other Ensembl ortholog	NA	NA	NA	NA	NA	ENSSSCG00000029022	NA	n/a	26	-0.596902	0.0441547	ENSECAG00000013976	NA	n/a	3	Not differentially expressed	NA	No other Ensembl ortholog	NA	NA	NA	NA	NA	No other Ensembl ortholog	NA	NA	NA	NA	NA	No other Ensembl ortholog
sus_scrofa_ortho19297	No other Ensembl ortholog	NA	NA	NA	NA	NA	ENSRNOG00000048230	LOC300308	n/a	11	Not differentially expressed	NA	No other Ensembl ortholog	NA	NA	NA	NA	NA	No other Ensembl ortholog	NA	NA	NA	NA	NA	ENSSSCG00000023515	NA	n/a	22	-0.0971968	0.55029	No other Ensembl ortholog	NA	NA	NA	NA	NA	No other Ensembl ortholog	NA	NA	NA	NA	NA	No other Ensembl ortholog	NA	NA	NA	NA	NA	No other Ensembl ortholog
sus_scrofa_ortho19297	No other Ensembl ortholog	NA	NA	NA	NA	NA	ENSRNOG00000051596	AABR07056131.1	n/a	11	Not differentially expressed	NA	No other Ensembl ortholog	NA	NA	NA	NA	NA	No other Ensembl ortholog	NA	NA	NA	NA	NA	No other Ensembl ortholog	NA	NA	NA	NA	NA	No other Ensembl ortholog	NA	NA	NA	NA	NA	No other Ensembl ortholog	NA	NA	NA	NA	NA	No other Ensembl ortholog	NA	NA	NA	NA	NA	No other Ensembl ortholog
sus_scrofa_ortho19297	No other Ensembl ortholog	NA	NA	NA	NA	NA	ENSRNOG00000030234	LOC300308	n/a	11	Not differentially expressed	NA	No other Ensembl ortholog	NA	NA	NA	NA	NA	No other Ensembl ortholog	NA	NA	NA	NA	NA	No other Ensembl ortholog	NA	NA	NA	NA	NA	No other Ensembl ortholog	NA	NA	NA	NA	NA	No other Ensembl ortholog	NA	NA	NA	NA	NA	No other Ensembl ortholog	NA	NA	NA	NA	NA	No other Ensembl ortholog
sus_scrofa_ortho19297	No other Ensembl ortholog	NA	NA	NA	NA	NA	ENSRNOG00000057758	AABR07068674.1	n/a	9	Not differentially expressed	NA	No other Ensembl ortholog	NA	NA	NA	NA	NA	No other Ensembl ortholog	NA	NA	NA	NA	NA	No other Ensembl ortholog	NA	NA	NA	NA	NA	No other Ensembl ortholog	NA	NA	NA	NA	NA	No other Ensembl ortholog	NA	NA	NA	NA	NA	No other Ensembl ortholog	NA	NA	NA	NA	NA	No other Ensembl ortholog
sus_scrofa_ortho19297	No other Ensembl ortholog	NA	NA	NA	NA	NA	ENSRNOG00000050249	LOC102551633	n/a	8	Not differentially expressed	NA	No other Ensembl ortholog	NA	NA	NA	NA	NA	No other Ensembl ortholog	NA	NA	NA	NA	NA	No other Ensembl ortholog	NA	NA	NA	NA	NA	No other Ensembl ortholog	NA	NA	NA	NA	NA	No other Ensembl ortholog	NA	NA	NA	NA	NA	No other Ensembl ortholog	NA	NA	NA	NA	NA	No other Ensembl ortholog
sus_scrofa_ortho19297	No other Ensembl ortholog	NA	NA	NA	NA	NA	ENSRNOG00000024200	LOC690235	n/a	8	Not differentially expressed	NA	No other Ensembl ortholog	NA	NA	NA	NA	NA	No other Ensembl ortholog	NA	NA	NA	NA	NA	No other Ensembl ortholog	NA	NA	NA	NA	NA	No other Ensembl ortholog	NA	NA	NA	NA	NA	No other Ensembl ortholog	NA	NA	NA	NA	NA	No other Ensembl ortholog	NA	NA	NA	NA	NA	No other Ensembl ortholog
sus_scrofa_ortho19297	No other Ensembl ortholog	NA	NA	NA	NA	NA	ENSRNOG00000057162	RGD1565071	n/a	7	Not differentially expressed	NA	No other Ensembl ortholog	NA	NA	NA	NA	NA	No other Ensembl ortholog	NA	NA	NA	NA	NA	No other Ensembl ortholog	NA	NA	NA	NA	NA	No other Ensembl ortholog	NA	NA	NA	NA	NA	No other Ensembl ortholog	NA	NA	NA	NA	NA	No other Ensembl ortholog	NA	NA	NA	NA	NA	No other Ensembl ortholog
sus_scrofa_ortho19297	No other Ensembl ortholog	NA	NA	NA	NA	NA	ENSRNOG00000052093	Smok2a	n/a	7	Not differentially expressed	NA	No other Ensembl ortholog	NA	NA	NA	NA	NA	No other Ensembl ortholog	NA	NA	NA	NA	NA	No other Ensembl ortholog	NA	NA	NA	NA	NA	No other Ensembl ortholog	NA	NA	NA	NA	NA	No other Ensembl ortholog	NA	NA	NA	NA	NA	No other Ensembl ortholog	NA	NA	NA	NA	NA	No other Ensembl ortholog
sus_scrofa_ortho19297	No other Ensembl ortholog	NA	NA	NA	NA	NA	ENSRNOG00000030145	RGD1561667	n/a	7	Not differentially expressed	NA	No other Ensembl ortholog	NA	NA	NA	NA	NA	No other Ensembl ortholog	NA	NA	NA	NA	NA	No other Ensembl ortholog	NA	NA	NA	NA	NA	No other Ensembl ortholog	NA	NA	NA	NA	NA	No other Ensembl ortholog	NA	NA	NA	NA	NA	No other Ensembl ortholog	NA	NA	NA	NA	NA	No other Ensembl ortholog
sus_scrofa_ortho19297	No other Ensembl ortholog	NA	NA	NA	NA	NA	ENSRNOG00000055769	1810024B03Rik	n/a	7	Not differentially expressed	NA	No other Ensembl ortholog	NA	NA	NA	NA	NA	No other Ensembl ortholog	NA	NA	NA	NA	NA	No other Ensembl ortholog	NA	NA	NA	NA	NA	No other Ensembl ortholog	NA	NA	NA	NA	NA	No other Ensembl ortholog	NA	NA	NA	NA	NA	No other Ensembl ortholog	NA	NA	NA	NA	NA	No other Ensembl ortholog
sus_scrofa_ortho19297	No other Ensembl ortholog	NA	NA	NA	NA	NA	ENSRNOG00000025799	RGD1560303	n/a	7	Not differentially expressed	NA	No other Ensembl ortholog	NA	NA	NA	NA	NA	No other Ensembl ortholog	NA	NA	NA	NA	NA	No other Ensembl ortholog	NA	NA	NA	NA	NA	No other Ensembl ortholog	NA	NA	NA	NA	NA	No other Ensembl ortholog	NA	NA	NA	NA	NA	No other Ensembl ortholog	NA	NA	NA	NA	NA	No other Ensembl ortholog
sus_scrofa_ortho19297	No other Ensembl ortholog	NA	NA	NA	NA	NA	ENSRNOG00000059551	RGD1560718	n/a	7	Not differentially expressed	NA	No other Ensembl ortholog	NA	NA	NA	NA	NA	No other Ensembl ortholog	NA	NA	NA	NA	NA	No other Ensembl ortholog	NA	NA	NA	NA	NA	No other Ensembl ortholog	NA	NA	NA	NA	NA	No other Ensembl ortholog	NA	NA	NA	NA	NA	No other Ensembl ortholog	NA	NA	NA	NA	NA	No other Ensembl ortholog
sus_scrofa_ortho19297	No other Ensembl ortholog	NA	NA	NA	NA	NA	ENSRNOG00000055604	LOC100911229	n/a	7	Not differentially expressed	NA	No other Ensembl ortholog	NA	NA	NA	NA	NA	No other Ensembl ortholog	NA	NA	NA	NA	NA	No other Ensembl ortholog	NA	NA	NA	NA	NA	No other Ensembl ortholog	NA	NA	NA	NA	NA	No other Ensembl ortholog	NA	NA	NA	NA	NA	No other Ensembl ortholog	NA	NA	NA	NA	NA	No other Ensembl ortholog
sus_scrofa_ortho19297	No other Ensembl ortholog	NA	NA	NA	NA	NA	ENSRNOG00000061298	LOC103690214	n/a	6	Not differentially expressed	NA	No other Ensembl ortholog	NA	NA	NA	NA	NA	No other Ensembl ortholog	NA	NA	NA	NA	NA	No other Ensembl ortholog	NA	NA	NA	NA	NA	No other Ensembl ortholog	NA	NA	NA	NA	NA	No other Ensembl ortholog	NA	NA	NA	NA	NA	No other Ensembl ortholog	NA	NA	NA	NA	NA	No other Ensembl ortholog
sus_scrofa_ortho19297	No other Ensembl ortholog	NA	NA	NA	NA	NA	ENSRNOG00000022181	RGD1562638	n/a	6	Not differentially expressed	NA	No other Ensembl ortholog	NA	NA	NA	NA	NA	No other Ensembl ortholog	NA	NA	NA	NA	NA	No other Ensembl ortholog	NA	NA	NA	NA	NA	No other Ensembl ortholog	NA	NA	NA	NA	NA	No other Ensembl ortholog	NA	NA	NA	NA	NA	No other Ensembl ortholog	NA	NA	NA	NA	NA	No other Ensembl ortholog
sus_scrofa_ortho19297	No other Ensembl ortholog	NA	NA	NA	NA	NA	ENSRNOG00000031795	AABR07068650.1	n/a	6	Not differentially expressed	NA	No other Ensembl ortholog	NA	NA	NA	NA	NA	No other Ensembl ortholog	NA	NA	NA	NA	NA	No other Ensembl ortholog	NA	NA	NA	NA	NA	No other Ensembl ortholog	NA	NA	NA	NA	NA	No other Ensembl ortholog	NA	NA	NA	NA	NA	No other Ensembl ortholog	NA	NA	NA	NA	NA	No other Ensembl ortholog
sus_scrofa_ortho19297	No other Ensembl ortholog	NA	NA	NA	NA	NA	ENSRNOG00000046714	LOC301165	n/a	5	Not differentially expressed	NA	No other Ensembl ortholog	NA	NA	NA	NA	NA	No other Ensembl ortholog	NA	NA	NA	NA	NA	No other Ensembl ortholog	NA	NA	NA	NA	NA	No other Ensembl ortholog	NA	NA	NA	NA	NA	No other Ensembl ortholog	NA	NA	NA	NA	NA	No other Ensembl ortholog	NA	NA	NA	NA	NA	No other Ensembl ortholog
sus_scrofa_ortho19297	No other Ensembl ortholog	NA	NA	NA	NA	NA	ENSRNOG00000022509	AABR07066201.1	n/a	5	Not differentially expressed	NA	No other Ensembl ortholog	NA	NA	NA	NA	NA	No other Ensembl ortholog	NA	NA	NA	NA	NA	No other Ensembl ortholog	NA	NA	NA	NA	NA	No other Ensembl ortholog	NA	NA	NA	NA	NA	No other Ensembl ortholog	NA	NA	NA	NA	NA	No other Ensembl ortholog	NA	NA	NA	NA	NA	No other Ensembl ortholog
bos_taurus_ortho17882	No other Ensembl ortholog	NA	NA	NA	NA	NA	No other Ensembl ortholog	NA	NA	NA	NA	NA	ENSBTAG00000022372	NA	N/A	ENSBTAG00000022372	-0.193964	0.433852	No other Ensembl ortholog	NA	NA	NA	NA	NA	No other Ensembl ortholog	NA	NA	NA	NA	NA	No other Ensembl ortholog	NA	NA	NA	NA	NA	No other Ensembl ortholog	NA	NA	NA	NA	NA	No other Ensembl ortholog	NA	NA	NA	NA	NA	No other Ensembl ortholog
homo_sapiens_ortho12084	ENSG00000100938	GMPR2	n/a	23	-0.0603239	0.833624	ENSRNOG00000020216	Gmpr2	0.08201	95	0.0184122	0.937151	ENSBTAG00000002715	GMPR2	0.12407	94	-0.0965678	0.644551	ENSOARG00000019160	GMPR2	0.13291	93	-0.0144711	0.962719	ENSSSCG00000026947	GMPR2	0.06462	95	-0.0812807	0.59697	ENSECAG00000019714	GMPR2	0.15237	92	0.105214	0.70197	ENSCAFG00000012127	GMPR2	0.09091	96	0.117168	0.552792	ENSPVAG00000010770	GMPR2	n/a	87	-0.425023	0.00385573	ENSMLUG00000024897
rattus_norvegicus_ortho16679	ENSG00000066468	FGFR2	0.03535	97	Not differentially expressed	NA	ENSRNOG00000016374	Fgfr2	n/a	27	-0.14056	0.344386	ENSBTAG00000014064	FGFR2	0.06859	92	0.940248	0.282406	ENSOARG00000005375	FGFR2	0.04641	95	0.402671	0.0785226	ENSSSCG00000010698	FGFR2	0.08087	93	0.66387	3.17017e-07	ENSECAG00000013960	FGFR2	0.07196	94	-0.112351	0.668559	ENSCAFG00000012374	FGFR2	0.06339	93	0.145535	0.399797	ENSPVAG00000000720	FGFR2	n/a	96	-0.726073	5.37345e-15	No other Ensembl ortholog
homo_sapiens_ortho4604	ENSG00000166016	ABTB2	n/a	36	0.639428	0.00460116	ENSRNOG00000008510	Abtb2	0.02615	96	-0.126415	0.620369	ENSBTAG00000005923	ABTB2	0.02348	97	2.08829	2.57361e-07	ENSOARG00000018454	ABTB2	0.02285	96	Not differentially expressed	NA	ENSSSCG00000013303	ABTB2	0.01938	98	1.2392	7.57687e-06	ENSECAG00000016829	ABTB2	0.03763	95	-0.118811	0.898714	ENSCAFG00000006977	ABTB2	0.02511	83	Not differentially expressed	NA	ENSPVAG00000005568	ABTB2	n/a	96	2.45022	0	ENSMLUG00000016486
homo_sapiens_ortho14651	ENSG00000163687	DNASE1L3	n/a	33	0.11742	0.764185	ENSRNOG00000009291	Dnase1l3	0.18873	82	Not differentially expressed	NA	ENSBTAG00000018294	DNASE1L3	0.25892	85	Not differentially expressed	NA	ENSOARG00000012532	DNASE1L3	0.25733	84	Not differentially expressed	NA	ENSSSCG00000011472	DNASE1L3	0.11177	89	Not differentially expressed	NA	ENSECAG00000015857	DNASE1L3	0.32536	85	Not differentially expressed	NA	ENSCAFG00000007419	DNASE1L3	0.32545	84	Not differentially expressed	NA	ENSPVAG00000014433	DNASE1L3	n/a	84	Not differentially expressed	NA	ENSMLUG00000008179
pteropus_vampyrus_ortho22698	ENSG00000204334	ERICH2	n/a	74	Not differentially expressed	NA	ENSRNOG00000056087	Erich2	n/a	48	Not differentially expressed	NA	ENSBTAG00000032846	ERICH2	n/a	82	Not differentially expressed	NA	ENSOARG00000002431	ERICH2	n/a	79	Not differentially expressed	NA	ENSSSCG00000015942	ERICH2	n/a	77	Not differentially expressed	NA	ENSECAG00000011259	ERICH2	n/a	75	Not differentially expressed	NA	ENSCAFG00000029641	ERICH2	n/a	56	Not differentially expressed	NA	ENSPVAG00000006627	ERICH2	n/a	15	0.0120914	0.965689	ENSMLUG00000010055
homo_sapiens_ortho7095	ENSG00000163629	PTPN13	n/a	11	-0.0242732	0.939694	ENSRNOG00000002061	Ptpn13	0.17844	80	0.176384	0.221617	ENSBTAG00000046971	NA	0.05744	95	0.527175	0.00511222	ENSOARG00000004103	PTPN13	0.19973	88	0.0602589	0.853957	ENSSSCG00000026655	PTPN13	0.18415	88	0.983642	6.61434e-19	ENSECAG00000015663	PTPN13	0.21914	89	0.666821	2.71947e-09	ENSCAFG00000009427	PTPN13	0.22459	90	0.511415	1.31687e-08	ENSPVAG00000004605	PTPN13	n/a	89	-0.425407	8.92678e-06	ENSMLUG00000002103
homo_sapiens_ortho7095	No other Ensembl ortholog	NA	NA	NA	NA	NA	No other Ensembl ortholog	NA	NA	NA	NA	NA	ENSBTAG00000014947	NA	0.20311	88	0.59122	1.87047e-05	No other Ensembl ortholog	NA	NA	NA	NA	NA	No other Ensembl ortholog	NA	NA	NA	NA	NA	No other Ensembl ortholog	NA	NA	NA	NA	NA	No other Ensembl ortholog	NA	NA	NA	NA	NA	No other Ensembl ortholog	NA	NA	NA	NA	NA	No other Ensembl ortholog
pteropus_vampyrus_ortho22626	No other Ensembl ortholog	NA	NA	NA	NA	NA	No other Ensembl ortholog	NA	NA	NA	NA	NA	No other Ensembl ortholog	NA	NA	NA	NA	NA	No other Ensembl ortholog	NA	NA	NA	NA	NA	No other Ensembl ortholog	NA	NA	NA	NA	NA	No other Ensembl ortholog	NA	NA	NA	NA	NA	No other Ensembl ortholog	NA	NA	NA	NA	NA	ENSPVAG00000016163	NA	n/a	5	0.0399559	0.937633	No other Ensembl ortholog
homo_sapiens_ortho11668	ENSG00000138028	CGREF1	n/a	23	-0.158741	0.740551	ENSRNOG00000007923	Cgref1	0.3596	55	0.0533513	0.632523	ENSBTAG00000011328	CGREF1	0.45104	72	0.0253487	0.92983	ENSOARG00000019115	CGREF1	0.45042	71	0.167155	0.470451	ENSSSCG00000008555	CGREF1	0.32787	74	-0.137234	0.37701	ENSECAG00000024632	CGREF1	0.44606	79	0.136676	0.620606	ENSCAFG00000004676	CGREF1	0.34803	49	-0.132852	0.552235	ENSPVAG00000015146	CGREF1	n/a	57	-0.0567057	0.936702	ENSMLUG00000001376
homo_sapiens_ortho13211	ENSG00000141580	WDR45B	n/a	34	-0.127889	0.603866	ENSRNOG00000036662	Wdr45b	0.00802	99	0.0184706	0.898201	ENSBTAG00000003695	WDR45B	0.01489	99	-0.241471	0.129338	ENSOARG00000004739	NA	0.06137	97	0.134041	0.721734	ENSSSCG00000017133	WDR45B	0.01094	99	-0.217554	0.049668	ENSECAG00000014592	WDR45B	n/a	100	-0.072412	0.829001	ENSCAFG00000013002	WDR45B	0.00372	100	-0.057955	0.773803	ENSPVAG00000006212	WDR45B	n/a	99	-0.040976	0.839308	ENSMLUG00000005179
homo_sapiens_ortho13211	No other Ensembl ortholog	NA	NA	NA	NA	NA	No other Ensembl ortholog	NA	NA	NA	NA	NA	No other Ensembl ortholog	NA	NA	NA	NA	NA	ENSOARG00000016357	NA	0.10026	94	0.100877	0.682773	No other Ensembl ortholog	NA	NA	NA	NA	NA	No other Ensembl ortholog	NA	NA	NA	NA	NA	No other Ensembl ortholog	NA	NA	NA	NA	NA	No other Ensembl ortholog	NA	NA	NA	NA	NA	No other Ensembl ortholog
homo_sapiens_ortho10957	ENSG00000221879	MRPS21P3	N/A	ENSG00000221879	-0.0345247	0.955126	No other Ensembl ortholog	NA	NA	NA	NA	NA	No other Ensembl ortholog	NA	NA	NA	NA	NA	No other Ensembl ortholog	NA	NA	NA	NA	NA	No other Ensembl ortholog	NA	NA	NA	NA	NA	No other Ensembl ortholog	NA	NA	NA	NA	NA	No other Ensembl ortholog	NA	NA	NA	NA	NA	No other Ensembl ortholog	NA	NA	NA	NA	NA	No other Ensembl ortholog
canis_familiaris_ortho21851	ENSG00000105141	CASP14	0.13143	83	Not differentially expressed	NA	ENSRNOG00000007352	Casp14	0.1954	70	Not differentially expressed	NA	ENSBTAG00000021106	CASP14	0.15456	82	Not differentially expressed	NA	ENSOARG00000004472	CASP14	0.16362	83	Not differentially expressed	NA	ENSSSCG00000013835	CASP14	0.20785	82	Not differentially expressed	NA	ENSECAG00000012619	CASP14	0.15713	90	Not differentially expressed	NA	ENSCAFG00000016159	CASP14	n/a	30	0.299626	0.627116	ENSPVAG00000007772	CASP14	n/a	85	Not differentially expressed	NA	ENSMLUG00000025660
gallus_gallus_ortho24830	No other Ensembl ortholog	NA	NA	NA	NA	NA	No other Ensembl ortholog	NA	NA	NA	NA	NA	No other Ensembl ortholog	NA	NA	NA	NA	NA	No other Ensembl ortholog	NA	NA	NA	NA	NA	No other Ensembl ortholog	NA	NA	NA	NA	NA	No other Ensembl ortholog	NA	NA	NA	NA	NA	No other Ensembl ortholog	NA	NA	NA	NA	NA	No other Ensembl ortholog	NA	NA	NA	NA	NA	No other Ensembl ortholog
equus_caballus_ortho21021	ENSG00000167910	CYP7A1	0.20457	87	Not differentially expressed	NA	ENSRNOG00000009488	Cyp7a1	0.15006	82	Not differentially expressed	NA	ENSBTAG00000005287	CYP7A1	0.13184	88	Not differentially expressed	NA	ENSOARG00000015464	CYP7A1	0.13776	88	Not differentially expressed	NA	ENSSSCG00000006238	CYP7A1	0.16982	86	Not differentially expressed	NA	ENSECAG00000012946	CYP7A1	n/a	19	1.38477	1.11825e-05	ENSCAFG00000007098	CYP7A1	0.1547	91	Not differentially expressed	NA	ENSPVAG00000009024	CYP7A1	n/a	91	Not differentially expressed	NA	ENSMLUG00000004797
homo_sapiens_ortho935	ENSG00000165661	QSOX2	n/a	19	-0.199488	0.500762	ENSRNOG00000018574	Qsox2	0.19844	75	-0.189129	0.0486575	ENSBTAG00000011129	QSOX2	0.16864	76	-0.32707	0.0593033	ENSOARG00000004724	NA	n/a	61	0.034321	0.913701	No other Ensembl ortholog	NA	NA	NA	NA	NA	ENSECAG00000020761	QSOX2	0.18649	79	-0.102396	0.74308	ENSCAFG00000019705	QSOX2	0.19388	78	-0.0900624	0.655327	ENSPVAG00000002968	QSOX2	n/a	75	0.514506	0.000532434	ENSMLUG00000003020
homo_sapiens_ortho935	No other Ensembl ortholog	NA	NA	NA	NA	NA	No other Ensembl ortholog	NA	NA	NA	NA	NA	No other Ensembl ortholog	NA	NA	NA	NA	NA	ENSOARG00000014679	NA	n/a	54	Not differentially expressed	NA	No other Ensembl ortholog	NA	NA	NA	NA	NA	No other Ensembl ortholog	NA	NA	NA	NA	NA	No other Ensembl ortholog	NA	NA	NA	NA	NA	No other Ensembl ortholog	NA	NA	NA	NA	NA	No other Ensembl ortholog
homo_sapiens_ortho5957	ENSG00000186312	CA5BP1	N/A	ENSG00000186312	-0.195132	0.51345	No other Ensembl ortholog	NA	NA	NA	NA	NA	No other Ensembl ortholog	NA	NA	NA	NA	NA	No other Ensembl ortholog	NA	NA	NA	NA	NA	No other Ensembl ortholog	NA	NA	NA	NA	NA	No other Ensembl ortholog	NA	NA	NA	NA	NA	No other Ensembl ortholog	NA	NA	NA	NA	NA	No other Ensembl ortholog	NA	NA	NA	NA	NA	No other Ensembl ortholog
ovis_aries_ortho18014	No other Ensembl ortholog	NA	NA	NA	NA	NA	No other Ensembl ortholog	NA	NA	NA	NA	NA	No other Ensembl ortholog	NA	NA	NA	NA	NA	ENSOARG00000025235	NA	no homology	ENSOARG00000025235	0.242306	0.814881	No other Ensembl ortholog	NA	NA	NA	NA	NA	No other Ensembl ortholog	NA	NA	NA	NA	NA	No other Ensembl ortholog	NA	NA	NA	NA	NA	No other Ensembl ortholog	NA	NA	NA	NA	NA	No other Ensembl ortholog
homo_sapiens_ortho8458	ENSG00000127415	IDUA	n/a	28	0.273141	0.197603	ENSRNOG00000000043	Idua	n/a	77	0.130811	0.16009	ENSBTAG00000007002	IDUA	0.10554	81	0.0225935	0.93347	ENSOARG00000016268	IDUA	n/a	66	-0.126978	0.533148	No other Ensembl ortholog	NA	NA	NA	NA	NA	ENSECAG00000019632	IDUA	0.10774	84	0.0544647	0.885654	ENSCAFG00000016701	IDUA	0.12329	81	-0.0880634	0.787699	ENSPVAG00000015066	IDUA	n/a	50	0.131259	0.73495	No other Ensembl ortholog
homo_sapiens_ortho10078	ENSG00000243660	ZNF487	0.58638	32	0.0613389	0.892405	No other Ensembl ortholog	NA	NA	NA	NA	NA	No other Ensembl ortholog	NA	NA	NA	NA	NA	No other Ensembl ortholog	NA	NA	NA	NA	NA	No other Ensembl ortholog	NA	NA	NA	NA	NA	No other Ensembl ortholog	NA	NA	NA	NA	NA	No other Ensembl ortholog	NA	NA	NA	NA	NA	No other Ensembl ortholog	NA	NA	NA	NA	NA	No other Ensembl ortholog
homo_sapiens_ortho6114	ENSG00000135506	OS9	n/a	16	0.201034	0.284677	ENSRNOG00000025570	Os9	0.15764	82	0.162053	0.0466987	ENSBTAG00000007152	OS9	0.1854	90	0.0422643	0.848748	ENSOARG00000005584	OS9	0.18794	89	0.0480682	0.85277	No other Ensembl ortholog	NA	NA	NA	NA	NA	ENSECAG00000022388	OS9	0.20494	87	0.127484	0.578354	ENSCAFG00000000259	OS9	0.18066	87	0.119348	0.429526	ENSPVAG00000012127	OS9	n/a	88	0.149113	0.248853	ENSMLUG00000005905
homo_sapiens_ortho9340	ENSG00000179632	MAF1	n/a	26	0.06042	0.842013	ENSRNOG00000013514	Maf1	0.02295	93	0.0580683	0.615993	ENSBTAG00000012242	MAF1	0.02179	94	0.121351	0.568139	ENSOARG00000014895	MAF1	n/a	94	-0.502031	0.00425786	ENSSSCG00000005915	MAF1	n/a	94	0.0023418	0.988393	ENSECAG00000006366	MAF1	0.02083	95	-0.172632	0.497715	No other Ensembl ortholog	NA	NA	NA	NA	NA	ENSPVAG00000007105	MAF1	n/a	95	0.196046	0.335143	ENSMLUG00000006864
homo_sapiens_ortho9340	No other Ensembl ortholog	NA	NA	NA	NA	NA	No other Ensembl ortholog	NA	NA	NA	NA	NA	No other Ensembl ortholog	NA	NA	NA	NA	NA	No other Ensembl ortholog	NA	NA	NA	NA	NA	No other Ensembl ortholog	NA	NA	NA	NA	NA	No other Ensembl ortholog	NA	NA	NA	NA	NA	No other Ensembl ortholog	NA	NA	NA	NA	NA	No other Ensembl ortholog	NA	NA	NA	NA	NA	ENSMLUG00000012283
rattus_norvegicus_ortho15992	ENSG00000087258	GNAO1	0.0484	93	Not differentially expressed	NA	ENSRNOG00000019482	Gnao1	n/a	40	-0.330216	0.0387456	ENSBTAG00000003794	GNAO1	0.01608	98	Not differentially expressed	NA	ENSOARG00000018540	GNAO1	0.01736	98	-0.126077	0.823993	ENSSSCG00000002823	GNAO1	n/a	61	Not differentially expressed	NA	ENSECAG00000013133	GNAO1	0.02106	99	Not differentially expressed	NA	ENSCAFG00000009233	GNAO1	0.01543	99	Not differentially expressed	NA	ENSPVAG00000014577	GNAO1	n/a	79	Not differentially expressed	NA	ENSMLUG00000029726
gallus_gallus_ortho24678	No other Ensembl ortholog	NA	NA	NA	NA	NA	No other Ensembl ortholog	NA	NA	NA	NA	NA	No other Ensembl ortholog	NA	NA	NA	NA	NA	No other Ensembl ortholog	NA	NA	NA	NA	NA	No other Ensembl ortholog	NA	NA	NA	NA	NA	No other Ensembl ortholog	NA	NA	NA	NA	NA	No other Ensembl ortholog	NA	NA	NA	NA	NA	No other Ensembl ortholog	NA	NA	NA	NA	NA	No other Ensembl ortholog
rattus_norvegicus_ortho14769	ENSG00000187736	NHEJ1	0.40043	77	Not differentially expressed	NA	ENSRNOG00000018162	Nhej1	n/a	10	0.071552	0.84244	ENSBTAG00000031041	NHEJ1	0.34366	74	0.0149327	0.961331	ENSOARG00000019795	NHEJ1	0.32026	79	-0.504105	0.142586	ENSSSCG00000016205	NHEJ1	0.34639	71	-0.0407148	0.838937	No other Ensembl ortholog	NA	NA	NA	NA	NA	ENSCAFG00000030464	NHEJ1	0.39729	70	0.0621247	0.894137	ENSPVAG00000010783	NHEJ1	n/a	72	-0.268198	0.106749	ENSMLUG00000024087
rattus_norvegicus_ortho14769	No other Ensembl ortholog	NA	NA	NA	NA	NA	No other Ensembl ortholog	NA	NA	NA	NA	NA	No other Ensembl ortholog	NA	NA	NA	NA	NA	No other Ensembl ortholog	NA	NA	NA	NA	NA	No other Ensembl ortholog	NA	NA	NA	NA	NA	No other Ensembl ortholog	NA	NA	NA	NA	NA	No other Ensembl ortholog	NA	NA	NA	NA	NA	No other Ensembl ortholog	NA	NA	NA	NA	NA	ENSMLUG00000026660
homo_sapiens_ortho2882	ENSG00000103264	FBXO31	n/a	37	0.28916	0.201909	ENSRNOG00000042274	Fbxo31	n/a	89	-0.175543	0.224468	ENSBTAG00000002226	FBXO31	n/a	82	-0.41237	0.162778	ENSOARG00000011734	FBXO31	0.06331	83	-0.148441	0.599232	ENSSSCG00000002654	FBXO31	n/a	83	-0.849951	1.28802e-10	ENSECAG00000001926	FBXO31	0.05667	90	-0.261769	0.331489	ENSCAFG00000019910	FBXO31	n/a	81	0.0105235	0.981442	ENSPVAG00000016856	FBXO31	n/a	70	-0.167258	0.504724	ENSMLUG00000015584
homo_sapiens_ortho2882	No other Ensembl ortholog	NA	NA	NA	NA	NA	No other Ensembl ortholog	NA	NA	NA	NA	NA	No other Ensembl ortholog	NA	NA	NA	NA	NA	No other Ensembl ortholog	NA	NA	NA	NA	NA	No other Ensembl ortholog	NA	NA	NA	NA	NA	No other Ensembl ortholog	NA	NA	NA	NA	NA	No other Ensembl ortholog	NA	NA	NA	NA	NA	No other Ensembl ortholog	NA	NA	NA	NA	NA	ENSMLUG00000005523
homo_sapiens_ortho2882	No other Ensembl ortholog	NA	NA	NA	NA	NA	No other Ensembl ortholog	NA	NA	NA	NA	NA	No other Ensembl ortholog	NA	NA	NA	NA	NA	No other Ensembl ortholog	NA	NA	NA	NA	NA	No other Ensembl ortholog	NA	NA	NA	NA	NA	No other Ensembl ortholog	NA	NA	NA	NA	NA	No other Ensembl ortholog	NA	NA	NA	NA	NA	No other Ensembl ortholog	NA	NA	NA	NA	NA	ENSMLUG00000024122
homo_sapiens_ortho2882	No other Ensembl ortholog	NA	NA	NA	NA	NA	No other Ensembl ortholog	NA	NA	NA	NA	NA	No other Ensembl ortholog	NA	NA	NA	NA	NA	No other Ensembl ortholog	NA	NA	NA	NA	NA	No other Ensembl ortholog	NA	NA	NA	NA	NA	No other Ensembl ortholog	NA	NA	NA	NA	NA	No other Ensembl ortholog	NA	NA	NA	NA	NA	No other Ensembl ortholog	NA	NA	NA	NA	NA	ENSMLUG00000026461
homo_sapiens_ortho2882	No other Ensembl ortholog	NA	NA	NA	NA	NA	No other Ensembl ortholog	NA	NA	NA	NA	NA	No other Ensembl ortholog	NA	NA	NA	NA	NA	No other Ensembl ortholog	NA	NA	NA	NA	NA	No other Ensembl ortholog	NA	NA	NA	NA	NA	No other Ensembl ortholog	NA	NA	NA	NA	NA	No other Ensembl ortholog	NA	NA	NA	NA	NA	No other Ensembl ortholog	NA	NA	NA	NA	NA	ENSMLUG00000026431
homo_sapiens_ortho2882	No other Ensembl ortholog	NA	NA	NA	NA	NA	No other Ensembl ortholog	NA	NA	NA	NA	NA	No other Ensembl ortholog	NA	NA	NA	NA	NA	No other Ensembl ortholog	NA	NA	NA	NA	NA	No other Ensembl ortholog	NA	NA	NA	NA	NA	No other Ensembl ortholog	NA	NA	NA	NA	NA	No other Ensembl ortholog	NA	NA	NA	NA	NA	No other Ensembl ortholog	NA	NA	NA	NA	NA	ENSMLUG00000005194
homo_sapiens_ortho2882	No other Ensembl ortholog	NA	NA	NA	NA	NA	No other Ensembl ortholog	NA	NA	NA	NA	NA	No other Ensembl ortholog	NA	NA	NA	NA	NA	No other Ensembl ortholog	NA	NA	NA	NA	NA	No other Ensembl ortholog	NA	NA	NA	NA	NA	No other Ensembl ortholog	NA	NA	NA	NA	NA	No other Ensembl ortholog	NA	NA	NA	NA	NA	No other Ensembl ortholog	NA	NA	NA	NA	NA	ENSMLUG00000030178
homo_sapiens_ortho2882	No other Ensembl ortholog	NA	NA	NA	NA	NA	No other Ensembl ortholog	NA	NA	NA	NA	NA	No other Ensembl ortholog	NA	NA	NA	NA	NA	No other Ensembl ortholog	NA	NA	NA	NA	NA	No other Ensembl ortholog	NA	NA	NA	NA	NA	No other Ensembl ortholog	NA	NA	NA	NA	NA	No other Ensembl ortholog	NA	NA	NA	NA	NA	No other Ensembl ortholog	NA	NA	NA	NA	NA	ENSMLUG00000029686
homo_sapiens_ortho2882	No other Ensembl ortholog	NA	NA	NA	NA	NA	No other Ensembl ortholog	NA	NA	NA	NA	NA	No other Ensembl ortholog	NA	NA	NA	NA	NA	No other Ensembl ortholog	NA	NA	NA	NA	NA	No other Ensembl ortholog	NA	NA	NA	NA	NA	No other Ensembl ortholog	NA	NA	NA	NA	NA	No other Ensembl ortholog	NA	NA	NA	NA	NA	No other Ensembl ortholog	NA	NA	NA	NA	NA	ENSMLUG00000023375
homo_sapiens_ortho2882	No other Ensembl ortholog	NA	NA	NA	NA	NA	No other Ensembl ortholog	NA	NA	NA	NA	NA	No other Ensembl ortholog	NA	NA	NA	NA	NA	No other Ensembl ortholog	NA	NA	NA	NA	NA	No other Ensembl ortholog	NA	NA	NA	NA	NA	No other Ensembl ortholog	NA	NA	NA	NA	NA	No other Ensembl ortholog	NA	NA	NA	NA	NA	No other Ensembl ortholog	NA	NA	NA	NA	NA	ENSMLUG00000028860
homo_sapiens_ortho2882	No other Ensembl ortholog	NA	NA	NA	NA	NA	No other Ensembl ortholog	NA	NA	NA	NA	NA	No other Ensembl ortholog	NA	NA	NA	NA	NA	No other Ensembl ortholog	NA	NA	NA	NA	NA	No other Ensembl ortholog	NA	NA	NA	NA	NA	No other Ensembl ortholog	NA	NA	NA	NA	NA	No other Ensembl ortholog	NA	NA	NA	NA	NA	No other Ensembl ortholog	NA	NA	NA	NA	NA	ENSMLUG00000029932
homo_sapiens_ortho2882	No other Ensembl ortholog	NA	NA	NA	NA	NA	No other Ensembl ortholog	NA	NA	NA	NA	NA	No other Ensembl ortholog	NA	NA	NA	NA	NA	No other Ensembl ortholog	NA	NA	NA	NA	NA	No other Ensembl ortholog	NA	NA	NA	NA	NA	No other Ensembl ortholog	NA	NA	NA	NA	NA	No other Ensembl ortholog	NA	NA	NA	NA	NA	No other Ensembl ortholog	NA	NA	NA	NA	NA	ENSMLUG00000025787
homo_sapiens_ortho2882	No other Ensembl ortholog	NA	NA	NA	NA	NA	No other Ensembl ortholog	NA	NA	NA	NA	NA	No other Ensembl ortholog	NA	NA	NA	NA	NA	No other Ensembl ortholog	NA	NA	NA	NA	NA	No other Ensembl ortholog	NA	NA	NA	NA	NA	No other Ensembl ortholog	NA	NA	NA	NA	NA	No other Ensembl ortholog	NA	NA	NA	NA	NA	No other Ensembl ortholog	NA	NA	NA	NA	NA	ENSMLUG00000024512
homo_sapiens_ortho2882	No other Ensembl ortholog	NA	NA	NA	NA	NA	No other Ensembl ortholog	NA	NA	NA	NA	NA	No other Ensembl ortholog	NA	NA	NA	NA	NA	No other Ensembl ortholog	NA	NA	NA	NA	NA	No other Ensembl ortholog	NA	NA	NA	NA	NA	No other Ensembl ortholog	NA	NA	NA	NA	NA	No other Ensembl ortholog	NA	NA	NA	NA	NA	No other Ensembl ortholog	NA	NA	NA	NA	NA	ENSMLUG00000023226
homo_sapiens_ortho2882	No other Ensembl ortholog	NA	NA	NA	NA	NA	No other Ensembl ortholog	NA	NA	NA	NA	NA	No other Ensembl ortholog	NA	NA	NA	NA	NA	No other Ensembl ortholog	NA	NA	NA	NA	NA	No other Ensembl ortholog	NA	NA	NA	NA	NA	No other Ensembl ortholog	NA	NA	NA	NA	NA	No other Ensembl ortholog	NA	NA	NA	NA	NA	No other Ensembl ortholog	NA	NA	NA	NA	NA	ENSMLUG00000026618
homo_sapiens_ortho2882	No other Ensembl ortholog	NA	NA	NA	NA	NA	No other Ensembl ortholog	NA	NA	NA	NA	NA	No other Ensembl ortholog	NA	NA	NA	NA	NA	No other Ensembl ortholog	NA	NA	NA	NA	NA	No other Ensembl ortholog	NA	NA	NA	NA	NA	No other Ensembl ortholog	NA	NA	NA	NA	NA	No other Ensembl ortholog	NA	NA	NA	NA	NA	No other Ensembl ortholog	NA	NA	NA	NA	NA	ENSMLUG00000029731
homo_sapiens_ortho2882	No other Ensembl ortholog	NA	NA	NA	NA	NA	No other Ensembl ortholog	NA	NA	NA	NA	NA	No other Ensembl ortholog	NA	NA	NA	NA	NA	No other Ensembl ortholog	NA	NA	NA	NA	NA	No other Ensembl ortholog	NA	NA	NA	NA	NA	No other Ensembl ortholog	NA	NA	NA	NA	NA	No other Ensembl ortholog	NA	NA	NA	NA	NA	No other Ensembl ortholog	NA	NA	NA	NA	NA	ENSMLUG00000030502
homo_sapiens_ortho2882	No other Ensembl ortholog	NA	NA	NA	NA	NA	No other Ensembl ortholog	NA	NA	NA	NA	NA	No other Ensembl ortholog	NA	NA	NA	NA	NA	No other Ensembl ortholog	NA	NA	NA	NA	NA	No other Ensembl ortholog	NA	NA	NA	NA	NA	No other Ensembl ortholog	NA	NA	NA	NA	NA	No other Ensembl ortholog	NA	NA	NA	NA	NA	No other Ensembl ortholog	NA	NA	NA	NA	NA	ENSMLUG00000030068
homo_sapiens_ortho2882	No other Ensembl ortholog	NA	NA	NA	NA	NA	No other Ensembl ortholog	NA	NA	NA	NA	NA	No other Ensembl ortholog	NA	NA	NA	NA	NA	No other Ensembl ortholog	NA	NA	NA	NA	NA	No other Ensembl ortholog	NA	NA	NA	NA	NA	No other Ensembl ortholog	NA	NA	NA	NA	NA	No other Ensembl ortholog	NA	NA	NA	NA	NA	No other Ensembl ortholog	NA	NA	NA	NA	NA	ENSMLUG00000026549
homo_sapiens_ortho2882	No other Ensembl ortholog	NA	NA	NA	NA	NA	No other Ensembl ortholog	NA	NA	NA	NA	NA	No other Ensembl ortholog	NA	NA	NA	NA	NA	No other Ensembl ortholog	NA	NA	NA	NA	NA	No other Ensembl ortholog	NA	NA	NA	NA	NA	No other Ensembl ortholog	NA	NA	NA	NA	NA	No other Ensembl ortholog	NA	NA	NA	NA	NA	No other Ensembl ortholog	NA	NA	NA	NA	NA	ENSMLUG00000025632
homo_sapiens_ortho2882	No other Ensembl ortholog	NA	NA	NA	NA	NA	No other Ensembl ortholog	NA	NA	NA	NA	NA	No other Ensembl ortholog	NA	NA	NA	NA	NA	No other Ensembl ortholog	NA	NA	NA	NA	NA	No other Ensembl ortholog	NA	NA	NA	NA	NA	No other Ensembl ortholog	NA	NA	NA	NA	NA	No other Ensembl ortholog	NA	NA	NA	NA	NA	No other Ensembl ortholog	NA	NA	NA	NA	NA	ENSMLUG00000010703
homo_sapiens_ortho2882	No other Ensembl ortholog	NA	NA	NA	NA	NA	No other Ensembl ortholog	NA	NA	NA	NA	NA	No other Ensembl ortholog	NA	NA	NA	NA	NA	No other Ensembl ortholog	NA	NA	NA	NA	NA	No other Ensembl ortholog	NA	NA	NA	NA	NA	No other Ensembl ortholog	NA	NA	NA	NA	NA	No other Ensembl ortholog	NA	NA	NA	NA	NA	No other Ensembl ortholog	NA	NA	NA	NA	NA	ENSMLUG00000028702
homo_sapiens_ortho2882	No other Ensembl ortholog	NA	NA	NA	NA	NA	No other Ensembl ortholog	NA	NA	NA	NA	NA	No other Ensembl ortholog	NA	NA	NA	NA	NA	No other Ensembl ortholog	NA	NA	NA	NA	NA	No other Ensembl ortholog	NA	NA	NA	NA	NA	No other Ensembl ortholog	NA	NA	NA	NA	NA	No other Ensembl ortholog	NA	NA	NA	NA	NA	No other Ensembl ortholog	NA	NA	NA	NA	NA	ENSMLUG00000023124
homo_sapiens_ortho2882	No other Ensembl ortholog	NA	NA	NA	NA	NA	No other Ensembl ortholog	NA	NA	NA	NA	NA	No other Ensembl ortholog	NA	NA	NA	NA	NA	No other Ensembl ortholog	NA	NA	NA	NA	NA	No other Ensembl ortholog	NA	NA	NA	NA	NA	No other Ensembl ortholog	NA	NA	NA	NA	NA	No other Ensembl ortholog	NA	NA	NA	NA	NA	No other Ensembl ortholog	NA	NA	NA	NA	NA	ENSMLUG00000024810
homo_sapiens_ortho2882	No other Ensembl ortholog	NA	NA	NA	NA	NA	No other Ensembl ortholog	NA	NA	NA	NA	NA	No other Ensembl ortholog	NA	NA	NA	NA	NA	No other Ensembl ortholog	NA	NA	NA	NA	NA	No other Ensembl ortholog	NA	NA	NA	NA	NA	No other Ensembl ortholog	NA	NA	NA	NA	NA	No other Ensembl ortholog	NA	NA	NA	NA	NA	No other Ensembl ortholog	NA	NA	NA	NA	NA	ENSMLUG00000026846
homo_sapiens_ortho2882	No other Ensembl ortholog	NA	NA	NA	NA	NA	No other Ensembl ortholog	NA	NA	NA	NA	NA	No other Ensembl ortholog	NA	NA	NA	NA	NA	No other Ensembl ortholog	NA	NA	NA	NA	NA	No other Ensembl ortholog	NA	NA	NA	NA	NA	No other Ensembl ortholog	NA	NA	NA	NA	NA	No other Ensembl ortholog	NA	NA	NA	NA	NA	No other Ensembl ortholog	NA	NA	NA	NA	NA	ENSMLUG00000029981
homo_sapiens_ortho2882	No other Ensembl ortholog	NA	NA	NA	NA	NA	No other Ensembl ortholog	NA	NA	NA	NA	NA	No other Ensembl ortholog	NA	NA	NA	NA	NA	No other Ensembl ortholog	NA	NA	NA	NA	NA	No other Ensembl ortholog	NA	NA	NA	NA	NA	No other Ensembl ortholog	NA	NA	NA	NA	NA	No other Ensembl ortholog	NA	NA	NA	NA	NA	No other Ensembl ortholog	NA	NA	NA	NA	NA	ENSMLUG00000024219
homo_sapiens_ortho2882	No other Ensembl ortholog	NA	NA	NA	NA	NA	No other Ensembl ortholog	NA	NA	NA	NA	NA	No other Ensembl ortholog	NA	NA	NA	NA	NA	No other Ensembl ortholog	NA	NA	NA	NA	NA	No other Ensembl ortholog	NA	NA	NA	NA	NA	No other Ensembl ortholog	NA	NA	NA	NA	NA	No other Ensembl ortholog	NA	NA	NA	NA	NA	No other Ensembl ortholog	NA	NA	NA	NA	NA	ENSMLUG00000026484
homo_sapiens_ortho2882	No other Ensembl ortholog	NA	NA	NA	NA	NA	No other Ensembl ortholog	NA	NA	NA	NA	NA	No other Ensembl ortholog	NA	NA	NA	NA	NA	No other Ensembl ortholog	NA	NA	NA	NA	NA	No other Ensembl ortholog	NA	NA	NA	NA	NA	No other Ensembl ortholog	NA	NA	NA	NA	NA	No other Ensembl ortholog	NA	NA	NA	NA	NA	No other Ensembl ortholog	NA	NA	NA	NA	NA	ENSMLUG00000022558
homo_sapiens_ortho2882	No other Ensembl ortholog	NA	NA	NA	NA	NA	No other Ensembl ortholog	NA	NA	NA	NA	NA	No other Ensembl ortholog	NA	NA	NA	NA	NA	No other Ensembl ortholog	NA	NA	NA	NA	NA	No other Ensembl ortholog	NA	NA	NA	NA	NA	No other Ensembl ortholog	NA	NA	NA	NA	NA	No other Ensembl ortholog	NA	NA	NA	NA	NA	No other Ensembl ortholog	NA	NA	NA	NA	NA	ENSMLUG00000023999
homo_sapiens_ortho2882	No other Ensembl ortholog	NA	NA	NA	NA	NA	No other Ensembl ortholog	NA	NA	NA	NA	NA	No other Ensembl ortholog	NA	NA	NA	NA	NA	No other Ensembl ortholog	NA	NA	NA	NA	NA	No other Ensembl ortholog	NA	NA	NA	NA	NA	No other Ensembl ortholog	NA	NA	NA	NA	NA	No other Ensembl ortholog	NA	NA	NA	NA	NA	No other Ensembl ortholog	NA	NA	NA	NA	NA	ENSMLUG00000022285
homo_sapiens_ortho2882	No other Ensembl ortholog	NA	NA	NA	NA	NA	No other Ensembl ortholog	NA	NA	NA	NA	NA	No other Ensembl ortholog	NA	NA	NA	NA	NA	No other Ensembl ortholog	NA	NA	NA	NA	NA	No other Ensembl ortholog	NA	NA	NA	NA	NA	No other Ensembl ortholog	NA	NA	NA	NA	NA	No other Ensembl ortholog	NA	NA	NA	NA	NA	No other Ensembl ortholog	NA	NA	NA	NA	NA	ENSMLUG00000027294
homo_sapiens_ortho2882	No other Ensembl ortholog	NA	NA	NA	NA	NA	No other Ensembl ortholog	NA	NA	NA	NA	NA	No other Ensembl ortholog	NA	NA	NA	NA	NA	No other Ensembl ortholog	NA	NA	NA	NA	NA	No other Ensembl ortholog	NA	NA	NA	NA	NA	No other Ensembl ortholog	NA	NA	NA	NA	NA	No other Ensembl ortholog	NA	NA	NA	NA	NA	No other Ensembl ortholog	NA	NA	NA	NA	NA	ENSMLUG00000030286
homo_sapiens_ortho2882	No other Ensembl ortholog	NA	NA	NA	NA	NA	No other Ensembl ortholog	NA	NA	NA	NA	NA	No other Ensembl ortholog	NA	NA	NA	NA	NA	No other Ensembl ortholog	NA	NA	NA	NA	NA	No other Ensembl ortholog	NA	NA	NA	NA	NA	No other Ensembl ortholog	NA	NA	NA	NA	NA	No other Ensembl ortholog	NA	NA	NA	NA	NA	No other Ensembl ortholog	NA	NA	NA	NA	NA	ENSMLUG00000029939
homo_sapiens_ortho2882	No other Ensembl ortholog	NA	NA	NA	NA	NA	No other Ensembl ortholog	NA	NA	NA	NA	NA	No other Ensembl ortholog	NA	NA	NA	NA	NA	No other Ensembl ortholog	NA	NA	NA	NA	NA	No other Ensembl ortholog	NA	NA	NA	NA	NA	No other Ensembl ortholog	NA	NA	NA	NA	NA	No other Ensembl ortholog	NA	NA	NA	NA	NA	No other Ensembl ortholog	NA	NA	NA	NA	NA	ENSMLUG00000030174
homo_sapiens_ortho2882	No other Ensembl ortholog	NA	NA	NA	NA	NA	No other Ensembl ortholog	NA	NA	NA	NA	NA	No other Ensembl ortholog	NA	NA	NA	NA	NA	No other Ensembl ortholog	NA	NA	NA	NA	NA	No other Ensembl ortholog	NA	NA	NA	NA	NA	No other Ensembl ortholog	NA	NA	NA	NA	NA	No other Ensembl ortholog	NA	NA	NA	NA	NA	No other Ensembl ortholog	NA	NA	NA	NA	NA	ENSMLUG00000023747
homo_sapiens_ortho2882	No other Ensembl ortholog	NA	NA	NA	NA	NA	No other Ensembl ortholog	NA	NA	NA	NA	NA	No other Ensembl ortholog	NA	NA	NA	NA	NA	No other Ensembl ortholog	NA	NA	NA	NA	NA	No other Ensembl ortholog	NA	NA	NA	NA	NA	No other Ensembl ortholog	NA	NA	NA	NA	NA	No other Ensembl ortholog	NA	NA	NA	NA	NA	No other Ensembl ortholog	NA	NA	NA	NA	NA	ENSMLUG00000028006
homo_sapiens_ortho2882	No other Ensembl ortholog	NA	NA	NA	NA	NA	No other Ensembl ortholog	NA	NA	NA	NA	NA	No other Ensembl ortholog	NA	NA	NA	NA	NA	No other Ensembl ortholog	NA	NA	NA	NA	NA	No other Ensembl ortholog	NA	NA	NA	NA	NA	No other Ensembl ortholog	NA	NA	NA	NA	NA	No other Ensembl ortholog	NA	NA	NA	NA	NA	No other Ensembl ortholog	NA	NA	NA	NA	NA	ENSMLUG00000022725
homo_sapiens_ortho2882	No other Ensembl ortholog	NA	NA	NA	NA	NA	No other Ensembl ortholog	NA	NA	NA	NA	NA	No other Ensembl ortholog	NA	NA	NA	NA	NA	No other Ensembl ortholog	NA	NA	NA	NA	NA	No other Ensembl ortholog	NA	NA	NA	NA	NA	No other Ensembl ortholog	NA	NA	NA	NA	NA	No other Ensembl ortholog	NA	NA	NA	NA	NA	No other Ensembl ortholog	NA	NA	NA	NA	NA	ENSMLUG00000026447
homo_sapiens_ortho2882	No other Ensembl ortholog	NA	NA	NA	NA	NA	No other Ensembl ortholog	NA	NA	NA	NA	NA	No other Ensembl ortholog	NA	NA	NA	NA	NA	No other Ensembl ortholog	NA	NA	NA	NA	NA	No other Ensembl ortholog	NA	NA	NA	NA	NA	No other Ensembl ortholog	NA	NA	NA	NA	NA	No other Ensembl ortholog	NA	NA	NA	NA	NA	No other Ensembl ortholog	NA	NA	NA	NA	NA	ENSMLUG00000022278
homo_sapiens_ortho2882	No other Ensembl ortholog	NA	NA	NA	NA	NA	No other Ensembl ortholog	NA	NA	NA	NA	NA	No other Ensembl ortholog	NA	NA	NA	NA	NA	No other Ensembl ortholog	NA	NA	NA	NA	NA	No other Ensembl ortholog	NA	NA	NA	NA	NA	No other Ensembl ortholog	NA	NA	NA	NA	NA	No other Ensembl ortholog	NA	NA	NA	NA	NA	No other Ensembl ortholog	NA	NA	NA	NA	NA	ENSMLUG00000022527
homo_sapiens_ortho2882	No other Ensembl ortholog	NA	NA	NA	NA	NA	No other Ensembl ortholog	NA	NA	NA	NA	NA	No other Ensembl ortholog	NA	NA	NA	NA	NA	No other Ensembl ortholog	NA	NA	NA	NA	NA	No other Ensembl ortholog	NA	NA	NA	NA	NA	No other Ensembl ortholog	NA	NA	NA	NA	NA	No other Ensembl ortholog	NA	NA	NA	NA	NA	No other Ensembl ortholog	NA	NA	NA	NA	NA	ENSMLUG00000025345
homo_sapiens_ortho2882	No other Ensembl ortholog	NA	NA	NA	NA	NA	No other Ensembl ortholog	NA	NA	NA	NA	NA	No other Ensembl ortholog	NA	NA	NA	NA	NA	No other Ensembl ortholog	NA	NA	NA	NA	NA	No other Ensembl ortholog	NA	NA	NA	NA	NA	No other Ensembl ortholog	NA	NA	NA	NA	NA	No other Ensembl ortholog	NA	NA	NA	NA	NA	No other Ensembl ortholog	NA	NA	NA	NA	NA	ENSMLUG00000030576
homo_sapiens_ortho2882	No other Ensembl ortholog	NA	NA	NA	NA	NA	No other Ensembl ortholog	NA	NA	NA	NA	NA	No other Ensembl ortholog	NA	NA	NA	NA	NA	No other Ensembl ortholog	NA	NA	NA	NA	NA	No other Ensembl ortholog	NA	NA	NA	NA	NA	No other Ensembl ortholog	NA	NA	NA	NA	NA	No other Ensembl ortholog	NA	NA	NA	NA	NA	No other Ensembl ortholog	NA	NA	NA	NA	NA	ENSMLUG00000026722
homo_sapiens_ortho2882	No other Ensembl ortholog	NA	NA	NA	NA	NA	No other Ensembl ortholog	NA	NA	NA	NA	NA	No other Ensembl ortholog	NA	NA	NA	NA	NA	No other Ensembl ortholog	NA	NA	NA	NA	NA	No other Ensembl ortholog	NA	NA	NA	NA	NA	No other Ensembl ortholog	NA	NA	NA	NA	NA	No other Ensembl ortholog	NA	NA	NA	NA	NA	No other Ensembl ortholog	NA	NA	NA	NA	NA	ENSMLUG00000024824
homo_sapiens_ortho2882	No other Ensembl ortholog	NA	NA	NA	NA	NA	No other Ensembl ortholog	NA	NA	NA	NA	NA	No other Ensembl ortholog	NA	NA	NA	NA	NA	No other Ensembl ortholog	NA	NA	NA	NA	NA	No other Ensembl ortholog	NA	NA	NA	NA	NA	No other Ensembl ortholog	NA	NA	NA	NA	NA	No other Ensembl ortholog	NA	NA	NA	NA	NA	No other Ensembl ortholog	NA	NA	NA	NA	NA	ENSMLUG00000022878
homo_sapiens_ortho2882	No other Ensembl ortholog	NA	NA	NA	NA	NA	No other Ensembl ortholog	NA	NA	NA	NA	NA	No other Ensembl ortholog	NA	NA	NA	NA	NA	No other Ensembl ortholog	NA	NA	NA	NA	NA	No other Ensembl ortholog	NA	NA	NA	NA	NA	No other Ensembl ortholog	NA	NA	NA	NA	NA	No other Ensembl ortholog	NA	NA	NA	NA	NA	No other Ensembl ortholog	NA	NA	NA	NA	NA	ENSMLUG00000023409
homo_sapiens_ortho2882	No other Ensembl ortholog	NA	NA	NA	NA	NA	No other Ensembl ortholog	NA	NA	NA	NA	NA	No other Ensembl ortholog	NA	NA	NA	NA	NA	No other Ensembl ortholog	NA	NA	NA	NA	NA	No other Ensembl ortholog	NA	NA	NA	NA	NA	No other Ensembl ortholog	NA	NA	NA	NA	NA	No other Ensembl ortholog	NA	NA	NA	NA	NA	No other Ensembl ortholog	NA	NA	NA	NA	NA	ENSMLUG00000030650
homo_sapiens_ortho2882	No other Ensembl ortholog	NA	NA	NA	NA	NA	No other Ensembl ortholog	NA	NA	NA	NA	NA	No other Ensembl ortholog	NA	NA	NA	NA	NA	No other Ensembl ortholog	NA	NA	NA	NA	NA	No other Ensembl ortholog	NA	NA	NA	NA	NA	No other Ensembl ortholog	NA	NA	NA	NA	NA	No other Ensembl ortholog	NA	NA	NA	NA	NA	No other Ensembl ortholog	NA	NA	NA	NA	NA	ENSMLUG00000029188
homo_sapiens_ortho2882	No other Ensembl ortholog	NA	NA	NA	NA	NA	No other Ensembl ortholog	NA	NA	NA	NA	NA	No other Ensembl ortholog	NA	NA	NA	NA	NA	No other Ensembl ortholog	NA	NA	NA	NA	NA	No other Ensembl ortholog	NA	NA	NA	NA	NA	No other Ensembl ortholog	NA	NA	NA	NA	NA	No other Ensembl ortholog	NA	NA	NA	NA	NA	No other Ensembl ortholog	NA	NA	NA	NA	NA	ENSMLUG00000027000
homo_sapiens_ortho2882	No other Ensembl ortholog	NA	NA	NA	NA	NA	No other Ensembl ortholog	NA	NA	NA	NA	NA	No other Ensembl ortholog	NA	NA	NA	NA	NA	No other Ensembl ortholog	NA	NA	NA	NA	NA	No other Ensembl ortholog	NA	NA	NA	NA	NA	No other Ensembl ortholog	NA	NA	NA	NA	NA	No other Ensembl ortholog	NA	NA	NA	NA	NA	No other Ensembl ortholog	NA	NA	NA	NA	NA	ENSMLUG00000022842
homo_sapiens_ortho2882	No other Ensembl ortholog	NA	NA	NA	NA	NA	No other Ensembl ortholog	NA	NA	NA	NA	NA	No other Ensembl ortholog	NA	NA	NA	NA	NA	No other Ensembl ortholog	NA	NA	NA	NA	NA	No other Ensembl ortholog	NA	NA	NA	NA	NA	No other Ensembl ortholog	NA	NA	NA	NA	NA	No other Ensembl ortholog	NA	NA	NA	NA	NA	No other Ensembl ortholog	NA	NA	NA	NA	NA	ENSMLUG00000022954
homo_sapiens_ortho2882	No other Ensembl ortholog	NA	NA	NA	NA	NA	No other Ensembl ortholog	NA	NA	NA	NA	NA	No other Ensembl ortholog	NA	NA	NA	NA	NA	No other Ensembl ortholog	NA	NA	NA	NA	NA	No other Ensembl ortholog	NA	NA	NA	NA	NA	No other Ensembl ortholog	NA	NA	NA	NA	NA	No other Ensembl ortholog	NA	NA	NA	NA	NA	No other Ensembl ortholog	NA	NA	NA	NA	NA	ENSMLUG00000029911
homo_sapiens_ortho2882	No other Ensembl ortholog	NA	NA	NA	NA	NA	No other Ensembl ortholog	NA	NA	NA	NA	NA	No other Ensembl ortholog	NA	NA	NA	NA	NA	No other Ensembl ortholog	NA	NA	NA	NA	NA	No other Ensembl ortholog	NA	NA	NA	NA	NA	No other Ensembl ortholog	NA	NA	NA	NA	NA	No other Ensembl ortholog	NA	NA	NA	NA	NA	No other Ensembl ortholog	NA	NA	NA	NA	NA	ENSMLUG00000029519
homo_sapiens_ortho2882	No other Ensembl ortholog	NA	NA	NA	NA	NA	No other Ensembl ortholog	NA	NA	NA	NA	NA	No other Ensembl ortholog	NA	NA	NA	NA	NA	No other Ensembl ortholog	NA	NA	NA	NA	NA	No other Ensembl ortholog	NA	NA	NA	NA	NA	No other Ensembl ortholog	NA	NA	NA	NA	NA	No other Ensembl ortholog	NA	NA	NA	NA	NA	No other Ensembl ortholog	NA	NA	NA	NA	NA	ENSMLUG00000025797
homo_sapiens_ortho2882	No other Ensembl ortholog	NA	NA	NA	NA	NA	No other Ensembl ortholog	NA	NA	NA	NA	NA	No other Ensembl ortholog	NA	NA	NA	NA	NA	No other Ensembl ortholog	NA	NA	NA	NA	NA	No other Ensembl ortholog	NA	NA	NA	NA	NA	No other Ensembl ortholog	NA	NA	NA	NA	NA	No other Ensembl ortholog	NA	NA	NA	NA	NA	No other Ensembl ortholog	NA	NA	NA	NA	NA	ENSMLUG00000026142
homo_sapiens_ortho5484	ENSG00000203805	PLPP4	n/a	31	-0.410381	0.0830186	ENSRNOG00000020424	Ppapdc1a	0.00492	100	Not differentially expressed	NA	ENSBTAG00000032106	PPAPDC1A	0.11178	93	Not differentially expressed	NA	ENSOARG00000004284	PLPP4	0.0117	99	Not differentially expressed	NA	ENSSSCG00000010691	PLPP4	0.01757	99	Not differentially expressed	NA	ENSECAG00000023526	PLPP4	0.05358	98	0.486713	0.308001	ENSCAFG00000012318	PLPP4	0.17107	94	Not differentially expressed	NA	ENSPVAG00000011103	PLPP4	n/a	98	Not differentially expressed	NA	ENSMLUG00000023072
homo_sapiens_ortho7856	ENSG00000108604	SMARCD2	n/a	41	-0.127385	0.620586	ENSRNOG00000010557	Smarcd2	0.02352	98	0.0873527	0.368513	ENSBTAG00000021062	SMARCD2	0.01031	99	-0.254025	0.112086	ENSOARG00000013842	SMARCD2	0.08421	95	-0.416838	0.00664431	ENSSSCG00000017286	SMARCD2	0.00969	99	-0.193851	0.0762262	ENSECAG00000011370	SMARCD2	0.02492	99	-0.0450061	0.911628	ENSCAFG00000012708	SMARCD2	0.01177	99	0.0310502	0.909088	ENSPVAG00000000168	SMARCD2	n/a	97	-0.231237	0.0538143	ENSMLUG00000011721
homo_sapiens_ortho7872	ENSG00000100505	TRIM9	n/a	45	1.07879	1.00082e-05	ENSRNOG00000007031	Trim9	0.01628	98	-0.176147	0.677496	ENSBTAG00000010103	TRIM9	0.02568	86	Not differentially expressed	NA	ENSOARG00000020691	TRIM9	0.02596	98	Not differentially expressed	NA	ENSSSCG00000005025	TRIM9	0.02073	86	0.435033	0.390363	ENSECAG00000003278	TRIM9	0.03267	79	-0.606177	0.0877312	ENSCAFG00000014603	TRIM9	0.02216	88	0.122078	0.89319	ENSPVAG00000006183	TRIM9	n/a	77	Not differentially expressed	NA	ENSMLUG00000009255
homo_sapiens_ortho11799	ENSG00000261221	ZNF865	n/a	18	-0.128976	0.703182	ENSRNOG00000028628	LOC100911196	n/a	87	0.118217	0.354346	ENSBTAG00000037582	ZNF865	0.06145	90	0.125237	0.836763	No other Ensembl ortholog	NA	NA	NA	NA	NA	No other Ensembl ortholog	NA	NA	NA	NA	NA	ENSECAG00000022619	ZNF865	n/a	79	-0.00348564	0.996136	ENSCAFG00000002564	ZNF865	n/a	92	-0.0258281	0.961246	No other Ensembl ortholog	NA	NA	NA	NA	NA	No other Ensembl ortholog
homo_sapiens_ortho7811	ENSG00000269958	RP11-73M18.8	N/A	ENSG00000269958	-0.348342	0.201909	No other Ensembl ortholog	NA	NA	NA	NA	NA	No other Ensembl ortholog	NA	NA	NA	NA	NA	No other Ensembl ortholog	NA	NA	NA	NA	NA	No other Ensembl ortholog	NA	NA	NA	NA	NA	No other Ensembl ortholog	NA	NA	NA	NA	NA	No other Ensembl ortholog	NA	NA	NA	NA	NA	No other Ensembl ortholog	NA	NA	NA	NA	NA	No other Ensembl ortholog
rattus_norvegicus_ortho16230	ENSG00000279257	C17orf100	n/a	64	Not differentially expressed	NA	ENSRNOG00000014865	LOC100912483	0.13814	73	0.141455	0.689591	No other Ensembl ortholog	NA	NA	NA	NA	NA	No other Ensembl ortholog	NA	NA	NA	NA	NA	No other Ensembl ortholog	NA	NA	NA	NA	NA	No other Ensembl ortholog	NA	NA	NA	NA	NA	No other Ensembl ortholog	NA	NA	NA	NA	NA	ENSPVAG00000002402	C17orf100	n/a	50	-0.562423	0.203266	No other Ensembl ortholog
homo_sapiens_ortho14397	ENSG00000142494	SLC47A1	n/a	22	-0.16342	0.684336	ENSRNOG00000057404	Slc47a1	0.20752	78	0.337227	0.343108	ENSBTAG00000016544	SLC47A1	0.19399	77	Not differentially expressed	NA	ENSOARG00000018143	SLC47A1	0.19633	78	Not differentially expressed	NA	No other Ensembl ortholog	NA	NA	NA	NA	NA	ENSECAG00000012493	SLC47A1	0.2957	84	0.0159091	0.982566	ENSCAFG00000018195	SLC47A1	0.39725	69	Not differentially expressed	NA	ENSPVAG00000017350	SLC47A1	n/a	80	Not differentially expressed	NA	No other Ensembl ortholog
rattus_norvegicus_ortho16691	No other Ensembl ortholog	NA	NA	NA	NA	NA	ENSRNOG00000052461	AABR07072759.1	N/A	ENSRNOG00000052461	-0.101789	0.684807	No other Ensembl ortholog	NA	NA	NA	NA	NA	No other Ensembl ortholog	NA	NA	NA	NA	NA	No other Ensembl ortholog	NA	NA	NA	NA	NA	No other Ensembl ortholog	NA	NA	NA	NA	NA	No other Ensembl ortholog	NA	NA	NA	NA	NA	No other Ensembl ortholog	NA	NA	NA	NA	NA	No other Ensembl ortholog
homo_sapiens_ortho4021	ENSG00000117036	ETV3	n/a	14	0.235638	0.298481	ENSRNOG00000043095	Etv3	0.16787	87	0.0414907	0.742588	ENSBTAG00000008649	ETV3	0.14909	92	0.428926	0.0928672	ENSOARG00000006704	ETV3	0.1482	92	0.298331	0.141821	ENSSSCG00000024970	ETV3	0.12667	93	0.0260034	0.864149	ENSECAG00000019747	ETV3	0.13465	95	-0.136521	0.639785	ENSCAFG00000016469	ETV3	0.1528	88	-0.019907	0.95654	ENSPVAG00000010725	ETV3	n/a	69	0.0585684	0.908337	ENSMLUG00000002030
homo_sapiens_ortho4021	No other Ensembl ortholog	NA	NA	NA	NA	NA	No other Ensembl ortholog	NA	NA	NA	NA	NA	No other Ensembl ortholog	NA	NA	NA	NA	NA	No other Ensembl ortholog	NA	NA	NA	NA	NA	No other Ensembl ortholog	NA	NA	NA	NA	NA	No other Ensembl ortholog	NA	NA	NA	NA	NA	No other Ensembl ortholog	NA	NA	NA	NA	NA	No other Ensembl ortholog	NA	NA	NA	NA	NA	No other Ensembl ortholog
sus_scrofa_ortho19100	No other Ensembl ortholog	NA	NA	NA	NA	NA	No other Ensembl ortholog	NA	NA	NA	NA	NA	No other Ensembl ortholog	NA	NA	NA	NA	NA	No other Ensembl ortholog	NA	NA	NA	NA	NA	ENSSSCG00000018068	NA	no homology	ENSSSCG00000018068	0.0604038	0.793774	No other Ensembl ortholog	NA	NA	NA	NA	NA	No other Ensembl ortholog	NA	NA	NA	NA	NA	No other Ensembl ortholog	NA	NA	NA	NA	NA	No other Ensembl ortholog
rattus_norvegicus_ortho14795	ENSG00000241635	UGT1A1	0.23209	79	Not differentially expressed	NA	ENSRNOG00000018740	Ugt1a8	n/a	23	0.0330246	0.869023	ENSBTAG00000026181	UGT1A1	0.23869	75	Not differentially expressed	NA	ENSOARG00000019217	UGT1A1	0.28042	73	Not differentially expressed	NA	ENSSSCG00000016309	UGT1A1	0.34453	66	Not differentially expressed	NA	No other Ensembl ortholog	NA	NA	NA	NA	NA	No other Ensembl ortholog	NA	NA	NA	NA	NA	No other Ensembl ortholog	NA	NA	NA	NA	NA	No other Ensembl ortholog
rattus_norvegicus_ortho14795	No other Ensembl ortholog	NA	NA	NA	NA	NA	No other Ensembl ortholog	NA	NA	NA	NA	NA	No other Ensembl ortholog	NA	NA	NA	NA	NA	No other Ensembl ortholog	NA	NA	NA	NA	NA	No other Ensembl ortholog	NA	NA	NA	NA	NA	No other Ensembl ortholog	NA	NA	NA	NA	NA	No other Ensembl ortholog	NA	NA	NA	NA	NA	No other Ensembl ortholog	NA	NA	NA	NA	NA	No other Ensembl ortholog
bos_taurus_ortho16753	No other Ensembl ortholog	NA	NA	NA	NA	NA	No other Ensembl ortholog	NA	NA	NA	NA	NA	ENSBTAG00000043575	NA	no homology	ENSBTAG00000043575	-0.0721017	0.925775	No other Ensembl ortholog	NA	NA	NA	NA	NA	No other Ensembl ortholog	NA	NA	NA	NA	NA	No other Ensembl ortholog	NA	NA	NA	NA	NA	No other Ensembl ortholog	NA	NA	NA	NA	NA	No other Ensembl ortholog	NA	NA	NA	NA	NA	No other Ensembl ortholog
homo_sapiens_ortho9000	ENSG00000007047	MARK4	n/a	22	0.00965761	0.978534	ENSRNOG00000017069	Mark4	0.01804	98	-0.0347187	0.787157	ENSBTAG00000002682	MARK4	0.06891	96	0.0645178	0.855045	ENSOARG00000009757	MARK4	0.19758	86	-0.545931	0.00907989	ENSSSCG00000022538	MARK4	0.15551	72	-0.519656	5.78858e-06	ENSECAG00000000359	MARK4	0.04072	97	-0.0449967	0.911845	ENSCAFG00000004527	MARK4	0.04833	97	-0.0652334	0.841395	ENSPVAG00000001325	MARK4	n/a	99	-0.307719	0.123926	ENSMLUG00000012252
homo_sapiens_ortho6321	ENSG00000120697	ALG5	n/a	40	0.209913	0.350324	ENSRNOG00000058694	Alg5	0.0941	91	-0.088335	0.425672	ENSBTAG00000011850	ALG5	0.12545	93	-0.15144	0.596952	ENSOARG00000010275	ALG5	0.15774	88	0.29104	0.245661	ENSSSCG00000009360	NA	0.23734	86	0.0137049	0.941252	ENSECAG00000024592	ALG5	0.13274	94	0.0354297	0.93473	ENSCAFG00000006124	ALG5	0.12221	94	0.0161506	0.953693	ENSPVAG00000014611	ALG5	n/a	89	0.0614973	0.772987	ENSMLUG00000014698
homo_sapiens_ortho6321	No other Ensembl ortholog	NA	NA	NA	NA	NA	No other Ensembl ortholog	NA	NA	NA	NA	NA	No other Ensembl ortholog	NA	NA	NA	NA	NA	No other Ensembl ortholog	NA	NA	NA	NA	NA	ENSSSCG00000025521	NA	0.28774	83	0.190887	0.267449	No other Ensembl ortholog	NA	NA	NA	NA	NA	No other Ensembl ortholog	NA	NA	NA	NA	NA	No other Ensembl ortholog	NA	NA	NA	NA	NA	No other Ensembl ortholog
homo_sapiens_ortho6617	ENSG00000080854	IGSF9B	n/a	13	0.801847	0.00888311	ENSRNOG00000009253	Igsf9b	0.0374	96	-0.292841	0.00146664	ENSBTAG00000014224	IGSF9B	0.07398	91	Not differentially expressed	NA	ENSOARG00000013767	IGSF9B	0.08229	89	Not differentially expressed	NA	ENSSSCG00000015255	IGSF9B	0.0544	93	Not differentially expressed	NA	ENSECAG00000012105	IGSF9B	0.04385	96	Not differentially expressed	NA	ENSCAFG00000009823	IGSF9B	0.05414	95	Not differentially expressed	NA	ENSPVAG00000015149	IGSF9B	n/a	92	0.0212386	0.979777	ENSMLUG00000011900
homo_sapiens_ortho5351	ENSG00000161681	SHANK1	n/a	16	-0.188415	0.552182	ENSRNOG00000019207	Shank1	0.06182	91	Not differentially expressed	NA	ENSBTAG00000013107	SHANK1	0.13069	88	0.393667	0.383379	ENSOARG00000014121	SHANK1	n/a	61	0.405037	0.0810377	ENSSSCG00000003215	SHANK1	0.06621	93	-0.341667	0.18717	ENSECAG00000018051	SHANK1	0.26876	68	-0.245305	0.768507	ENSCAFG00000002924	SHANK1	n/a	55	-0.507123	0.124897	No other Ensembl ortholog	NA	NA	NA	NA	NA	No other Ensembl ortholog
homo_sapiens_ortho4141	ENSG00000198301	SDAD1	n/a	36	0.0239439	0.944942	ENSRNOG00000022229	Sdad1	0.04643	94	0.196395	0.0456664	ENSBTAG00000007639	SDAD1	0.07347	95	0.020513	0.940015	ENSOARG00000016216	SDAD1	0.07874	94	0.614581	0.0213864	ENSSSCG00000008974	SDAD1	0.06528	95	0.0151484	0.927961	ENSECAG00000016212	SDAD1	0.07932	96	0.0300743	0.942616	ENSCAFG00000008521	SDAD1	0.1742	89	-0.0547605	0.85746	ENSPVAG00000015379	SDAD1	n/a	95	0.539311	3.97116e-05	ENSMLUG00000006925
homo_sapiens_ortho1423	ENSG00000132376	INPP5K	n/a	22	-0.0790614	0.786307	ENSRNOG00000056954	Inpp5k	0.23849	73	0.0402562	0.750327	ENSBTAG00000011479	INPP5K	0.29593	77	-0.139456	0.439375	ENSOARG00000012783	INPP5K	0.25678	75	-0.234949	0.365639	ENSSSCG00000025988	NA	0.27891	79	Not differentially expressed	NA	ENSECAG00000016734	INPP5K	0.2976	76	-0.0710112	0.848593	ENSCAFG00000019181	INPP5K	0.2831	77	-0.159591	0.406936	ENSPVAG00000003672	INPP5K	n/a	78	0.264226	0.289228	ENSMLUG00000001819
homo_sapiens_ortho1423	No other Ensembl ortholog	NA	NA	NA	NA	NA	No other Ensembl ortholog	NA	NA	NA	NA	NA	No other Ensembl ortholog	NA	NA	NA	NA	NA	No other Ensembl ortholog	NA	NA	NA	NA	NA	ENSSSCG00000030707	NA	0.27995	78	-0.351917	0.0255126	No other Ensembl ortholog	NA	NA	NA	NA	NA	No other Ensembl ortholog	NA	NA	NA	NA	NA	No other Ensembl ortholog	NA	NA	NA	NA	NA	No other Ensembl ortholog
homo_sapiens_ortho365	ENSG00000105514	RAB3D	n/a	41	-0.240425	0.409399	ENSRNOG00000011582	Rab3d	0.0336	93	0.0296343	0.875399	ENSBTAG00000002148	RAB3D	0.03658	95	0.02298	0.954076	ENSOARG00000018165	RAB3D	0.03757	92	-0.621704	0.000191993	ENSSSCG00000013623	RAB3D	0.05045	90	-0.235296	0.0579217	ENSECAG00000020419	RAB3D	0.02229	92	-0.11365	0.801803	ENSCAFG00000017438	RAB3D	0.03532	90	0.310203	0.468482	ENSPVAG00000004600	RAB3D	n/a	94	-0.465419	0.00226617	ENSMLUG00000016227
homo_sapiens_ortho13886	ENSG00000183049	CAMK1D	n/a	35	0.235557	0.414849	ENSRNOG00000017882	Camk1d	0.02	98	-0.0790396	0.745885	ENSBTAG00000008650	CAMK1D	0.05858	95	0.626776	0.00348945	ENSOARG00000015405	CAMK1D	0.02249	91	2.09652	1.24585e-14	ENSSSCG00000027955	CAMK1D	0.02908	97	-0.132607	0.48665	ENSECAG00000019290	CAMK1D	0.00952	99	0.079893	0.852388	ENSCAFG00000004784	CAMK1D	0.01775	98	-0.223431	0.456458	ENSPVAG00000010034	CAMK1D	n/a	77	Not differentially expressed	NA	ENSMLUG00000007058
homo_sapiens_ortho13886	No other Ensembl ortholog	NA	NA	NA	NA	NA	No other Ensembl ortholog	NA	NA	NA	NA	NA	No other Ensembl ortholog	NA	NA	NA	NA	NA	No other Ensembl ortholog	NA	NA	NA	NA	NA	ENSSSCG00000011111	NA	0.22102	81	Not differentially expressed	NA	No other Ensembl ortholog	NA	NA	NA	NA	NA	No other Ensembl ortholog	NA	NA	NA	NA	NA	No other Ensembl ortholog	NA	NA	NA	NA	NA	No other Ensembl ortholog
myotis_lucifugus_ortho24134	No other Ensembl ortholog	NA	NA	NA	NA	NA	No other Ensembl ortholog	NA	NA	NA	NA	NA	No other Ensembl ortholog	NA	NA	NA	NA	NA	No other Ensembl ortholog	NA	NA	NA	NA	NA	No other Ensembl ortholog	NA	NA	NA	NA	NA	No other Ensembl ortholog	NA	NA	NA	NA	NA	No other Ensembl ortholog	NA	NA	NA	NA	NA	No other Ensembl ortholog	NA	NA	NA	NA	NA	ENSMLUG00000023208
rattus_norvegicus_ortho16249	No other Ensembl ortholog	NA	NA	NA	NA	NA	ENSRNOG00000005486	AABR07058267.1	no homology	ENSRNOG00000005486	-0.136176	0.667962	No other Ensembl ortholog	NA	NA	NA	NA	NA	No other Ensembl ortholog	NA	NA	NA	NA	NA	No other Ensembl ortholog	NA	NA	NA	NA	NA	No other Ensembl ortholog	NA	NA	NA	NA	NA	No other Ensembl ortholog	NA	NA	NA	NA	NA	No other Ensembl ortholog	NA	NA	NA	NA	NA	No other Ensembl ortholog
homo_sapiens_ortho11493	ENSG00000243988	RPS24P17	N/A	ENSG00000243988	-0.00906591	0.983972	No other Ensembl ortholog	NA	NA	NA	NA	NA	No other Ensembl ortholog	NA	NA	NA	NA	NA	No other Ensembl ortholog	NA	NA	NA	NA	NA	No other Ensembl ortholog	NA	NA	NA	NA	NA	No other Ensembl ortholog	NA	NA	NA	NA	NA	No other Ensembl ortholog	NA	NA	NA	NA	NA	No other Ensembl ortholog	NA	NA	NA	NA	NA	No other Ensembl ortholog
rattus_norvegicus_ortho15515	ENSG00000130173	ANGPTL8	n/a	69	Not differentially expressed	NA	ENSRNOG00000011490	LOC100361444	n/a	37	0.101231	0.713813	ENSBTAG00000009570	ANGPTL8	n/a	63	Not differentially expressed	NA	ENSOARG00000018117	ANGPTL8	n/a	51	Not differentially expressed	NA	No other Ensembl ortholog	NA	NA	NA	NA	NA	ENSECAG00000015577	ANGPTL8	n/a	64	Not differentially expressed	NA	ENSCAFG00000017534	ANGPTL8	0.24801	68	Not differentially expressed	NA	ENSPVAG00000007797	ANGPTL8	n/a	25	Not differentially expressed	NA	ENSMLUG00000002775
equus_caballus_ortho20624	No other Ensembl ortholog	NA	NA	NA	NA	NA	No other Ensembl ortholog	NA	NA	NA	NA	NA	No other Ensembl ortholog	NA	NA	NA	NA	NA	No other Ensembl ortholog	NA	NA	NA	NA	NA	No other Ensembl ortholog	NA	NA	NA	NA	NA	ENSECAG00000018747	NA	N/A	ENSECAG00000018747	0.0368716	0.974119	No other Ensembl ortholog	NA	NA	NA	NA	NA	No other Ensembl ortholog	NA	NA	NA	NA	NA	No other Ensembl ortholog
homo_sapiens_ortho5844	ENSG00000158604	TMED4	n/a	27	0.111592	0.617016	ENSRNOG00000005016	Tmed4	0.0632	91	-0.00112776	0.994992	ENSBTAG00000010612	TMED4	0.10821	84	-0.00665433	0.980256	ENSOARG00000015158	TMED4	0.09729	84	-0.145886	0.484952	ENSSSCG00000016744	TMED4	0.07473	85	-0.0831527	0.54533	ENSECAG00000016918	TMED4	0.02525	97	0.0033376	0.994638	ENSCAFG00000032280	TMED4	0.01565	97	0.130972	0.443565	ENSPVAG00000000792	TMED4	n/a	93	0.0961128	0.504594	ENSMLUG00000003516
homo_sapiens_ortho7515	ENSG00000164597	COG5	n/a	23	0.27298	0.238734	ENSRNOG00000056610	Cog5	0.12537	90	-0.250707	0.0390609	ENSBTAG00000005526	COG5	0.11454	93	0.342172	0.0283503	ENSOARG00000005317	COG5	0.13985	91	-0.134432	0.533356	ENSSSCG00000015441	NA	0.18301	89	0.179567	0.270036	ENSECAG00000010009	COG5	0.13564	93	-0.0788872	0.813509	ENSCAFG00000003929	COG5	0.12316	80	0.0914557	0.738952	ENSPVAG00000014546	COG5	n/a	84	-0.0766455	0.704177	ENSMLUG00000012431
homo_sapiens_ortho7515	No other Ensembl ortholog	NA	NA	NA	NA	NA	No other Ensembl ortholog	NA	NA	NA	NA	NA	No other Ensembl ortholog	NA	NA	NA	NA	NA	No other Ensembl ortholog	NA	NA	NA	NA	NA	ENSSSCG00000023193	NA	0.23312	86	0.0102362	0.966473	No other Ensembl ortholog	NA	NA	NA	NA	NA	No other Ensembl ortholog	NA	NA	NA	NA	NA	No other Ensembl ortholog	NA	NA	NA	NA	NA	ENSMLUG00000026239
homo_sapiens_ortho295	ENSG00000230795	HLA-K	n/a	98	1.78726	3.54721e-13	No other Ensembl ortholog	NA	NA	NA	NA	NA	No other Ensembl ortholog	NA	NA	NA	NA	NA	No other Ensembl ortholog	NA	NA	NA	NA	NA	No other Ensembl ortholog	NA	NA	NA	NA	NA	No other Ensembl ortholog	NA	NA	NA	NA	NA	No other Ensembl ortholog	NA	NA	NA	NA	NA	No other Ensembl ortholog	NA	NA	NA	NA	NA	No other Ensembl ortholog
homo_sapiens_ortho11575	ENSG00000163430	FSTL1	n/a	20	0.129255	0.505227	ENSRNOG00000002746	Fstl1	0.30602	38	0.0795242	0.432031	ENSBTAG00000022155	FSTL1	0.09251	95	0.229414	0.207	ENSOARG00000019900	FSTL1	0.13997	90	0.208242	0.221142	No other Ensembl ortholog	NA	NA	NA	NA	NA	ENSECAG00000017891	FSTL1	0.09114	95	-0.11245	0.696487	ENSCAFG00000011172	FSTL1	0.1131	91	0.184198	0.130735	ENSPVAG00000014843	FSTL1	n/a	95	-0.0595795	0.686688	ENSMLUG00000008852
homo_sapiens_ortho4586	ENSG00000161281	COX7A1	n/a	39	0.235895	0.308088	ENSRNOG00000050015	Cox7a1	n/a	70	Not differentially expressed	NA	ENSBTAG00000014878	COX7A1	0.13195	81	1.14439	7.67501e-09	ENSOARG00000005289	COX7A1	0.14372	77	1.27645	1.64431e-07	ENSSSCG00000025533	COX7A1	0.14756	80	0.103635	0.704084	ENSECAG00000011458	COX7A1	0.19222	79	1.0754	0.000719627	ENSCAFG00000006578	COX7A1	0.15177	85	1.04579	1.33874e-08	ENSPVAG00000012887	COX7A1	n/a	76	0.318248	0.00666757	ENSMLUG00000012331
homo_sapiens_ortho4586	No other Ensembl ortholog	NA	NA	NA	NA	NA	ENSRNOG00000047364	LOC687508	n/a	70	Not differentially expressed	NA	No other Ensembl ortholog	NA	NA	NA	NA	NA	No other Ensembl ortholog	NA	NA	NA	NA	NA	No other Ensembl ortholog	NA	NA	NA	NA	NA	No other Ensembl ortholog	NA	NA	NA	NA	NA	No other Ensembl ortholog	NA	NA	NA	NA	NA	No other Ensembl ortholog	NA	NA	NA	NA	NA	No other Ensembl ortholog
gallus_gallus_ortho24159	No other Ensembl ortholog	NA	NA	NA	NA	NA	No other Ensembl ortholog	NA	NA	NA	NA	NA	No other Ensembl ortholog	NA	NA	NA	NA	NA	No other Ensembl ortholog	NA	NA	NA	NA	NA	No other Ensembl ortholog	NA	NA	NA	NA	NA	No other Ensembl ortholog	NA	NA	NA	NA	NA	No other Ensembl ortholog	NA	NA	NA	NA	NA	No other Ensembl ortholog	NA	NA	NA	NA	NA	No other Ensembl ortholog
homo_sapiens_ortho10793	ENSG00000121058	COIL	n/a	22	-0.140434	0.670014	ENSRNOG00000000244	Coil	0.3271	63	0.0400146	0.861166	ENSBTAG00000017275	COIL	0.39875	76	-0.0592791	0.806828	ENSOARG00000007115	COIL	0.4212	71	-0.172457	0.472412	ENSSSCG00000017613	COIL	0.3744	71	0.00287831	0.990054	ENSECAG00000000711	COIL	0.63204	76	-0.135691	0.60993	ENSCAFG00000017399	COIL	0.39355	75	0.0727777	0.850475	ENSPVAG00000003927	COIL	n/a	69	0.200658	0.295095	ENSMLUG00000010759
canis_familiaris_ortho21579	No other Ensembl ortholog	NA	NA	NA	NA	NA	No other Ensembl ortholog	NA	NA	NA	NA	NA	No other Ensembl ortholog	NA	NA	NA	NA	NA	No other Ensembl ortholog	NA	NA	NA	NA	NA	No other Ensembl ortholog	NA	NA	NA	NA	NA	No other Ensembl ortholog	NA	NA	NA	NA	NA	ENSCAFG00000001210	NA	N/A	ENSCAFG00000001210	0.0151892	0.991604	No other Ensembl ortholog	NA	NA	NA	NA	NA	No other Ensembl ortholog
homo_sapiens_ortho13791	ENSG00000125459	MSTO1	n/a	28	-0.551338	0.0361649	ENSRNOG00000020357	Msto1	0.19298	81	-0.137628	0.213334	ENSBTAG00000026613	MSTO1	0.24738	86	-0.211425	0.387503	ENSOARG00000004612	MSTO1	0.2289	86	-0.494378	0.00723493	ENSSSCG00000006509	NA	0.24661	87	-0.00181092	0.996579	ENSECAG00000008798	MSTO1	0.304	87	0.0362353	0.9192	ENSCAFG00000016938	MSTO1	0.22512	82	-0.113237	0.698844	ENSPVAG00000010316	MSTO1	n/a	59	0.00275345	0.996635	ENSMLUG00000009855
homo_sapiens_ortho13791	No other Ensembl ortholog	NA	NA	NA	NA	NA	No other Ensembl ortholog	NA	NA	NA	NA	NA	No other Ensembl ortholog	NA	NA	NA	NA	NA	No other Ensembl ortholog	NA	NA	NA	NA	NA	ENSSSCG00000006157	NA	0.25468	86	Not differentially expressed	NA	No other Ensembl ortholog	NA	NA	NA	NA	NA	No other Ensembl ortholog	NA	NA	NA	NA	NA	No other Ensembl ortholog	NA	NA	NA	NA	NA	No other Ensembl ortholog
homo_sapiens_ortho13791	No other Ensembl ortholog	NA	NA	NA	NA	NA	No other Ensembl ortholog	NA	NA	NA	NA	NA	No other Ensembl ortholog	NA	NA	NA	NA	NA	No other Ensembl ortholog	NA	NA	NA	NA	NA	ENSSSCG00000029964	NA	0.27018	86	-0.684886	0.0305563	No other Ensembl ortholog	NA	NA	NA	NA	NA	No other Ensembl ortholog	NA	NA	NA	NA	NA	No other Ensembl ortholog	NA	NA	NA	NA	NA	No other Ensembl ortholog
sus_scrofa_ortho19941	ENSG00000213203	GIMAP1	n/a	58	Not differentially expressed	NA	ENSRNOG00000042229	Gimap1	n/a	54	Not differentially expressed	NA	ENSBTAG00000037510	NA	0.23023	69	Not differentially expressed	NA	ENSOARG00000001579	NA	0.22518	68	Not differentially expressed	NA	ENSSSCG00000016451	GIMAP1	n/a	27	1.46037	1.06279e-12	ENSECAG00000019232	NA	n/a	67	Not differentially expressed	NA	ENSCAFG00000004574	GIMAP1	n/a	57	Not differentially expressed	NA	ENSPVAG00000013122	GIMAP1	n/a	62	4.3066	2.21014e-17	No other Ensembl ortholog
sus_scrofa_ortho19941	No other Ensembl ortholog	NA	NA	NA	NA	NA	No other Ensembl ortholog	NA	NA	NA	NA	NA	ENSBTAG00000040331	NA	0.24887	68	Not differentially expressed	NA	ENSOARG00000001412	NA	0.22319	65	Not differentially expressed	NA	No other Ensembl ortholog	NA	NA	NA	NA	NA	ENSECAG00000018931	NA	n/a	67	Not differentially expressed	NA	No other Ensembl ortholog	NA	NA	NA	NA	NA	No other Ensembl ortholog	NA	NA	NA	NA	NA	No other Ensembl ortholog
[truncated: 31,250 more rows]
[truncated: 11 more columns]
