# Supplementary material for: Fundamental properties of the mammalian innate immune system revealed by multispecies comparison of type I interferon responses
Source: PLoS Biol. 2017 Dec 18;15(12):e2004086. doi: 10.1371/journal.pbio.2004086 (PMC5747502; doi:10.1371/journal.pbio.2004086)
Supplement: S6 Data — This file contains data required to run the code present in S2 Data that is used to generate Fig 3B. This file is referred to as ASEPs in the R code. (XLSX) [file pbio.2004086.s017.xlsx]

## Sheet: ASEPs
GeneName	H.sapiensEnsembl
ADAR	ENSG00000160710
APOBEC3 (APOBEC3F)	ENSG00000128394
APOBEC3 (APOBEC3G)	ENSG00000239713
BST2 (tetherin)	ENSG00000130303
EIF2AK2 (PKR)	ENSG00000055332
GBP1,GBP2 (GBP1)	ENSG00000117228
IFIT1/2/3/5 (IFIT1)	ENSG00000185745
IFIT1/2/3/5 (IFIT2)	ENSG00000119922
IFIT1/2/3/5 (IFIT3)	ENSG00000119917
IFITM1/2/3 (IFITM1)	ENSG00000185885
IFITM1/2/3 (IFITM2)	ENSG00000185201
IFITM1/2/3 (IFITM3)	ENSG00000142089
ISG15	ENSG00000187608
ISG20	ENSG00000172183
MOV10	ENSG00000155363
MX1	ENSG00000157601
MX2	ENSG00000183486
OAS1/2/3 (OAS1)	ENSG00000089127
OAS1/2/3 (OAS2)	ENSG00000111335
OASL	ENSG00000135114
PML (TRIM19)	ENSG00000140464
RSAD2 (viperin)	ENSG00000134321
TRIM5	ENSG00000132256
ZC3HAV1 (ZAP)	ENSG00000105939
PARP12	ENSG00000059378
RNAseL	ENSG00000135828
SAMHD1	ENSG00000101347
MORC3	ENSG00000159256
SHISA5 (=SCOTIN)	ENSG00000164054
SAT1	ENSG00000130066
IDO1	ENSG00000131203
TRIM22	ENSG00000132274
HERC5	ENSG00000138646
SLFN11	ENSG00000172716
IFI16	ENSG00000163565
SMC5/6 (SMC6)	ENSG00000163029
GBP5	ENSG00000154451
SP100	ENSG00000067066
CH25H	ENSG00000138135
TRIM21	ENSG00000132109
